# Supplementary material for: The shared microbiota of humans and companion animals as evaluated from Staphylococcus carriage sites
Source: Microbiome. 2015 Jan 23;3:2. doi: 10.1186/s40168-014-0052-7 (PMC4335418; doi:10.1186/s40168-014-0052-7)
Supplement: Additional file 3: Table S2. — Genus-level relative abundance. A complete genus-level relative abundance table of all samples. [file 40168_2014_52_MOESM3_ESM.txt]

SampleType	SiteID	PetsinHouse	SubjectID	Household	nstaph	mostaph	HumanIndex	SwabResult	Bacteria;Firmicutes;Bacilli;Bacillales;Staphylococcaceae;Staphylococcus	Bacteria;Firmicutes;Bacilli;Lactobacillales;Streptococcaceae;Streptococcus	Bacteria;Firmicutes;Bacilli;Lactobacillales;Carnobacteriaceae;Dolosigranulum	Bacteria;Firmicutes;Bacilli;Bacillales;Staphylococcaceae;Gemella	Bacteria;Firmicutes;Bacilli;Lactobacillales;Other;Other	Bacteria;Firmicutes;Clostridia;Clostridiales;Other;Other	Bacteria;Firmicutes;Clostridia;Clostridiales;Incertae Sedis XI;Anaerococcus	Bacteria;Proteobacteria;Gammaproteobacteria;Pseudomonadales;Moraxellaceae;Other	Bacteria;Proteobacteria;Gammaproteobacteria;Pasteurellales;Pasteurellaceae;Other	Bacteria;Proteobacteria;Gammaproteobacteria;Pseudomonadales;Moraxellaceae;Moraxella	Bacteria;Proteobacteria;Gammaproteobacteria;Pseudomonadales;Moraxellaceae;Acinetobacter	Bacteria;Proteobacteria;Gammaproteobacteria;Other;Other;Other	Bacteria;Proteobacteria;Betaproteobacteria;Neisseriales;Neisseriaceae;Other	Bacteria;Proteobacteria;Betaproteobacteria;Neisseriales;Neisseriaceae;Kingella	Bacteria;Proteobacteria;Betaproteobacteria;Neisseriales;Neisseriaceae;Neisseria	Bacteria;Proteobacteria;Betaproteobacteria;Neisseriales;Neisseriaceae;Conchiformibius	Bacteria;Actinobacteria;Actinobacteria;Actinomycetales;Corynebacteriaceae;Corynebacterium	Bacteria;Bacteroidetes;Bacteroidia;Bacteroidales;Porphyromonadaceae;Porphyromonas	Bacteria;Bacteroidetes;Bacteroidia;Bacteroidales;Porphyromonadaceae;Other	Bacteria;Bacteroidetes;Flavobacteria;Flavobacteriales;Flavobacteriaceae;Other	Bacteria;Bacteroidetes;Bacteroidia;Bacteroidales;Bacteroidaceae;Bacteroides	Bacteria;Bacteroidetes;Bacteroidia;Bacteroidales;Other;Other	Bacteria;Bacteroidetes;Flavobacteria;Flavobacteriales;Flavobacteriaceae;Riemerella	Bacteria;Fusobacteria;Fusobacteria;Fusobacteriales;Fusobacteriaceae;Fusobacterium	Bacteria;Tenericutes;Mollicutes;Mycoplasmatales;Mycoplasmataceae;Mycoplasma	Other				Bacteria;Other;Other;Other;Other;Other				Bacteria;Actinobacteria;Actinobacteria;Actinomycetales;Actinomycetaceae;Actinomyces											Bacteria;Proteobacteria;Other;Other;Other;Other	Bacteria;Actinobacteria;Actinobacteria;Actinomycetales;Other;Other		Bacteria;Proteobacteria;Betaproteobacteria;Burkholderiales;Other;Other			Bacteria;Proteobacteria;Betaproteobacteria;Burkholderiales;Comamonadaceae;Other	Bacteria;Bacteroidetes;Flavobacteria;Flavobacteriales;Flavobacteriaceae;Capnocytophaga	Bacteria;Actinobacteria;Actinobacteria;Actinomycetales;Microbacteriaceae;Other	Bacteria;Firmicutes;Clostridia;Clostridiales;Lachnospiraceae;Other	Bacteria;Proteobacteria;Gammaproteobacteria;Pseudomonadales;Pseudomonadaceae;Pseudomonas	Bacteria;Proteobacteria;Epsilonproteobacteria;Campylobacterales;Campylobacteraceae;Campylobacter	Bacteria;Bacteroidetes;Bacteroidia;Bacteroidales;Prevotellaceae;Prevotella	Bacteria;Firmicutes;Other;Other;Other;Other	Bacteria;Fusobacteria;Fusobacteria;Fusobacteriales;Leptotrichiaceae;Leptotrichia	Bacteria;Proteobacteria;Betaproteobacteria;Other;Other;Other	Bacteria;Proteobacteria;Gammaproteobacteria;Enterobacteriales;Enterobacteriaceae;Other	Bacteria;Actinobacteria;Actinobacteria;Actinomycetales;Micrococcaceae;Micrococcus	Bacteria;Actinobacteria;Actinobacteria;Actinomycetales;Micrococcaceae;Rothia	Bacteria;Bacteroidetes;Other;Other;Other;Other		Bacteria;Proteobacteria;Betaproteobacteria;Burkholderiales;Comamonadaceae;Comamonas	Bacteria;Proteobacteria;Gammaproteobacteria;Pseudomonadales;Moraxellaceae;Enhydrobacter	Bacteria;Proteobacteria;Gammaproteobacteria;Xanthomonadales;Xanthomonadaceae;Other	Bacteria;SR1;SR1_genera_incertae_sedis;Other;Other;Other	Bacteria;Proteobacteria;Gammaproteobacteria;Cardiobacteriales;Cardiobacteriaceae;Suttonella	Bacteria;Actinobacteria;Actinobacteria;Actinomycetales;Brevibacteriaceae;Brevibacterium	Bacteria;Actinobacteria;Actinobacteria;Other;Other;Other	Bacteria;Bacteroidetes;Bacteroidia;Bacteroidales;Prevotellaceae;Other	Bacteria;Bacteroidetes;Flavobacteria;Flavobacteriales;Flavobacteriaceae;Chryseobacterium	Bacteria;Firmicutes;Bacilli;Bacillales;Bacillaceae;Other	Bacteria;Firmicutes;Bacilli;Bacillales;Other;Other	Bacteria;Firmicutes;Bacilli;Bacillales;Staphylococcaceae;Other	Bacteria;Firmicutes;Bacilli;Lactobacillales;Lactobacillaceae;Lactobacillus	Bacteria;Firmicutes;Bacilli;Lactobacillales;Streptococcaceae;Lactococcus	Bacteria;Firmicutes;Bacilli;Other;Other;Other	Bacteria;Firmicutes;Clostridia;Clostridiales;Incertae Sedis XI;Finegoldia	Bacteria;Firmicutes;Clostridia;Clostridiales;Incertae Sedis XI;Parvimonas	Bacteria;Firmicutes;Clostridia;Clostridiales;Incertae Sedis XI;Peptoniphilus	Bacteria;Firmicutes;Clostridia;Clostridiales;Lachnospiraceae;Catonella	Bacteria;Firmicutes;Clostridia;Clostridiales;Peptostreptococcaceae;Peptostreptococcus	Bacteria;Firmicutes;Clostridia;Clostridiales;Veillonellaceae;Veillonella	Bacteria;Firmicutes;Clostridia;Other;Other;Other	Bacteria;Firmicutes;Erysipelotrichi;Erysipelotrichales;Erysipelotrichaceae;Other	Bacteria;Proteobacteria;Alphaproteobacteria;Rhizobiales;Methylobacteriaceae;Methylobacterium	Bacteria;Proteobacteria;Gammaproteobacteria;Cardiobacteriales;Cardiobacteriaceae;Other	Bacteria;Proteobacteria;Gammaproteobacteria;Pasteurellales;Pasteurellaceae;Actinobacillus	Bacteria;Proteobacteria;Gammaproteobacteria;Pasteurellales;Pasteurellaceae;Pasteurella	Bacteria;Spirochaetes;Spirochaetes;Spirochaetales;Spirochaetaceae;Treponema	Bacteria;Proteobacteria;Betaproteobacteria;Burkholderiales;Oxalobacteraceae;Massilia	Bacteria;Proteobacteria;Gammaproteobacteria;Pseudomonadales;Moraxellaceae;Psychrobacter	Bacteria;Proteobacteria;Gammaproteobacteria;Pseudomonadales;Pseudomonadaceae;Other	Archaea;Crenarchaeota;Thermoprotei;Other;Other;Other	Archaea;Euryarchaeota;Halobacteria;Halobacteriales;Halobacteriaceae;Halalkalicoccus	Archaea;Euryarchaeota;Halobacteria;Halobacteriales;Halobacteriaceae;Halococcus	Archaea;Euryarchaeota;Halobacteria;Halobacteriales;Halobacteriaceae;Other	Archaea;Euryarchaeota;Methanobacteria;Methanobacteriales;Methanobacteriaceae;Methanobrevibacter	Archaea;Other;Other;Other;Other;Other	Bacteria;Acidobacteria;Acidobacteria_Gp10;Gp10;Other;Other	Bacteria;Acidobacteria;Acidobacteria_Gp15;Gp15;Other;Other	Bacteria;Acidobacteria;Acidobacteria_Gp17;Gp17;Other;Other	Bacteria;Acidobacteria;Acidobacteria_Gp2;Gp2;Other;Other	Bacteria;Acidobacteria;Acidobacteria_Gp22;Gp22;Other;Other	Bacteria;Acidobacteria;Acidobacteria_Gp25;Gp25;Other;Other	Bacteria;Acidobacteria;Acidobacteria_Gp3;Gp3;Other;Other	Bacteria;Acidobacteria;Acidobacteria_Gp4;Gp4;Other;Other	Bacteria;Acidobacteria;Acidobacteria_Gp5;Gp5;Other;Other	Bacteria;Acidobacteria;Acidobacteria_Gp6;Gp6;Other;Other	Bacteria;Acidobacteria;Acidobacteria_Gp7;Gp7;Other;Other	Bacteria;Acidobacteria;Holophagae;Holophagales;Holophagaceae;Geothrix	Bacteria;Actinobacteria;Actinobacteria;Acidimicrobiales;Acidimicrobiaceae;Ferrimicrobium	Bacteria;Actinobacteria;Actinobacteria;Acidimicrobiales;Acidimicrobiaceae;Other	Bacteria;Actinobacteria;Actinobacteria;Acidimicrobiales;Iamiaceae;Iamia	Bacteria;Actinobacteria;Actinobacteria;Acidimicrobiales;Other;Other	Bacteria;Actinobacteria;Actinobacteria;Acidimicrobidae_incertae_sedis;Ilumatobacter;Other	Bacteria;Actinobacteria;Actinobacteria;Actinomycetales;Actinomycetaceae;Actinobaculum	Bacteria;Actinobacteria;Actinobacteria;Actinomycetales;Actinomycetaceae;Arcanobacterium	Bacteria;Actinobacteria;Actinobacteria;Actinomycetales;Actinomycetaceae;Mobiluncus	Bacteria;Actinobacteria;Actinobacteria;Actinomycetales;Actinomycetaceae;Other	Bacteria;Actinobacteria;Actinobacteria;Actinomycetales;Actinomycetaceae;Varibaculum	Bacteria;Actinobacteria;Actinobacteria;Actinomycetales;Actinosynnemataceae;Lentzea	Bacteria;Actinobacteria;Actinobacteria;Actinomycetales;Cellulomonadaceae;Cellulomonas	Bacteria;Actinobacteria;Actinobacteria;Actinomycetales;Corynebacteriaceae;Other	Bacteria;Actinobacteria;Actinobacteria;Actinomycetales;Corynebacteriaceae;Turicella	Bacteria;Actinobacteria;Actinobacteria;Actinomycetales;Cryptosporangiaceae;Cryptosporangium	Bacteria;Actinobacteria;Actinobacteria;Actinomycetales;Dermabacteraceae;Brachybacterium	Bacteria;Actinobacteria;Actinobacteria;Actinomycetales;Dermabacteraceae;Dermabacter	Bacteria;Actinobacteria;Actinobacteria;Actinomycetales;Dermabacteraceae;Other	Bacteria;Actinobacteria;Actinobacteria;Actinomycetales;Dermacoccaceae;Dermacoccus	Bacteria;Actinobacteria;Actinobacteria;Actinomycetales;Dermacoccaceae;Kytococcus	Bacteria;Actinobacteria;Actinobacteria;Actinomycetales;Dermatophilaceae;Dermatophilus	Bacteria;Actinobacteria;Actinobacteria;Actinomycetales;Dermatophilaceae;Other	Bacteria;Actinobacteria;Actinobacteria;Actinomycetales;Dietziaceae;Dietzia	Bacteria;Actinobacteria;Actinobacteria;Actinomycetales;Geodermatophilaceae;Blastococcus	Bacteria;Actinobacteria;Actinobacteria;Actinomycetales;Geodermatophilaceae;Geodermatophilus	Bacteria;Actinobacteria;Actinobacteria;Actinomycetales;Geodermatophilaceae;Modestobacter	Bacteria;Actinobacteria;Actinobacteria;Actinomycetales;Glycomycetaceae;Glycomyces	Bacteria;Actinobacteria;Actinobacteria;Actinomycetales;Glycomycetaceae;Stackebrandtia	Bacteria;Actinobacteria;Actinobacteria;Actinomycetales;Intrasporangiaceae;Arsenicicoccus	Bacteria;Actinobacteria;Actinobacteria;Actinomycetales;Intrasporangiaceae;Janibacter	Bacteria;Actinobacteria;Actinobacteria;Actinomycetales;Intrasporangiaceae;Ornithinicoccus	Bacteria;Actinobacteria;Actinobacteria;Actinomycetales;Intrasporangiaceae;Ornithinimicrobium	Bacteria;Actinobacteria;Actinobacteria;Actinomycetales;Intrasporangiaceae;Other	Bacteria;Actinobacteria;Actinobacteria;Actinomycetales;Intrasporangiaceae;Phycicoccus	Bacteria;Actinobacteria;Actinobacteria;Actinomycetales;Intrasporangiaceae;Terrabacter	Bacteria;Actinobacteria;Actinobacteria;Actinomycetales;Intrasporangiaceae;Tetrasphaera	Bacteria;Actinobacteria;Actinobacteria;Actinomycetales;Kineosporiaceae;Kineococcus	Bacteria;Actinobacteria;Actinobacteria;Actinomycetales;Kineosporiaceae;Kineosporia	Bacteria;Actinobacteria;Actinobacteria;Actinomycetales;Kineosporiaceae;Other	Bacteria;Actinobacteria;Actinobacteria;Actinomycetales;Kineosporiaceae;Quadrisphaera	Bacteria;Actinobacteria;Actinobacteria;Actinomycetales;Microbacteriaceae;Agromyces	Bacteria;Actinobacteria;Actinobacteria;Actinomycetales;Microbacteriaceae;Clavibacter	Bacteria;Actinobacteria;Actinobacteria;Actinomycetales;Microbacteriaceae;Curtobacterium	Bacteria;Actinobacteria;Actinobacteria;Actinomycetales;Microbacteriaceae;Leifsonia	Bacteria;Actinobacteria;Actinobacteria;Actinomycetales;Microbacteriaceae;Leucobacter	Bacteria;Actinobacteria;Actinobacteria;Actinomycetales;Microbacteriaceae;Microbacterium	Bacteria;Actinobacteria;Actinobacteria;Actinomycetales;Microbacteriaceae;Rathayibacter	Bacteria;Actinobacteria;Actinobacteria;Actinomycetales;Microbacteriaceae;Zimmermannella	Bacteria;Actinobacteria;Actinobacteria;Actinomycetales;Micrococcaceae;Arthrobacter	Bacteria;Actinobacteria;Actinobacteria;Actinomycetales;Micrococcaceae;Kocuria	Bacteria;Actinobacteria;Actinobacteria;Actinomycetales;Micrococcaceae;Nesterenkonia	Bacteria;Actinobacteria;Actinobacteria;Actinomycetales;Micrococcaceae;Other	Bacteria;Actinobacteria;Actinobacteria;Actinomycetales;Micromonosporaceae;Actinoplanes	Bacteria;Actinobacteria;Actinobacteria;Actinomycetales;Micromonosporaceae;Catenuloplanes	Bacteria;Actinobacteria;Actinobacteria;Actinomycetales;Micromonosporaceae;Dactylosporangium	Bacteria;Actinobacteria;Actinobacteria;Actinomycetales;Micromonosporaceae;Other	Bacteria;Actinobacteria;Actinobacteria;Actinomycetales;Micromonosporaceae;Rugosimonospora	Bacteria;Actinobacteria;Actinobacteria;Actinomycetales;Micromonosporaceae;Virgisporangium	Bacteria;Actinobacteria;Actinobacteria;Actinomycetales;Mycobacteriaceae;Mycobacterium	Bacteria;Actinobacteria;Actinobacteria;Actinomycetales;Nakamurellaceae;Humicoccus	Bacteria;Actinobacteria;Actinobacteria;Actinomycetales;Nakamurellaceae;Nakamurella	Bacteria;Actinobacteria;Actinobacteria;Actinomycetales;Nakamurellaceae;Other	Bacteria;Actinobacteria;Actinobacteria;Actinomycetales;Nocardiaceae;Gordonia	Bacteria;Actinobacteria;Actinobacteria;Actinomycetales;Nocardiaceae;Nocardia	Bacteria;Actinobacteria;Actinobacteria;Actinomycetales;Nocardiaceae;Other	Bacteria;Actinobacteria;Actinobacteria;Actinomycetales;Nocardiaceae;Rhodococcus	Bacteria;Actinobacteria;Actinobacteria;Actinomycetales;Nocardiaceae;Williamsia	Bacteria;Actinobacteria;Actinobacteria;Actinomycetales;Nocardioidaceae;Aeromicrobium	Bacteria;Actinobacteria;Actinobacteria;Actinomycetales;Nocardioidaceae;Kribbella	Bacteria;Actinobacteria;Actinobacteria;Actinomycetales;Nocardioidaceae;Marmoricola	Bacteria;Actinobacteria;Actinobacteria;Actinomycetales;Nocardioidaceae;Nocardioides	Bacteria;Actinobacteria;Actinobacteria;Actinomycetales;Nocardioidaceae;Other	Bacteria;Actinobacteria;Actinobacteria;Actinomycetales;Nocardiopsaceae;Nocardiopsis	Bacteria;Actinobacteria;Actinobacteria;Actinomycetales;Nocardiopsaceae;Other	Bacteria;Actinobacteria;Actinobacteria;Actinomycetales;Promicromonosporaceae;Cellulosimicrobium	Bacteria;Actinobacteria;Actinobacteria;Actinomycetales;Promicromonosporaceae;Isoptericola	Bacteria;Actinobacteria;Actinobacteria;Actinomycetales;Promicromonosporaceae;Promicromonospora	Bacteria;Actinobacteria;Actinobacteria;Actinomycetales;Propionibacteriaceae;Other	Bacteria;Actinobacteria;Actinobacteria;Actinomycetales;Propionibacteriaceae;Propionibacterium	Bacteria;Actinobacteria;Actinobacteria;Actinomycetales;Pseudonocardiaceae;Actinomycetospora	Bacteria;Actinobacteria;Actinobacteria;Actinomycetales;Pseudonocardiaceae;Amycolatopsis	Bacteria;Actinobacteria;Actinobacteria;Actinomycetales;Pseudonocardiaceae;Other	Bacteria;Actinobacteria;Actinobacteria;Actinomycetales;Pseudonocardiaceae;Prauserella	Bacteria;Actinobacteria;Actinobacteria;Actinomycetales;Pseudonocardiaceae;Pseudonocardia	Bacteria;Actinobacteria;Actinobacteria;Actinomycetales;Pseudonocardiaceae;Saccharopolyspora	Bacteria;Actinobacteria;Actinobacteria;Actinomycetales;Sanguibacteraceae;Sanguibacter	Bacteria;Actinobacteria;Actinobacteria;Actinomycetales;Streptomycetaceae;Other	Bacteria;Actinobacteria;Actinobacteria;Actinomycetales;Streptosporangiaceae;Other	Bacteria;Actinobacteria;Actinobacteria;Actinomycetales;Streptosporangiaceae;Planotetraspora	Bacteria;Actinobacteria;Actinobacteria;Actinomycetales;Streptosporangiaceae;Sphaerisporangium	Bacteria;Actinobacteria;Actinobacteria;Actinomycetales;Streptosporangiaceae;Streptosporangium	Bacteria;Actinobacteria;Actinobacteria;Actinomycetales;Thermomonosporaceae;Actinoallomurus	Bacteria;Actinobacteria;Actinobacteria;Actinomycetales;Thermomonosporaceae;Actinocorallia	Bacteria;Actinobacteria;Actinobacteria;Actinomycetales;Thermomonosporaceae;Actinomadura	Bacteria;Actinobacteria;Actinobacteria;Actinomycetales;Thermomonosporaceae;Other	Bacteria;Actinobacteria;Actinobacteria;Actinomycetales;Yaniellaceae;Yaniella	Bacteria;Actinobacteria;Actinobacteria;Bifidobacteriales;Bifidobacteriaceae;Bifidobacterium	Bacteria;Actinobacteria;Actinobacteria;Bifidobacteriales;Bifidobacteriaceae;Gardnerella	Bacteria;Actinobacteria;Actinobacteria;Bifidobacteriales;Bifidobacteriaceae;Metascardovia	Bacteria;Actinobacteria;Actinobacteria;Bifidobacteriales;Bifidobacteriaceae;Other	Bacteria;Actinobacteria;Actinobacteria;Coriobacteriales;Coriobacteriaceae;Asaccharobacter	Bacteria;Actinobacteria;Actinobacteria;Coriobacteriales;Coriobacteriaceae;Atopobium	Bacteria;Actinobacteria;Actinobacteria;Coriobacteriales;Coriobacteriaceae;Collinsella	Bacteria;Actinobacteria;Actinobacteria;Coriobacteriales;Coriobacteriaceae;Eggerthella	Bacteria;Actinobacteria;Actinobacteria;Coriobacteriales;Coriobacteriaceae;Enterorhabdus	Bacteria;Actinobacteria;Actinobacteria;Coriobacteriales;Coriobacteriaceae;Olsenella	Bacteria;Actinobacteria;Actinobacteria;Coriobacteriales;Coriobacteriaceae;Other	Bacteria;Actinobacteria;Actinobacteria;Coriobacteriales;Coriobacteriaceae;Paraeggerthella	Bacteria;Actinobacteria;Actinobacteria;Coriobacteriales;Coriobacteriaceae;Slackia	Bacteria;Actinobacteria;Actinobacteria;Rubrobacterales;Rubrobacteraceae;Rubrobacter	Bacteria;Actinobacteria;Actinobacteria;Solirubrobacterales;Conexibacteraceae;Conexibacter	Bacteria;Actinobacteria;Actinobacteria;Solirubrobacterales;Other;Other	Bacteria;Actinobacteria;Actinobacteria;Solirubrobacterales;Patulibacteraceae;Patulibacter	Bacteria;Actinobacteria;Actinobacteria;Solirubrobacterales;Solirubrobacteraceae;Solirubrobacter	Bacteria;Aquificae;Aquificae;Aquificales;Aquificaceae;Hydrogenobacter	Bacteria;Bacteroidetes;Bacteroidia;Bacteroidales;Porphyromonadaceae;Barnesiella	Bacteria;Bacteroidetes;Bacteroidia;Bacteroidales;Porphyromonadaceae;Butyricimonas	Bacteria;Bacteroidetes;Bacteroidia;Bacteroidales;Porphyromonadaceae;Dysgonomonas	Bacteria;Bacteroidetes;Bacteroidia;Bacteroidales;Porphyromonadaceae;Odoribacter	Bacteria;Bacteroidetes;Bacteroidia;Bacteroidales;Porphyromonadaceae;Paludibacter	Bacteria;Bacteroidetes;Bacteroidia;Bacteroidales;Porphyromonadaceae;Parabacteroides	Bacteria;Bacteroidetes;Bacteroidia;Bacteroidales;Porphyromonadaceae;Petrimonas	Bacteria;Bacteroidetes;Bacteroidia;Bacteroidales;Porphyromonadaceae;Tannerella	Bacteria;Bacteroidetes;Bacteroidia;Bacteroidales;Prevotellaceae;Hallella	Bacteria;Bacteroidetes;Bacteroidia;Bacteroidales;Prevotellaceae;Paraprevotella	Bacteria;Bacteroidetes;Bacteroidia;Bacteroidales;Rikenellaceae;Alistipes	Bacteria;Bacteroidetes;Flavobacteria;Flavobacteriales;Cryomorphaceae;Brumimicrobium	Bacteria;Bacteroidetes;Flavobacteria;Flavobacteriales;Cryomorphaceae;Fluviicola	Bacteria;Bacteroidetes;Flavobacteria;Flavobacteriales;Cryomorphaceae;Other	Bacteria;Bacteroidetes;Flavobacteria;Flavobacteriales;Cryomorphaceae;Owenweeksia	Bacteria;Bacteroidetes;Flavobacteria;Flavobacteriales;Flavobacteriaceae;Aequorivita	Bacteria;Bacteroidetes;Flavobacteria;Flavobacteriales;Flavobacteriaceae;Arenibacter	Bacteria;Bacteroidetes;Flavobacteria;Flavobacteriales;Flavobacteriaceae;Bizionia	Bacteria;Bacteroidetes;Flavobacteria;Flavobacteriales;Flavobacteriaceae;Cloacibacterium	Bacteria;Bacteroidetes;Flavobacteria;Flavobacteriales;Flavobacteriaceae;Empedobacter	Bacteria;Bacteroidetes;Flavobacteria;Flavobacteriales;Flavobacteriaceae;Epilithonimonas	Bacteria;Bacteroidetes;Flavobacteria;Flavobacteriales;Flavobacteriaceae;Flavobacterium	Bacteria;Bacteroidetes;Flavobacteria;Flavobacteriales;Flavobacteriaceae;Gelidibacter	Bacteria;Bacteroidetes;Flavobacteria;Flavobacteriales;Flavobacteriaceae;Myroides	Bacteria;Bacteroidetes;Flavobacteria;Flavobacteriales;Flavobacteriaceae;Planobacterium		Bacteria;Bacteroidetes;Flavobacteria;Flavobacteriales;Flavobacteriaceae;Salegentibacter	Bacteria;Bacteroidetes;Flavobacteria;Flavobacteriales;Flavobacteriaceae;Wautersiella	Bacteria;Bacteroidetes;Flavobacteria;Flavobacteriales;Flavobacteriaceae;Weeksella	Bacteria;Bacteroidetes;Flavobacteria;Flavobacteriales;Other;Other	Bacteria;Bacteroidetes;Sphingobacteria;Sphingobacteriales;Chitinophagaceae;Chitinophaga	Bacteria;Bacteroidetes;Sphingobacteria;Sphingobacteriales;Chitinophagaceae;Ferruginibacter	Bacteria;Bacteroidetes;Sphingobacteria;Sphingobacteriales;Chitinophagaceae;Filimonas	Bacteria;Bacteroidetes;Sphingobacteria;Sphingobacteriales;Chitinophagaceae;Flavisolibacter	Bacteria;Bacteroidetes;Sphingobacteria;Sphingobacteriales;Chitinophagaceae;Niabella	Bacteria;Bacteroidetes;Sphingobacteria;Sphingobacteriales;Chitinophagaceae;Other	Bacteria;Bacteroidetes;Sphingobacteria;Sphingobacteriales;Chitinophagaceae;Parasegetibacter	Bacteria;Bacteroidetes;Sphingobacteria;Sphingobacteriales;Chitinophagaceae;Sediminibacterium	Bacteria;Bacteroidetes;Sphingobacteria;Sphingobacteriales;Chitinophagaceae;Segetibacter	Bacteria;Bacteroidetes;Sphingobacteria;Sphingobacteriales;Chitinophagaceae;Terrimonas	Bacteria;Bacteroidetes;Sphingobacteria;Sphingobacteriales;Cyclobacteriaceae;Algoriphagus	Bacteria;Bacteroidetes;Sphingobacteria;Sphingobacteriales;Cyclobacteriaceae;Echinicola	Bacteria;Bacteroidetes;Sphingobacteria;Sphingobacteriales;Cyclobacteriaceae;Other	Bacteria;Bacteroidetes;Sphingobacteria;Sphingobacteriales;Cytophagaceae;Adhaeribacter	Bacteria;Bacteroidetes;Sphingobacteria;Sphingobacteriales;Cytophagaceae;Arcicella	Bacteria;Bacteroidetes;Sphingobacteria;Sphingobacteriales;Cytophagaceae;Cytophaga	Bacteria;Bacteroidetes;Sphingobacteria;Sphingobacteriales;Cytophagaceae;Dyadobacter	Bacteria;Bacteroidetes;Sphingobacteria;Sphingobacteriales;Cytophagaceae;Emticicia	Bacteria;Bacteroidetes;Sphingobacteria;Sphingobacteriales;Cytophagaceae;Flectobacillus	Bacteria;Bacteroidetes;Sphingobacteria;Sphingobacteriales;Cytophagaceae;Hymenobacter	Bacteria;Bacteroidetes;Sphingobacteria;Sphingobacteriales;Cytophagaceae;Larkinella	Bacteria;Bacteroidetes;Sphingobacteria;Sphingobacteriales;Cytophagaceae;Leadbetterella	Bacteria;Bacteroidetes;Sphingobacteria;Sphingobacteriales;Cytophagaceae;Other	Bacteria;Bacteroidetes;Sphingobacteria;Sphingobacteriales;Cytophagaceae;Rudanella	Bacteria;Bacteroidetes;Sphingobacteria;Sphingobacteriales;Cytophagaceae;Spirosoma	Bacteria;Bacteroidetes;Sphingobacteria;Sphingobacteriales;Cytophagaceae;Sporocytophaga	Bacteria;Bacteroidetes;Sphingobacteria;Sphingobacteriales;Flammeovirgaceae;Other	Bacteria;Bacteroidetes;Sphingobacteria;Sphingobacteriales;Other;Other	Bacteria;Bacteroidetes;Sphingobacteria;Sphingobacteriales;Rhodothermaceae;Other	Bacteria;Bacteroidetes;Sphingobacteria;Sphingobacteriales;Saprospiraceae;Lewinella	Bacteria;Bacteroidetes;Sphingobacteria;Sphingobacteriales;Saprospiraceae;Other	Bacteria;Bacteroidetes;Sphingobacteria;Sphingobacteriales;Sphingobacteriaceae;Mucilaginibacter	Bacteria;Bacteroidetes;Sphingobacteria;Sphingobacteriales;Sphingobacteriaceae;Olivibacter	Bacteria;Bacteroidetes;Sphingobacteria;Sphingobacteriales;Sphingobacteriaceae;Other	Bacteria;Bacteroidetes;Sphingobacteria;Sphingobacteriales;Sphingobacteriaceae;Parapedobacter	Bacteria;Bacteroidetes;Sphingobacteria;Sphingobacteriales;Sphingobacteriaceae;Pedobacter	Bacteria;Bacteroidetes;Sphingobacteria;Sphingobacteriales;Sphingobacteriaceae;Solitalea	Bacteria;Bacteroidetes;Sphingobacteria;Sphingobacteriales;Sphingobacteriaceae;Sphingobacterium	Bacteria;Chlamydiae;Chlamydiae;Chlamydiales;Chlamydiaceae;Chlamydophila	Bacteria;Chlamydiae;Chlamydiae;Chlamydiales;Other;Other	Bacteria;Chlamydiae;Chlamydiae;Chlamydiales;Parachlamydiaceae;Neochlamydia	Bacteria;Chlamydiae;Chlamydiae;Chlamydiales;Parachlamydiaceae;Other	Bacteria;Chloroflexi;Anaerolineae;Anaerolineales;Anaerolineaceae;Other	Bacteria;Chloroflexi;Chloroflexi;Herpetosiphonales;Herpetosiphonaceae;Herpetosiphon	Bacteria;Chloroflexi;Other;Other;Other;Other	Bacteria;Chloroflexi;Thermomicrobia;Other;Other;Other	Bacteria;Deferribacteres;Deferribacteres;Deferribacterales;Deferribacteraceae;Mucispirillum	Bacteria;Deinococcus-Thermus;Deinococci;Deinococcales;Deinococcaceae;Deinococcus	Bacteria;Deinococcus-Thermus;Deinococci;Thermales;Thermaceae;Thermus	Bacteria;Firmicutes;Bacilli;Bacillales;Alicyclobacillaceae;Alicyclobacillus	Bacteria;Firmicutes;Bacilli;Bacillales;Bacillaceae;Amphibacillus	Bacteria;Firmicutes;Bacilli;Bacillales;Bacillaceae;Anoxybacillus	Bacteria;Firmicutes;Bacilli;Bacillales;Bacillaceae;Bacillus	Bacteria;Firmicutes;Bacilli;Bacillales;Bacillaceae;Exiguobacterium	Bacteria;Firmicutes;Bacilli;Bacillales;Bacillaceae;Geobacillus	Bacteria;Firmicutes;Bacilli;Bacillales;Bacillaceae;Halobacillus	Bacteria;Firmicutes;Bacilli;Bacillales;Bacillaceae;Lentibacillus	Bacteria;Firmicutes;Bacilli;Bacillales;Bacillaceae;Oceanobacillus	Bacteria;Firmicutes;Bacilli;Bacillales;Bacillaceae;Saccharococcus	Bacteria;Firmicutes;Bacilli;Bacillales;Bacillaceae;Terribacillus	Bacteria;Firmicutes;Bacilli;Bacillales;Bacillaceae;Tumebacillus	Bacteria;Firmicutes;Bacilli;Bacillales;Bacillaceae;Ureibacillus	Bacteria;Firmicutes;Bacilli;Bacillales;Bacillaceae;Virgibacillus	Bacteria;Firmicutes;Bacilli;Bacillales;Bacillales_incertae_sedis;Rummeliibacillus	Bacteria;Firmicutes;Bacilli;Bacillales;Listeriaceae;Brochothrix	Bacteria;Firmicutes;Bacilli;Bacillales;Listeriaceae;Listeria	Bacteria;Firmicutes;Bacilli;Bacillales;Paenibacillaceae;Ammoniphilus	Bacteria;Firmicutes;Bacilli;Bacillales;Paenibacillaceae;Cohnella	Bacteria;Firmicutes;Bacilli;Bacillales;Paenibacillaceae;Paenibacillus	Bacteria;Firmicutes;Bacilli;Bacillales;Paenibacillaceae;Saccharibacillus	Bacteria;Firmicutes;Bacilli;Bacillales;Paenibacillaceae;Thermicanus	Bacteria;Firmicutes;Bacilli;Bacillales;Paenibacillaceae;Thermobacillus	Bacteria;Firmicutes;Bacilli;Bacillales;Planococcaceae;Kurthia	Bacteria;Firmicutes;Bacilli;Bacillales;Planococcaceae;Other	Bacteria;Firmicutes;Bacilli;Bacillales;Planococcaceae;Planomicrobium	Bacteria;Firmicutes;Bacilli;Bacillales;Planococcaceae;Sporosarcina	Bacteria;Firmicutes;Bacilli;Bacillales;Sporolactobacillaceae;Marinococcus	Bacteria;Firmicutes;Bacilli;Bacillales;Sporolactobacillaceae;Tuberibacillus	Bacteria;Firmicutes;Bacilli;Bacillales;Staphylococcaceae;Jeotgalicoccus	Bacteria;Firmicutes;Bacilli;Bacillales;Staphylococcaceae;Macrococcus	Bacteria;Firmicutes;Bacilli;Bacillales;Staphylococcaceae;Nosocomiicoccus	Bacteria;Firmicutes;Bacilli;Bacillales;Staphylococcaceae;Salinicoccus	Bacteria;Firmicutes;Bacilli;Bacillales;Thermoactinomycetaceae;Laceyella	Bacteria;Firmicutes;Bacilli;Bacillales;Thermoactinomycetaceae;Other	Bacteria;Firmicutes;Bacilli;Bacillales;Thermoactinomycetaceae;Planifilum	Bacteria;Firmicutes;Bacilli;Bacillales;Thermoactinomycetaceae;Thermoactinomyces	Bacteria;Firmicutes;Bacilli;Lactobacillales;Aerococcaceae;Abiotrophia	Bacteria;Firmicutes;Bacilli;Lactobacillales;Aerococcaceae;Aerococcus	Bacteria;Firmicutes;Bacilli;Lactobacillales;Aerococcaceae;Facklamia	Bacteria;Firmicutes;Bacilli;Lactobacillales;Aerococcaceae;Globicatella	Bacteria;Firmicutes;Bacilli;Lactobacillales;Aerococcaceae;Other	Bacteria;Firmicutes;Bacilli;Lactobacillales;Carnobacteriaceae;Alkalibacterium	Bacteria;Firmicutes;Bacilli;Lactobacillales;Carnobacteriaceae;Allofustis	Bacteria;Firmicutes;Bacilli;Lactobacillales;Carnobacteriaceae;Alloiococcus	Bacteria;Firmicutes;Bacilli;Lactobacillales;Carnobacteriaceae;Atopostipes	Bacteria;Firmicutes;Bacilli;Lactobacillales;Carnobacteriaceae;Carnobacterium	Bacteria;Firmicutes;Bacilli;Lactobacillales;Carnobacteriaceae;Desemzia		Bacteria;Firmicutes;Bacilli;Lactobacillales;Carnobacteriaceae;Granulicatella	Bacteria;Firmicutes;Bacilli;Lactobacillales;Carnobacteriaceae;Other	Bacteria;Firmicutes;Bacilli;Lactobacillales;Enterococcaceae;Enterococcus	Bacteria;Firmicutes;Bacilli;Lactobacillales;Enterococcaceae;Other	Bacteria;Firmicutes;Bacilli;Lactobacillales;Enterococcaceae;Tetragenococcus	Bacteria;Firmicutes;Bacilli;Lactobacillales;Enterococcaceae;Vagococcus	Bacteria;Firmicutes;Bacilli;Lactobacillales;Lactobacillaceae;Other	Bacteria;Firmicutes;Bacilli;Lactobacillales;Lactobacillaceae;Pediococcus	Bacteria;Firmicutes;Bacilli;Lactobacillales;Leuconostocaceae;Leuconostoc	Bacteria;Firmicutes;Bacilli;Lactobacillales;Leuconostocaceae;Weissella	Bacteria;Firmicutes;Bacilli;Lactobacillales;Streptococcaceae;Other	Bacteria;Firmicutes;Clostridia;Clostridiales;Clostridiaceae;Alkaliphilus	Bacteria;Firmicutes;Clostridia;Clostridiales;Clostridiaceae;Clostridium	Bacteria;Firmicutes;Clostridia;Clostridiales;Clostridiaceae;Other	Bacteria;Firmicutes;Clostridia;Clostridiales;Clostridiaceae;Sarcina	Bacteria;Firmicutes;Clostridia;Clostridiales;Eubacteriaceae;Eubacterium	Bacteria;Firmicutes;Clostridia;Clostridiales;Eubacteriaceae;Other	Bacteria;Firmicutes;Clostridia;Clostridiales;Gracilibacteraceae;Gracilibacter	Bacteria;Firmicutes;Clostridia;Clostridiales;Incertae Sedis XI;Gallicola	Bacteria;Firmicutes;Clostridia;Clostridiales;Incertae Sedis XI;Helcococcus	Bacteria;Firmicutes;Clostridia;Clostridiales;Incertae Sedis XI;Other	Bacteria;Firmicutes;Clostridia;Clostridiales;Incertae Sedis XI;Sedimentibacter	Bacteria;Firmicutes;Clostridia;Clostridiales;Incertae Sedis XI;Tepidimicrobium	Bacteria;Firmicutes;Clostridia;Clostridiales;Incertae Sedis XI;Tissierella	Bacteria;Firmicutes;Clostridia;Clostridiales;Incertae Sedis XII;Fusibacter	Bacteria;Firmicutes;Clostridia;Clostridiales;Incertae Sedis XII;Other	Bacteria;Firmicutes;Clostridia;Clostridiales;Incertae Sedis XIII;Anaerovorax	Bacteria;Firmicutes;Clostridia;Clostridiales;Incertae Sedis XIII;Mogibacterium	Bacteria;Firmicutes;Clostridia;Clostridiales;Incertae Sedis XIII;Other	Bacteria;Firmicutes;Clostridia;Clostridiales;Incertae Sedis XIV;Blautia	Bacteria;Firmicutes;Clostridia;Clostridiales;Incertae Sedis XIV;Howardella	Bacteria;Firmicutes;Clostridia;Clostridiales;Incertae Sedis XIV;Other	Bacteria;Firmicutes;Clostridia;Clostridiales;Incertae Sedis XIV;Proteocatella	Bacteria;Firmicutes;Clostridia;Clostridiales;Incertae Sedis XVIII;Symbiobacterium	Bacteria;Firmicutes;Clostridia;Clostridiales;Lachnospiraceae;Anaerosporobacter	Bacteria;Firmicutes;Clostridia;Clostridiales;Lachnospiraceae;Anaerostipes	Bacteria;Firmicutes;Clostridia;Clostridiales;Lachnospiraceae;Coprococcus	Bacteria;Firmicutes;Clostridia;Clostridiales;Lachnospiraceae;Dorea	Bacteria;Firmicutes;Clostridia;Clostridiales;Lachnospiraceae;Johnsonella	Bacteria;Firmicutes;Clostridia;Clostridiales;Lachnospiraceae;Moryella	Bacteria;Firmicutes;Clostridia;Clostridiales;Lachnospiraceae;Oribacterium	Bacteria;Firmicutes;Clostridia;Clostridiales;Lachnospiraceae;Parasporobacterium	Bacteria;Firmicutes;Clostridia;Clostridiales;Lachnospiraceae;Robinsoniella	Bacteria;Firmicutes;Clostridia;Clostridiales;Lachnospiraceae;Roseburia	Bacteria;Firmicutes;Clostridia;Clostridiales;Peptococcaceae;Desulfosporosinus	Bacteria;Firmicutes;Clostridia;Clostridiales;Peptococcaceae;Desulfotomaculum	Bacteria;Firmicutes;Clostridia;Clostridiales;Peptococcaceae;Other	Bacteria;Firmicutes;Clostridia;Clostridiales;Peptococcaceae;Peptococcus	Bacteria;Firmicutes;Clostridia;Clostridiales;Peptostreptococcaceae;Filifactor	Bacteria;Firmicutes;Clostridia;Clostridiales;Peptostreptococcaceae;Other	Bacteria;Firmicutes;Clostridia;Clostridiales;Peptostreptococcaceae;Sporacetigenium	Bacteria;Firmicutes;Clostridia;Clostridiales;Peptostreptococcaceae;Tepidibacter	Bacteria;Firmicutes;Clostridia;Clostridiales;Ruminococcaceae;Acetivibrio	Bacteria;Firmicutes;Clostridia;Clostridiales;Ruminococcaceae;Anaerofilum	Bacteria;Firmicutes;Clostridia;Clostridiales;Ruminococcaceae;Anaerotruncus	Bacteria;Firmicutes;Clostridia;Clostridiales;Ruminococcaceae;Butyricicoccus	Bacteria;Firmicutes;Clostridia;Clostridiales;Ruminococcaceae;Ethanoligenens	Bacteria;Firmicutes;Clostridia;Clostridiales;Ruminococcaceae;Faecalibacterium	Bacteria;Firmicutes;Clostridia;Clostridiales;Ruminococcaceae;Fastidiosipila	Bacteria;Firmicutes;Clostridia;Clostridiales;Ruminococcaceae;Oscillibacter	Bacteria;Firmicutes;Clostridia;Clostridiales;Ruminococcaceae;Other	Bacteria;Firmicutes;Clostridia;Clostridiales;Ruminococcaceae;Ruminococcus	Bacteria;Firmicutes;Clostridia;Clostridiales;Ruminococcaceae;Sporobacter	Bacteria;Firmicutes;Clostridia;Clostridiales;Ruminococcaceae;Subdoligranulum	Bacteria;Firmicutes;Clostridia;Clostridiales;Veillonellaceae;Acidaminococcus	Bacteria;Firmicutes;Clostridia;Clostridiales;Veillonellaceae;Allisonella	Bacteria;Firmicutes;Clostridia;Clostridiales;Veillonellaceae;Anaeroglobus	Bacteria;Firmicutes;Clostridia;Clostridiales;Veillonellaceae;Dialister	Bacteria;Firmicutes;Clostridia;Clostridiales;Veillonellaceae;Megamonas	Bacteria;Firmicutes;Clostridia;Clostridiales;Veillonellaceae;Megasphaera	Bacteria;Firmicutes;Clostridia;Clostridiales;Veillonellaceae;Mitsuokella	Bacteria;Firmicutes;Clostridia;Clostridiales;Veillonellaceae;Other	Bacteria;Firmicutes;Clostridia;Clostridiales;Veillonellaceae;Phascolarctobacterium	Bacteria;Firmicutes;Clostridia;Clostridiales;Veillonellaceae;Propionispira	Bacteria;Firmicutes;Clostridia;Clostridiales;Veillonellaceae;Selenomonas	Bacteria;Firmicutes;Clostridia;Clostridiales;Veillonellaceae;Sporomusa	Bacteria;Firmicutes;Clostridia;Clostridiales;Veillonellaceae;Succiniclasticum	Bacteria;Firmicutes;Clostridia;Clostridiales;Veillonellaceae;Succinispira	Bacteria;Firmicutes;Clostridia;Thermoanaerobacterales;Thermoanaerobacteraceae;Tepidanaerobacter	Bacteria;Firmicutes;Clostridia;Thermoanaerobacterales;Thermoanaerobacteraceae;Thermoanaerobacterium	Bacteria;Firmicutes;Erysipelotrichi;Erysipelotrichales;Erysipelotrichaceae;Allobaculum	Bacteria;Firmicutes;Erysipelotrichi;Erysipelotrichales;Erysipelotrichaceae;Bulleidia	Bacteria;Firmicutes;Erysipelotrichi;Erysipelotrichales;Erysipelotrichaceae;Catenibacterium	Bacteria;Firmicutes;Erysipelotrichi;Erysipelotrichales;Erysipelotrichaceae;Coprobacillus	Bacteria;Firmicutes;Erysipelotrichi;Erysipelotrichales;Erysipelotrichaceae;Erysipelothrix	Bacteria;Firmicutes;Erysipelotrichi;Erysipelotrichales;Erysipelotrichaceae;Holdemania	Bacteria;Firmicutes;Erysipelotrichi;Erysipelotrichales;Erysipelotrichaceae;Solobacterium	Bacteria;Firmicutes;Erysipelotrichi;Erysipelotrichales;Erysipelotrichaceae;Turicibacter	Bacteria;Fusobacteria;Fusobacteria;Fusobacteriales;Fusobacteriaceae;Cetobacterium	Bacteria;Fusobacteria;Fusobacteria;Fusobacteriales;Fusobacteriaceae;Other	Bacteria;Fusobacteria;Fusobacteria;Fusobacteriales;Leptotrichiaceae;Other	Bacteria;Fusobacteria;Fusobacteria;Fusobacteriales;Leptotrichiaceae;Streptobacillus	Bacteria;Fusobacteria;Fusobacteria;Fusobacteriales;Other;Other	Bacteria;Gemmatimonadetes;Gemmatimonadetes;Gemmatimonadales;Gemmatimonadaceae;Gemmatimonas	Bacteria;Lentisphaerae;Lentisphaeria;Victivallales;Victivallaceae;Victivallis	Bacteria;Planctomycetes;Planctomycetacia;Planctomycetales;Planctomycetaceae;Blastopirellula	Bacteria;Planctomycetes;Planctomycetacia;Planctomycetales;Planctomycetaceae;Gemmata	Bacteria;Planctomycetes;Planctomycetacia;Planctomycetales;Planctomycetaceae;Other	Bacteria;Planctomycetes;Planctomycetacia;Planctomycetales;Planctomycetaceae;Pirellula	Bacteria;Planctomycetes;Planctomycetacia;Planctomycetales;Planctomycetaceae;Planctomyces	Bacteria;Planctomycetes;Planctomycetacia;Planctomycetales;Planctomycetaceae;Rhodopirellula	Bacteria;Planctomycetes;Planctomycetacia;Planctomycetales;Planctomycetaceae;Singulisphaera	Bacteria;Planctomycetes;Planctomycetacia;Planctomycetales;Planctomycetaceae;Zavarzinella	Bacteria;Proteobacteria;Alphaproteobacteria;Alphaproteobacteria_incertae_sedis;Geminicoccus;Other	Bacteria;Proteobacteria;Alphaproteobacteria;Caulobacterales;Caulobacteraceae;Asticcacaulis	Bacteria;Proteobacteria;Alphaproteobacteria;Caulobacterales;Caulobacteraceae;Caulobacter	Bacteria;Proteobacteria;Alphaproteobacteria;Caulobacterales;Caulobacteraceae;Other	Bacteria;Proteobacteria;Alphaproteobacteria;Caulobacterales;Caulobacteraceae;Phenylobacterium	Bacteria;Proteobacteria;Alphaproteobacteria;Other;Other;Other	Bacteria;Proteobacteria;Alphaproteobacteria;Rhizobiales;Aurantimonadaceae;Aurantimonas	Bacteria;Proteobacteria;Alphaproteobacteria;Rhizobiales;Bartonellaceae;Bartonella	Bacteria;Proteobacteria;Alphaproteobacteria;Rhizobiales;Beijerinckiaceae;Beijerinckia	Bacteria;Proteobacteria;Alphaproteobacteria;Rhizobiales;Beijerinckiaceae;Methylocella	Bacteria;Proteobacteria;Alphaproteobacteria;Rhizobiales;Bradyrhizobiaceae;Balneimonas	Bacteria;Proteobacteria;Alphaproteobacteria;Rhizobiales;Bradyrhizobiaceae;Rhodopseudomonas	Bacteria;Proteobacteria;Alphaproteobacteria;Rhizobiales;Brucellaceae;Brucella	Bacteria;Proteobacteria;Alphaproteobacteria;Rhizobiales;Brucellaceae;Ochrobactrum	Bacteria;Proteobacteria;Alphaproteobacteria;Rhizobiales;Brucellaceae;Other	Bacteria;Proteobacteria;Alphaproteobacteria;Rhizobiales;Brucellaceae;Pseudochrobactrum	Bacteria;Proteobacteria;Alphaproteobacteria;Rhizobiales;Hyphomicrobiaceae;Hyphomicrobium	Bacteria;Proteobacteria;Alphaproteobacteria;Rhizobiales;Hyphomicrobiaceae;Other	Bacteria;Proteobacteria;Alphaproteobacteria;Rhizobiales;Hyphomicrobiaceae;Pedomicrobium	Bacteria;Proteobacteria;Alphaproteobacteria;Rhizobiales;Hyphomicrobiaceae;Rhodoplanes	Bacteria;Proteobacteria;Alphaproteobacteria;Rhizobiales;Methylobacteriaceae;Microvirga	Bacteria;Proteobacteria;Alphaproteobacteria;Rhizobiales;Methylobacteriaceae;Other	Bacteria;Proteobacteria;Alphaproteobacteria;Rhizobiales;Methylocystaceae;Other	Bacteria;Proteobacteria;Alphaproteobacteria;Rhizobiales;Methylocystaceae;Pleomorphomonas	Bacteria;Proteobacteria;Alphaproteobacteria;Rhizobiales;Other;Other	Bacteria;Proteobacteria;Alphaproteobacteria;Rhizobiales;Phyllobacteriaceae;Aminobacter	Bacteria;Proteobacteria;Alphaproteobacteria;Rhizobiales;Phyllobacteriaceae;Mesorhizobium	Bacteria;Proteobacteria;Alphaproteobacteria;Rhizobiales;Phyllobacteriaceae;Other	Bacteria;Proteobacteria;Alphaproteobacteria;Rhizobiales;Phyllobacteriaceae;Phyllobacterium	Bacteria;Proteobacteria;Alphaproteobacteria;Rhizobiales;Phyllobacteriaceae;Pseudaminobacter	Bacteria;Proteobacteria;Alphaproteobacteria;Rhizobiales;Rhizobiaceae;Kaistia	Bacteria;Proteobacteria;Alphaproteobacteria;Rhizobiales;Rhizobiaceae;Other	Bacteria;Proteobacteria;Alphaproteobacteria;Rhizobiales;Rhizobiaceae;Rhizobium	Bacteria;Proteobacteria;Alphaproteobacteria;Rhizobiales;Rhodobiaceae;Parvibaculum	Bacteria;Proteobacteria;Alphaproteobacteria;Rhizobiales;Xanthobacteraceae;Labrys	Bacteria;Proteobacteria;Alphaproteobacteria;Rhizobiales;Xanthobacteraceae;Other	Bacteria;Proteobacteria;Alphaproteobacteria;Rhizobiales;Xanthobacteraceae;Pseudolabrys	Bacteria;Proteobacteria;Alphaproteobacteria;Rhizobiales;Xanthobacteraceae;Xanthobacter	Bacteria;Proteobacteria;Alphaproteobacteria;Rhodobacterales;Rhodobacteraceae;Amaricoccus	Bacteria;Proteobacteria;Alphaproteobacteria;Rhodobacterales;Rhodobacteraceae;Haematobacter	Bacteria;Proteobacteria;Alphaproteobacteria;Rhodobacterales;Rhodobacteraceae;Marivita	Bacteria;Proteobacteria;Alphaproteobacteria;Rhodobacterales;Rhodobacteraceae;Paracoccus	Bacteria;Proteobacteria;Alphaproteobacteria;Rhodobacterales;Rhodobacteraceae;Rhodobacter	Bacteria;Proteobacteria;Alphaproteobacteria;Rhodobacterales;Rhodobacteraceae;Rubellimicrobium	Bacteria;Proteobacteria;Alphaproteobacteria;Rhodospirillales;Acetobacteraceae;Acetobacter	Bacteria;Proteobacteria;Alphaproteobacteria;Rhodospirillales;Acetobacteraceae;Acidisoma	Bacteria;Proteobacteria;Alphaproteobacteria;Rhodospirillales;Acetobacteraceae;Craurococcus	Bacteria;Proteobacteria;Alphaproteobacteria;Rhodospirillales;Acetobacteraceae;Gluconacetobacter	Bacteria;Proteobacteria;Alphaproteobacteria;Rhodospirillales;Acetobacteraceae;Gluconobacter	Bacteria;Proteobacteria;Alphaproteobacteria;Rhodospirillales;Acetobacteraceae;Roseomonas	Bacteria;Proteobacteria;Alphaproteobacteria;Rhodospirillales;Other;Other	Bacteria;Proteobacteria;Alphaproteobacteria;Rhodospirillales;Rhodospirillaceae;Azospirillum	Bacteria;Proteobacteria;Alphaproteobacteria;Rhodospirillales;Rhodospirillaceae;Defluviicoccus	Bacteria;Proteobacteria;Alphaproteobacteria;Rhodospirillales;Rhodospirillaceae;Magnetospirillum	Bacteria;Proteobacteria;Alphaproteobacteria;Rhodospirillales;Rhodospirillaceae;Other	Bacteria;Proteobacteria;Alphaproteobacteria;Rhodospirillales;Rhodospirillaceae;Skermanella	Bacteria;Proteobacteria;Alphaproteobacteria;Rickettsiales;Rickettsiaceae;Rickettsia	Bacteria;Proteobacteria;Alphaproteobacteria;Sphingomonadales;Erythrobacteraceae;Porphyrobacter	Bacteria;Proteobacteria;Alphaproteobacteria;Sphingomonadales;Other;Other	Bacteria;Proteobacteria;Alphaproteobacteria;Sphingomonadales;Sphingomonadaceae;Blastomonas	Bacteria;Proteobacteria;Alphaproteobacteria;Sphingomonadales;Sphingomonadaceae;Other	Bacteria;Proteobacteria;Alphaproteobacteria;Sphingomonadales;Sphingomonadaceae;Sphingobium	Bacteria;Proteobacteria;Betaproteobacteria;Burkholderiales;Alcaligenaceae;Azohydromonas	Bacteria;Proteobacteria;Betaproteobacteria;Burkholderiales;Alcaligenaceae;Bordetella	Bacteria;Proteobacteria;Betaproteobacteria;Burkholderiales;Alcaligenaceae;Castellaniella	Bacteria;Proteobacteria;Betaproteobacteria;Burkholderiales;Alcaligenaceae;Oligella	Bacteria;Proteobacteria;Betaproteobacteria;Burkholderiales;Alcaligenaceae;Other	Bacteria;Proteobacteria;Betaproteobacteria;Burkholderiales;Alcaligenaceae;Parasutterella	Bacteria;Proteobacteria;Betaproteobacteria;Burkholderiales;Alcaligenaceae;Pigmentiphaga	Bacteria;Proteobacteria;Betaproteobacteria;Burkholderiales;Alcaligenaceae;Sutterella	Bacteria;Proteobacteria;Betaproteobacteria;Burkholderiales;Burkholderiaceae;Cupriavidus	Bacteria;Proteobacteria;Betaproteobacteria;Burkholderiales;Burkholderiaceae;Limnobacter	Bacteria;Proteobacteria;Betaproteobacteria;Burkholderiales;Burkholderiaceae;Ralstonia	Bacteria;Proteobacteria;Betaproteobacteria;Burkholderiales;Burkholderiales_incertae_sedis;Aquabacterium	Bacteria;Proteobacteria;Betaproteobacteria;Burkholderiales;Burkholderiales_incertae_sedis;Methylibium	Bacteria;Proteobacteria;Betaproteobacteria;Burkholderiales;Burkholderiales_incertae_sedis;Other	Bacteria;Proteobacteria;Betaproteobacteria;Burkholderiales;Burkholderiales_incertae_sedis;Tepidimonas	Bacteria;Proteobacteria;Betaproteobacteria;Burkholderiales;Comamonadaceae;Acidovorax	Bacteria;Proteobacteria;Betaproteobacteria;Burkholderiales;Comamonadaceae;Curvibacter	Bacteria;Proteobacteria;Betaproteobacteria;Burkholderiales;Comamonadaceae;Hydrogenophaga	Bacteria;Proteobacteria;Betaproteobacteria;Burkholderiales;Comamonadaceae;Polaromonas	Bacteria;Proteobacteria;Betaproteobacteria;Burkholderiales;Comamonadaceae;Pseudorhodoferax	Bacteria;Proteobacteria;Betaproteobacteria;Burkholderiales;Comamonadaceae;Schlegelella	Bacteria;Proteobacteria;Betaproteobacteria;Burkholderiales;Comamonadaceae;Simplicispira	Bacteria;Proteobacteria;Betaproteobacteria;Burkholderiales;Comamonadaceae;Variovorax	Bacteria;Proteobacteria;Betaproteobacteria;Burkholderiales;Oxalobacteraceae;Janthinobacterium	Bacteria;Proteobacteria;Betaproteobacteria;Burkholderiales;Oxalobacteraceae;Naxibacter	Bacteria;Proteobacteria;Betaproteobacteria;Burkholderiales;Oxalobacteraceae;Other	Bacteria;Proteobacteria;Betaproteobacteria;Burkholderiales;Oxalobacteraceae;Undibacterium	Bacteria;Proteobacteria;Betaproteobacteria;Hydrogenophilales;Hydrogenophilaceae;Other	Bacteria;Proteobacteria;Betaproteobacteria;Methylophilales;Methylophilaceae;Methylobacillus	Bacteria;Proteobacteria;Betaproteobacteria;Methylophilales;Methylophilaceae;Methylophilus	Bacteria;Proteobacteria;Betaproteobacteria;Methylophilales;Methylophilaceae;Other	Bacteria;Proteobacteria;Betaproteobacteria;Neisseriales;Neisseriaceae;Alysiella	Bacteria;Proteobacteria;Betaproteobacteria;Neisseriales;Neisseriaceae;Aquaspirillum	Bacteria;Proteobacteria;Betaproteobacteria;Neisseriales;Neisseriaceae;Uruburuella	Bacteria;Proteobacteria;Betaproteobacteria;Neisseriales;Neisseriaceae;Vogesella	Bacteria;Proteobacteria;Betaproteobacteria;Rhodocyclales;Rhodocyclaceae;Azoarcus	Bacteria;Proteobacteria;Betaproteobacteria;Rhodocyclales;Rhodocyclaceae;Azonexus	Bacteria;Proteobacteria;Betaproteobacteria;Rhodocyclales;Rhodocyclaceae;Azospira	Bacteria;Proteobacteria;Betaproteobacteria;Rhodocyclales;Rhodocyclaceae;Dechloromonas	Bacteria;Proteobacteria;Betaproteobacteria;Rhodocyclales;Rhodocyclaceae;Other	Bacteria;Proteobacteria;Betaproteobacteria;Rhodocyclales;Rhodocyclaceae;Thauera	Bacteria;Proteobacteria;Betaproteobacteria;Rhodocyclales;Rhodocyclaceae;Zoogloea	Bacteria;Proteobacteria;Deltaproteobacteria;Bdellovibrionales;Bacteriovoracaceae;Bacteriovorax	Bacteria;Proteobacteria;Deltaproteobacteria;Bdellovibrionales;Bacteriovoracaceae;Peredibacter	Bacteria;Proteobacteria;Deltaproteobacteria;Bdellovibrionales;Bdellovibrionaceae;Bdellovibrio	Bacteria;Proteobacteria;Deltaproteobacteria;Desulfobacterales;Desulfobulbaceae;Desulfobulbus	Bacteria;Proteobacteria;Deltaproteobacteria;Desulfovibrionales;Desulfomicrobiaceae;Desulfomicrobium	Bacteria;Proteobacteria;Deltaproteobacteria;Desulfovibrionales;Desulfovibrionaceae;Desulfovibrio	Bacteria;Proteobacteria;Deltaproteobacteria;Desulfovibrionales;Other;Other	Bacteria;Proteobacteria;Deltaproteobacteria;Desulfuromonadales;Geobacteraceae;Geobacter	Bacteria;Proteobacteria;Deltaproteobacteria;Myxococcales;Cystobacteraceae;Anaeromyxobacter	Bacteria;Proteobacteria;Deltaproteobacteria;Myxococcales;Cystobacteraceae;Cystobacter	Bacteria;Proteobacteria;Deltaproteobacteria;Myxococcales;Myxococcaceae;Myxococcus	Bacteria;Proteobacteria;Deltaproteobacteria;Myxococcales;Nannocystaceae;Nannocystis	Bacteria;Proteobacteria;Deltaproteobacteria;Myxococcales;Nannocystaceae;Other	Bacteria;Proteobacteria;Deltaproteobacteria;Myxococcales;Polyangiaceae;Byssovorax	Bacteria;Proteobacteria;Deltaproteobacteria;Myxococcales;Polyangiaceae;Chondromyces	Bacteria;Proteobacteria;Deltaproteobacteria;Myxococcales;Polyangiaceae;Other	Bacteria;Proteobacteria;Deltaproteobacteria;Other;Other;Other	Bacteria;Proteobacteria;Epsilonproteobacteria;Campylobacterales;Campylobacteraceae;Arcobacter	Bacteria;Proteobacteria;Epsilonproteobacteria;Campylobacterales;Campylobacteraceae;Other	Bacteria;Proteobacteria;Epsilonproteobacteria;Campylobacterales;Helicobacteraceae;Helicobacter	Bacteria;Proteobacteria;Epsilonproteobacteria;Campylobacterales;Helicobacteraceae;Sulfuricurvum	Bacteria;Proteobacteria;Epsilonproteobacteria;Campylobacterales;Helicobacteraceae;Wolinella	Bacteria;Proteobacteria;Epsilonproteobacteria;Campylobacterales;Other;Other	Bacteria;Proteobacteria;Epsilonproteobacteria;Other;Other;Other	Bacteria;Proteobacteria;Gammaproteobacteria;Aeromonadales;Aeromonadaceae;Aeromonas	Bacteria;Proteobacteria;Gammaproteobacteria;Aeromonadales;Aeromonadaceae;Oceanimonas	Bacteria;Proteobacteria;Gammaproteobacteria;Aeromonadales;Aeromonadaceae;Oceanisphaera	Bacteria;Proteobacteria;Gammaproteobacteria;Aeromonadales;Aeromonadaceae;Other	Bacteria;Proteobacteria;Gammaproteobacteria;Aeromonadales;Aeromonadaceae;Zobellella	Bacteria;Proteobacteria;Gammaproteobacteria;Aeromonadales;Succinivibrionaceae;Anaerobiospirillum	Bacteria;Proteobacteria;Gammaproteobacteria;Aeromonadales;Succinivibrionaceae;Other	Bacteria;Proteobacteria;Gammaproteobacteria;Aeromonadales;Succinivibrionaceae;Succinivibrio	Bacteria;Proteobacteria;Gammaproteobacteria;Alteromonadales;Alteromonadaceae;Alishewanella	Bacteria;Proteobacteria;Gammaproteobacteria;Alteromonadales;Alteromonadaceae;Alteromonas	Bacteria;Proteobacteria;Gammaproteobacteria;Alteromonadales;Alteromonadaceae;Haliea	Bacteria;Proteobacteria;Gammaproteobacteria;Alteromonadales;Alteromonadaceae;Marinobacter	Bacteria;Proteobacteria;Gammaproteobacteria;Alteromonadales;Alteromonadaceae;Marinobacterium	Bacteria;Proteobacteria;Gammaproteobacteria;Alteromonadales;Alteromonadaceae;Microbulbifer	Bacteria;Proteobacteria;Gammaproteobacteria;Alteromonadales;Idiomarinaceae;Idiomarina	Bacteria;Proteobacteria;Gammaproteobacteria;Alteromonadales;Idiomarinaceae;Other	Bacteria;Proteobacteria;Gammaproteobacteria;Alteromonadales;Other;Other	Bacteria;Proteobacteria;Gammaproteobacteria;Alteromonadales;Pseudoalteromonadaceae;Pseudoalteromonas	Bacteria;Proteobacteria;Gammaproteobacteria;Alteromonadales;Psychromonadaceae;Psychromonas	Bacteria;Proteobacteria;Gammaproteobacteria;Alteromonadales;Shewanellaceae;Shewanella	Bacteria;Proteobacteria;Gammaproteobacteria;Cardiobacteriales;Cardiobacteriaceae;Cardiobacterium	Bacteria;Proteobacteria;Gammaproteobacteria;Chromatiales;Chromatiaceae;Nitrosococcus	Bacteria;Proteobacteria;Gammaproteobacteria;Chromatiales;Chromatiaceae;Rheinheimera	Bacteria;Proteobacteria;Gammaproteobacteria;Enterobacteriales;Enterobacteriaceae;Buttiauxella	Bacteria;Proteobacteria;Gammaproteobacteria;Enterobacteriales;Enterobacteriaceae;Cronobacter	Bacteria;Proteobacteria;Gammaproteobacteria;Enterobacteriales;Enterobacteriaceae;Enterobacter	Bacteria;Proteobacteria;Gammaproteobacteria;Enterobacteriales;Enterobacteriaceae;Escherichia/Shigella	Bacteria;Proteobacteria;Gammaproteobacteria;Enterobacteriales;Enterobacteriaceae;Morganella	Bacteria;Proteobacteria;Gammaproteobacteria;Enterobacteriales;Enterobacteriaceae;Pectobacterium	Bacteria;Proteobacteria;Gammaproteobacteria;Enterobacteriales;Enterobacteriaceae;Proteus	Bacteria;Proteobacteria;Gammaproteobacteria;Enterobacteriales;Enterobacteriaceae;Providencia	Bacteria;Proteobacteria;Gammaproteobacteria;Enterobacteriales;Enterobacteriaceae;Yersinia	Bacteria;Proteobacteria;Gammaproteobacteria;Gammaproteobacteria_incertae_sedis;Gilvimarinus;Other	Bacteria;Proteobacteria;Gammaproteobacteria;Legionellales;Coxiellaceae;Aquicella	Bacteria;Proteobacteria;Gammaproteobacteria;Legionellales;Legionellaceae;Legionella	Bacteria;Proteobacteria;Gammaproteobacteria;Legionellales;Legionellaceae;Other	Bacteria;Proteobacteria;Gammaproteobacteria;Oceanospirillales;Alcanivoracaceae;Alcanivorax	Bacteria;Proteobacteria;Gammaproteobacteria;Oceanospirillales;Hahellaceae;Hahella	Bacteria;Proteobacteria;Gammaproteobacteria;Oceanospirillales;Halomonadaceae;Chromohalobacter	Bacteria;Proteobacteria;Gammaproteobacteria;Oceanospirillales;Halomonadaceae;Cobetia	Bacteria;Proteobacteria;Gammaproteobacteria;Oceanospirillales;Halomonadaceae;Halomonas	Bacteria;Proteobacteria;Gammaproteobacteria;Oceanospirillales;Halomonadaceae;Kushneria	Bacteria;Proteobacteria;Gammaproteobacteria;Oceanospirillales;Halomonadaceae;Other	Bacteria;Proteobacteria;Gammaproteobacteria;Oceanospirillales;Oceanospirillaceae;Marinomonas	Bacteria;Proteobacteria;Gammaproteobacteria;Oceanospirillales;Oceanospirillaceae;Other	Bacteria;Proteobacteria;Gammaproteobacteria;Oceanospirillales;Other;Other	Bacteria;Proteobacteria;Gammaproteobacteria;Pasteurellales;Pasteurellaceae;Aggregatibacter	Bacteria;Proteobacteria;Gammaproteobacteria;Pasteurellales;Pasteurellaceae;Bibersteinia	Bacteria;Proteobacteria;Gammaproteobacteria;Pasteurellales;Pasteurellaceae;Haemophilus	Bacteria;Proteobacteria;Gammaproteobacteria;Pasteurellales;Pasteurellaceae;Mannheimia	Bacteria;Proteobacteria;Gammaproteobacteria;Pseudomonadales;Moraxellaceae;Alkanindiges	Bacteria;Proteobacteria;Gammaproteobacteria;Pseudomonadales;Moraxellaceae;Perlucidibaca	Bacteria;Proteobacteria;Gammaproteobacteria;Pseudomonadales;Other;Other	Bacteria;Proteobacteria;Gammaproteobacteria;Pseudomonadales;Pseudomonadaceae;Azotobacter	Bacteria;Proteobacteria;Gammaproteobacteria;Pseudomonadales;Pseudomonadaceae;Cellvibrio	Bacteria;Proteobacteria;Gammaproteobacteria;Vibrionales;Vibrionaceae;Other	Bacteria;Proteobacteria;Gammaproteobacteria;Vibrionales;Vibrionaceae;Photobacterium	Bacteria;Proteobacteria;Gammaproteobacteria;Vibrionales;Vibrionaceae;Vibrio	Bacteria;Proteobacteria;Gammaproteobacteria;Xanthomonadales;Sinobacteraceae;Hydrocarboniphaga	Bacteria;Proteobacteria;Gammaproteobacteria;Xanthomonadales;Sinobacteraceae;Nevskia	Bacteria;Proteobacteria;Gammaproteobacteria;Xanthomonadales;Sinobacteraceae;Other	Bacteria;Proteobacteria;Gammaproteobacteria;Xanthomonadales;Sinobacteraceae;Steroidobacter	Bacteria;Proteobacteria;Gammaproteobacteria;Xanthomonadales;Xanthomonadaceae;Arenimonas	Bacteria;Proteobacteria;Gammaproteobacteria;Xanthomonadales;Xanthomonadaceae;Dokdonella	Bacteria;Proteobacteria;Gammaproteobacteria;Xanthomonadales;Xanthomonadaceae;Dyella	Bacteria;Proteobacteria;Gammaproteobacteria;Xanthomonadales;Xanthomonadaceae;Ignatzschineria	Bacteria;Proteobacteria;Gammaproteobacteria;Xanthomonadales;Xanthomonadaceae;Luteimonas	Bacteria;Proteobacteria;Gammaproteobacteria;Xanthomonadales;Xanthomonadaceae;Lysobacter	Bacteria;Proteobacteria;Gammaproteobacteria;Xanthomonadales;Xanthomonadaceae;Pseudoxanthomonas	Bacteria;Proteobacteria;Gammaproteobacteria;Xanthomonadales;Xanthomonadaceae;Rhodanobacter	Bacteria;Proteobacteria;Gammaproteobacteria;Xanthomonadales;Xanthomonadaceae;Thermomonas	Bacteria;Proteobacteria;Gammaproteobacteria;Xanthomonadales;Xanthomonadaceae;Wohlfahrtiimonas	Bacteria;Proteobacteria;Gammaproteobacteria;Xanthomonadales;Xanthomonadaceae;Xanthomonas	Bacteria;Spirochaetes;Spirochaetes;Spirochaetales;Leptospiraceae;Turneriella	Bacteria;Spirochaetes;Spirochaetes;Spirochaetales;Spirochaetaceae;Other	Bacteria;Synergistetes;Synergistia;Synergistales;Synergistaceae;Other	Bacteria;TM7;TM7_genera_incertae_sedis;Other;Other;Other	Bacteria;Tenericutes;Mollicutes;Anaeroplasmatales;Anaeroplasmataceae;Anaeroplasma		Bacteria;Tenericutes;Mollicutes;Mycoplasmatales;Mycoplasmataceae;Other	Bacteria;Tenericutes;Mollicutes;Mycoplasmatales;Mycoplasmataceae;Ureaplasma	Bacteria;Tenericutes;Mollicutes;Other;Other;Other	Bacteria;Verrucomicrobia;Opitutae;Opitutales;Opitutaceae;Opitutus	Bacteria;Verrucomicrobia;Opitutae;Opitutales;Opitutaceae;Other	Bacteria;Verrucomicrobia;Opitutae;Puniceicoccales;Puniceicoccaceae;Cerasicoccus	Bacteria;Verrucomicrobia;Opitutae;Puniceicoccales;Puniceicoccaceae;Other	Bacteria;Verrucomicrobia;Other;Other;Other;Other	Bacteria;Verrucomicrobia;Spartobacteria;Other;Other;Other	Bacteria;Verrucomicrobia;Spartobacteria;Spartobacteria_genera_incertae_sedis;Other;Other	Bacteria;Verrucomicrobia;Subdivision3;Subdivision3_genera_incertae_sedis;Other;Other	Bacteria;Verrucomicrobia;Verrucomicrobiae;Verrucomicrobiales;Verrucomicrobiaceae;Akkermansia	Bacteria;Verrucomicrobia;Verrucomicrobiae;Verrucomicrobiales;Verrucomicrobiaceae;Luteolibacter	Bacteria;Verrucomicrobia;Verrucomicrobiae;Verrucomicrobiales;Verrucomicrobiaceae;Other	Bacteria;Verrucomicrobia;Verrucomicrobiae;Verrucomicrobiales;Verrucomicrobiaceae;Prosthecobacter	Bacteria;Verrucomicrobia;Verrucomicrobiae;Verrucomicrobiales;Verrucomicrobiaceae;Verrucomicrobium	Bacteria;WS3;WS3_genera_incertae_sedis;Other;Other;Othe
Cat	Mouth	Yes	1117	168	0	0	NA	NA	0.0001	0.0022	0	0	0.0001	0.0642	0	0.0812	0.0171	0.0366	0	0.0006	0.0002	0.001	0.0086	0.0038	0.0009	0.3173	0.0522	0.0232	0.0693	0.016	0	0.0633	0	0.2421				0.0168				0.015											0.0004	0.0001		0.0024			0.0007	0.0064	0.0004	0.0002	0	0.0062	0	0.0085	0.0003	0	0	0	0	0.0019		0.0012	0	0.0002	0.0257	0.0006	0	0.0001	0.045	0	0	0.0001	0.0001	0	0.0001	0	0	0.0002	0	0.0226	0.0002	0.0001	0.0014	0.0024	0	0.0003	0.0001	0.0078	0.0358	0	0	0	0	0	0	0	0	0	0	0	0	0	0	0	0	0	0	0	0	0	0	0	0	0	0	0	0	0	0.0007	0	0	0	0	0	0	0	0	0	0	0	0	0	0	0	0	0	0	0	0	0	0	0	0	0	0	0	0	0	0	0	0	0	0	0	0	0	0	0	0	0	0	0	0	0	0	0	0	0	0	0	0	0	0	0	0	0	0	0	0	0	0	0	0	0	0	0	0	0	0	0	0	0	0	0	0	0	0	0	0	0	0	0	0	0	0	0	0	0	0	0	0	0	0	0	0	0	0	0	0	0	0	0	0	0	0	0	0	0	0.0004	0	0	0	0.0004	0	0.0007	0	0	0	0	0	0	0	0	0	0	0.0001	0	0	0	0		0	0	0	0	0	0	0	0	0	0	0	0	0	0	0	0	0	0	0	0	0	0	0	0	0	0	0	0	0	0	0	0	0	0	0	0	0	0	0	0	0	0	0	0	0	0	0	0	0	0	0	0	0	0	0	0	0	0	0	0	0	0	0	0	0	0	0	0	0	0	0	0	0	0	0	0	0	0	0	0	0	0	0	0	0	0	0	0	0	0	0	0	0	0	0	0	0	0	0	0	0		0	0.0036	0	0	0	0.0001	0	0	0	0	0	0	0	0	0	0	0	0	0	0.0074	0.0022	0	0	0	0.001	0.0003	0	0	0.0018	0	0	0	0.0005	0	0	0	0	0	0	0	0	0	0	0	0	0	0	0	0.0021	0	0	0	0	0	0	0	0	0	0	0	0	0	0	0	0	0	0	0	0	0	0	0	0	0	0	0	0	0	0	0	0	0	0	0	0	0.0068	0	0	0	0.0002	0	0	0	0	0	0	0	0	0	0	0	0	0	0	0	0	0	0.0001	0	0	0	0	0	0	0	0	0	0	0	0	0	0	0	0	0	0	0	0	0	0	0	0	0	0	0	0	0	0	0	0	0	0	0	0	0	0	0	0	0	0	0	0	0	0	0	0	0	0	0	0	0	0	0	0	0	0	0	0	0	0	0	0	0	0	0	0	0	0	0	0	0	0	0	0	0	0	0	0	0	0	0	0	0	0	0	0	0	0	0	0	0	0	0	0	0	0	0	0	0	0	0	0.0011	0	0	0	0	0	0	0	0	0	0	0	0	0.0058	0	0	0	0.003	0	0	0	0	0	0	0	0	0	0	0	0	0	0	0	0	0	0	0	0	0	0	0	0	0	0	0	0	0	0	0	0	0	0	0	0	0	0	0	0	0	0	0	0	0	0	0	0	0	0	0	0	0	0	0	0	0	0	0	0	0	0	0	0	0	0	0	0	0	0	0	0	0.0004	0	0	0	0	0	0.0001	0		0	0	0	0	0	0	0	0	0	0	0	0	0	0	0	0	0
Cat	Mouth	Yes	1129	172	0	0	NA	NA	0.0007	0.0154	0	0.0005	0.0213	0.0067	0	0.0046	0.213	0.0545	0.0001	0.0014	0.0046	0.0024	0.0001	0.0595	0.0004	0.0075	0.2674	0.0432	0.0045	0.0089	0	0.1117	0	0.1716				0.0033				0.001											0.0012	0.0006		0.0012			0.0001	0.0027	0.0002	0.0028	0.0002	0.0009	0	0.0009	0.0546	0.0016	0.0001	0.0001	0	0.0007		0.0003	0.0003	0.0001	0.0078	0	0	0.0001	0.0013	0.0001	0.0001	0.0001	0.0001	0.0004	0	0.0002	0	0.0003	0	0.0012	0	0.0007	0.0002	0.0011	0.0001	0.0002	0.0023	0.0106	0.0003	0.0001	0	0	0	0	0	0	0	0	0	0	0	0	0	0	0	0	0	0	0	0	0	0	0	0	0	0	0	0	0	0	0	0	0	0.0003	0	0	0	0	0	0	0	0	0	0	0	0	0	0	0	0	0	0	0	0	0	0	0	0	0	0	0	0	0	0	0	0	0	0	0	0.0001	0	0	0	0	0	0	0	0	0	0	0	0	0	0	0	0	0	0	0	0	0.0001	0	0	0	0	0	0	0	0	0	0	0	0	0	0	0	0	0	0	0	0	0	0	0	0	0	0	0	0	0.0001	0	0	0	0	0	0	0.0001	0	0	0	0	0.0001	0	0.0001	0	0	0	0	0	0	0	0	0.0002	0	0	0	0	0	0	0	0	0	0	0	0	0.0003	0.0001	0	0	0		0	0	0	0	0	0	0	0	0	0	0	0	0	0	0	0	0	0	0	0	0	0	0	0	0	0	0	0	0	0	0	0	0	0	0	0	0	0	0	0	0	0	0	0	0	0	0	0	0	0	0	0	0	0	0	0	0	0	0	0	0	0	0	0	0	0	0	0	0	0	0	0	0	0	0	0	0	0	0	0	0	0	0.0003	0	0	0	0	0	0	0	0	0	0	0	0.0001	0	0	0	0	0	0		0	0	0	0	0	0	0	0	0	0	0	0	0	0	0	0	0	0	0	0	0.0003	0	0	0	0	0	0.0001	0	0.0001	0.0002	0	0	0.0002	0	0	0	0	0	0	0	0	0	0	0	0	0	0	0	0.0002	0	0	0	0	0	0	0	0	0	0	0	0.0006	0	0	0	0	0	0	0	0	0	0	0	0	0	0	0	0	0	0	0	0	0	0	0	0	0.0007	0	0	0	0.0002	0.016	0.0008	0.0003	0	0	0	0	0	0	0	0	0	0	0	0	0	0	0	0	0	0	0	0	0	0	0	0	0	0	0	0	0	0	0	0	0	0	0.0001	0	0	0	0	0	0	0	0	0	0	0	0	0	0	0	0	0	0	0	0	0	0	0	0	0	0	0	0	0	0	0	0	0	0	0	0	0	0	0	0	0	0	0	0	0	0	0	0	0	0	0	0	0	0	0	0	0	0	0	0	0	0	0	0	0	0	0	0	0	0	0	0	0	0	0	0	0	0	0	0	0	0	0	0.0001	0	0	0	0	0	0	0	0	0	0	0	0	0	0	0.048	0	0.0004	0	0	0	0	0	0	0	0	0	0	0	0	0	0	0	0	0	0	0	0	0	0	0	0	0	0	0	0	0	0	0	0	0	0	0.0001	0	0	0	0	0	0	0	0	0	0	0	0	0	0	0.0007	0	0.0003	0	0	0	0	0	0	0	0	0	0	0	0	0	0	0	0	0	0	0	0	0.0001	0	0	0	0	0	0	0		0	0	0	0	0	0	0	0	0	0	0	0	0	0	0	0	0
Cat	Mouth	Yes	1128	172	1	1	NA	NA	0.0005	0.0057	0	0.0022	0.0023	0.0248	0	0.0146	0.2002	0.0097	0	0.0007	0.0053	0.0003	0.0006	0.0173	0.0002	0.023	0.202	0.0667	0.0125	0.0061	0.0001	0.1506	0	0.2546				0.0069				0.0001											0.0004	0.0009		0.0009			0.0006	0.0012	0.0001	0	0	0.0153	0	0.0002	0.0477	0.0044	0.0001	0	0	0.0011		0.0003	0	0.0001	0.0053	0.0003	0	0	0.0007	0	0	0	0.0001	0	0	0	0	0.0219	0	0.0053	0	0	0.0002	0.0022	0	0	0.0006	0.0089	0.0016	0	0	0.0001	0	0	0	0	0	0	0	0	0	0	0	0	0	0	0	0	0	0	0	0	0	0	0	0	0	0	0	0	0	0	0	0	0	0	0	0	0	0	0	0	0	0	0	0	0	0	0	0	0	0	0	0	0	0	0	0	0	0	0	0	0	0	0	0	0	0	0	0	0	0	0	0	0	0	0	0	0	0	0	0	0	0	0	0	0	0	0	0	0	0	0	0	0	0	0	0	0	0	0	0	0	0	0	0	0	0	0	0	0	0	0	0	0	0	0	0	0	0	0	0	0	0	0	0	0	0	0	0	0	0	0	0	0	0	0	0	0	0	0	0	0.0004	0	0	0	0	0	0	0	0	0	0	0	0	0	0	0	0	0		0	0	0	0	0	0	0	0	0	0	0	0	0	0	0	0	0	0	0	0	0	0	0	0	0	0	0	0	0	0	0	0	0	0	0	0	0	0	0	0	0	0	0	0	0	0	0	0	0	0	0	0	0	0	0	0	0	0	0	0	0	0	0	0	0	0	0	0	0	0	0	0	0	0	0	0	0	0	0	0	0	0	0	0	0	0	0	0	0	0	0	0	0	0	0	0	0	0	0	0	0		0	0	0	0	0	0	0	0	0	0	0	0	0	0	0	0.0054	0	0	0	0	0.0002	0	0	0	0	0.0005	0	0	0	0	0	0.001	0.0002	0	0	0	0	0	0	0	0	0	0	0	0	0	0	0	0.0002	0	0	0	0	0	0	0	0	0	0	0	0.0065	0	0	0	0	0	0	0	0	0	0	0	0	0	0	0	0	0	0	0	0	0	0	0	0	0.0002	0	0	0	0.0013	0.106	0.0005	0.0003	0	0	0	0	0	0	0	0	0	0	0	0	0	0	0	0	0	0	0	0	0	0	0	0	0	0	0	0	0	0	0	0	0	0	0	0	0	0	0	0	0	0	0	0	0	0	0	0	0	0	0	0	0	0	0	0	0	0	0	0	0	0	0	0	0	0	0	0	0	0	0	0	0	0	0	0	0	0	0	0	0	0	0	0	0	0	0	0	0	0	0	0	0	0	0	0	0	0	0	0	0	0	0	0	0	0	0	0	0	0	0	0	0	0	0	0	0	0	0.0002	0	0	0	0	0	0	0	0	0	0	0	0	0	0	0.0025	0	0.0012	0	0	0	0	0	0	0	0	0	0	0	0	0	0	0	0	0	0	0	0	0	0	0	0	0	0	0	0	0	0	0	0	0	0	0	0	0	0	0	0	0	0	0	0	0	0	0	0	0	0.0003	0	0	0	0	0	0	0	0	0	0	0	0	0	0	0	0	0	0	0	0	0	0	0.0002	0	0	0	0	0	0	0		0	0	0	0	0	0	0	0	0	0	0	0	0	0	0	0	0
Cat	Mouth	Yes	1136	176	0	0	NA	NA	0.0001	0.0294	0	0	0.0034	0.1072	0	0.0511	0.0486	0.1222	0.0001	0.0016	0.0008	0.0013	0.0116	0.001	0.0235	0.0892	0.0427	0.0032	0.1102	0.0203	0.0001	0.0321	0	0.3003				0.0478				0.0095											0.0006	0.0011		0.0041			0.0063	0.0203	0	0.032	0	0.0274	0.0005	0.0047	0.0011	0.0009	0	0	0	0.0039		0.0002	0	0.0012	0.0054	0.005	0	0.0013	0.0217	0	0	0.0001	0	0.0001	0.0002	0.0001	0	0	0	0.0277	0.0005	0.0002	0.0129	0.0002	0	0	0	0.0045	0.0087	0	0	0	0	0	0	0	0	0	0	0	0	0	0	0	0	0	0	0	0	0	0	0	0	0	0	0	0	0	0.0005	0	0	0	0.0003	0	0	0	0	0	0	0	0	0	0	0	0	0	0	0	0	0	0	0	0	0	0	0	0	0	0	0	0	0	0	0	0	0	0	0	0	0	0	0	0	0	0	0	0	0	0	0	0	0	0	0	0	0	0	0	0	0	0	0	0	0	0	0	0	0.0001	0	0	0	0	0	0	0	0	0	0	0	0	0	0	0	0	0	0	0	0	0	0	0	0	0	0	0	0	0	0	0	0	0	0	0	0	0	0	0	0	0	0	0	0	0.0171	0	0	0	0	0	0	0	0	0	0	0	0	0	0	0	0	0		0	0	0	0	0	0	0	0	0	0	0	0	0	0	0	0	0	0	0	0	0	0	0	0	0	0	0	0	0	0	0	0	0	0	0	0	0	0	0	0	0	0	0	0	0	0	0	0	0	0	0	0	0	0	0	0	0	0	0	0	0	0	0	0	0	0	0	0	0	0	0	0	0	0	0	0	0	0	0	0	0	0	0	0	0	0	0	0	0	0	0	0	0	0	0	0	0	0	0	0	0		0	0	0.0001	0	0	0	0	0	0	0	0	0	0.0001	0	0	0	0	0	0	0	0.0019	0	0	0	0.0001	0.0052	0	0	0	0	0	0.0005	0.0068	0	0	0	0	0	0	0	0	0	0	0	0	0	0	0	0.001	0	0	0	0	0	0	0	0	0	0	0	0	0	0	0	0	0	0	0	0	0	0	0	0	0	0	0	0	0	0	0	0	0	0	0	0	0.0027	0	0	0	0.0001	0.0008	0.0014	0	0	0	0	0	0	0	0	0	0	0	0	0	0	0	0	0	0	0	0	0	0	0	0	0	0	0	0	0	0	0	0	0	0	0	0	0	0	0	0	0	0	0	0	0	0	0	0	0	0	0	0	0	0	0	0	0	0	0	0	0	0	0	0	0	0	0	0	0	0	0	0	0	0	0	0	0	0	0	0	0	0	0	0	0	0	0	0	0	0	0	0	0	0	0	0.0001	0	0	0	0	0	0	0	0	0	0	0	0	0	0	0	0	0	0	0	0	0	0	0.0042	0.0031	0.0036	0	0	0	0	0	0	0	0	0	0	0	0	0	0	0	0	0	0	0	0	0	0	0	0	0	0	0	0	0	0	0	0	0	0	0	0	0	0	0	0	0	0	0	0	0	0	0	0	0	0	0	0	0	0	0	0	0	0	0	0	0	0	0	0	0	0	0	0	0	0	0	0	0	0	0	0.0001	0	0	0	0	0	0	0	0	0	0	0	0	0.0003	0	0	0	0	0	0	0		0	0	0	0	0	0	0	0	0	0	0	0	0	0	0	0	0
Cat	Mouth	Yes	1137	176	0	0	NA	NA	0	0.0097	0	0	0.0001	0.0509	0	0.3115	0.083	0.0474	0	0.0029	0.0011	0.0034	0.0043	0.0187	0.0006	0.0766	0.044	0.0211	0.1247	0.0074	0	0.0147	0	0.1779				0.0443				0.0045											0.0018	0.0005		0.0045			0.0041	0.0083	0	0.0117	0	0.0078	0.0011	0.0037	0.0019	0.0001	0	0	0	0.0037		0.0006	0	0.0006	0.0042	0.0013	0	0.0008	0.0086	0	0	0	0	0.0001	0.0002	0.0001	0	0.0004	0	0.0246	0.0003	0.0007	0.002	0.0016	0	0	0.0008	0.0021	0.0058	0	0.0001	0.0001	0	0	0	0	0	0	0	0	0	0	0	0	0	0	0	0	0	0	0	0	0	0	0	0	0	0	0.0004	0	0	0	0	0	0	0	0	0	0	0	0	0	0	0	0	0	0	0	0	0	0	0	0	0	0	0	0	0	0	0	0	0	0	0	0	0	0	0	0	0	0	0	0	0	0	0	0	0	0	0	0	0	0	0	0	0	0	0	0	0	0	0	0	0	0	0	0	0	0	0	0	0	0	0	0	0	0	0	0	0	0	0	0	0	0	0	0	0	0	0	0	0	0	0	0	0	0	0	0	0	0	0	0	0	0	0	0	0	0	0	0	0	0.0117	0	0	0	0	0	0	0	0	0	0	0	0	0.0002	0	0	0	0		0	0	0	0	0	0	0	0	0	0	0	0	0	0	0	0	0	0	0	0	0	0	0	0	0	0	0	0	0	0	0	0	0	0	0	0	0	0	0	0	0	0	0	0	0	0	0	0	0	0	0	0	0	0	0	0	0	0	0	0	0	0	0	0	0	0	0	0	0	0	0	0	0	0	0	0	0	0	0	0	0	0	0	0	0	0	0	0	0	0	0	0	0	0	0	0	0	0	0	0	0		0	0	0	0	0	0	0	0	0	0	0	0	0	0	0	0.0001	0	0	0	0	0.0002	0	0	0	0.0002	0.004	0	0	0	0	0	0	0.0013	0	0	0	0	0	0	0	0	0	0	0	0	0	0	0	0.0003	0	0	0	0	0	0	0	0	0	0	0	0	0	0	0	0	0	0	0	0	0	0	0	0	0	0	0	0	0	0	0.0001	0	0	0	0	0	0.0005	0	0	0	0	0.0001	0	0	0	0	0	0	0	0	0	0	0	0	0	0	0	0	0	0	0	0	0	0	0	0	0	0	0	0	0	0	0	0	0	0	0	0	0	0	0	0	0	0	0	0	0	0	0	0	0	0	0	0	0	0	0	0	0	0	0	0	0	0	0	0	0	0	0	0	0	0	0	0	0	0	0	0	0	0	0	0	0	0	0	0	0	0	0	0	0	0	0	0	0	0	0	0	0.0007	0	0	0	0	0	0	0	0	0	0	0	0	0	0	0	0	0	0	0	0	0	0	0.0004	0.0005	0.0014	0	0	0	0	0	0	0	0	0	0	0	0	0	0	0	0	0	0	0	0	0	0	0	0	0	0.0005	0	0	0	0	0	0	0	0	0	0	0	0	0	0	0	0	0	0	0	0	0	0	0	0	0	0	0	0	0	0	0	0	0	0	0	0	0	0	0	0.0001	0	0.0002	0	0	0	0	0	0	0	0	0	0	0	0	0	0	0	0	0	0	0	0	0.0019	0	0	0	0	0	0.0001	0		0	0	0	0	0	0	0	0	0	0	0	0	0	0	0	0	0
Cat	Mouth	Yes	1155	181	0	1	NA	NA	0.0008	0.0234	0.0004	0.0007	0.0135	0.0283	0	0.025	0.1731	0.0395	0.0011	0.0021	0.0077	0.0041	0.0013	0.1327	0.0002	0.0342	0.132	0.0309	0.0088	0.0132	0.0005	0.107	0	0.2195				0.0238				0.0231											0.0055	0.0025		0.0028			0.0012	0.0022	0.0004	0.0146	0	0.0026	0.0008	0.0048	0.0016	0.0039	0	0.0001	0	0.0065		0.0096	0	0.0007	0.0065	0.0128	0	0	0.0033	0.0001	0	0	0	0	0	0	0	0.0074	0	0.0025	0.0038	0.0026	0.0004	0.0057	0	0.0022	0.0051	0.0055	0.0116	0	0.0001	0	0	0	0	0	0	0	0	0	0	0	0	0	0	0	0	0	0	0	0	0	0	0	0	0	0.0001	0	0	0	0	0	0	0	0	0.0001	0	0	0	0	0	0	0	0	0	0	0	0	0	0	0	0	0	0	0	0	0	0	0	0.0001	0	0	0	0	0	0	0	0	0	0	0	0	0	0	0	0	0	0	0	0	0	0	0	0	0	0	0	0	0	0	0	0	0	0	0	0	0	0	0	0	0	0	0	0	0	0	0	0	0	0	0	0	0	0	0	0.0006	0	0	0	0	0	0	0	0	0	0	0	0	0	0	0	0	0	0	0	0	0	0	0	0	0	0	0.0005	0	0.0001	0	0	0	0	0	0	0	0	0	0	0.0002	0.0001	0	0	0		0	0	0	0	0	0.0001	0	0	0	0.0027	0	0	0	0	0	0	0	0	0	0	0	0	0	0	0	0	0	0	0	0	0	0	0	0	0	0	0	0	0	0	0	0	0	0	0	0	0	0	0	0	0	0	0	0	0	0	0	0	0	0	0	0	0	0	0	0	0	0	0	0	0	0	0	0	0	0	0	0	0	0	0	0	0.0002	0	0	0	0	0	0	0	0	0	0	0	0.0003	0	0	0	0	0	0		0	0	0	0	0	0	0	0	0	0	0	0	0	0	0	0.0015	0	0	0	0.0007	0.0016	0	0	0	0.0001	0.0006	0	0	0.003	0.0002	0	0.0005	0.0001	0	0	0	0	0	0	0	0	0	0	0	0	0	0	0	0.0057	0	0	0	0	0	0	0	0	0	0	0	0.0001	0	0	0	0	0	0	0	0.0001	0	0	0	0	0	0	0	0	0	0	0	0	0	0.0001	0	0	0.0002	0	0.0001	0	0	0.0002	0.0049	0	0	0	0	0	0	0	0	0	0	0	0	0	0	0	0	0	0	0	0	0	0	0	0	0	0	0	0	0	0	0	0	0	0	0	0	0	0	0	0	0	0	0	0.0007	0	0	0	0	0	0	0	0	0	0	0	0	0	0	0	0	0	0	0	0	0	0	0	0	0	0	0	0	0	0	0	0	0	0	0	0.0004	0	0.0001	0	0	0	0	0	0	0	0	0	0	0	0	0	0.0002	0	0	0	0	0	0	0	0	0	0	0	0	0	0	0	0	0	0	0	0	0	0	0.0002	0	0	0	0	0	0	0	0	0	0	0	0	0	0.0105	0	0	0	0.0055	0	0	0	0	0	0	0	0	0	0	0	0	0	0	0	0	0	0	0	0	0	0	0.0001	0	0	0	0	0	0	0	0	0	0	0	0	0	0	0	0	0	0	0	0	0	0	0	0	0	0	0.0003	0	0.0002	0	0	0	0	0	0	0	0	0	0	0	0	0	0	0	0.0001	0	0	0	0	0.0001	0	0	0	0	0	0	0		0	0	0	0	0	0	0	0	0	0	0	0	0	0	0	0	0
Cat	Mouth	Yes	1174	187	0	1	NA	NA	0.0005	0.0044	0	0.0006	0.002	0.0811	0	0.0556	0.0354	0.0773	0	0.001	0.0073	0.0035	0.0092	0.0248	0.016	0.1273	0.0438	0.0105	0.0208	0.0139	0	0.0777	0.005	0.3823				0.0583				0.0076											0.0059	0.0005		0.0123			0.0065	0.0146	0.0005	0.0144	0	0.0284	0.0011	0.0075	0.0027	0.0133	0	0	0	0.0228		0.0035	0	0.0014	0.0164	0.0115	0	0.0003	0.0067	0	0	0.0001	0	0.0001	0	0	0	0.0006	0	0.0108	0.0004	0.0005	0.0058	0.0015	0	0.0007	0.009	0.0128	0.0343	0	0	0	0	0	0	0	0.0006	0	0	0	0	0	0	0	0	0	0	0	0	0	0	0	0	0	0	0	0.0001	0	0.0002	0	0	0	0.0001	0	0	0	0	0	0	0	0	0	0	0	0	0	0	0	0	0	0	0	0	0	0	0	0	0	0	0	0	0	0	0	0	0	0	0	0	0	0	0	0	0	0	0	0	0	0	0	0	0	0	0	0	0	0	0	0	0	0	0	0	0	0	0	0	0	0	0	0	0	0	0.0001	0	0	0	0	0	0	0	0	0	0	0	0	0	0	0	0	0	0	0	0	0	0	0	0	0	0	0	0	0	0	0	0	0	0	0.0009	0	0	0	0.0032	0	0.0063	0	0	0	0	0	0	0	0	0	0	0.0001	0	0	0	0		0	0	0	0	0	0	0	0	0	0	0	0	0	0	0	0	0	0	0	0	0	0	0	0	0	0	0	0	0	0	0	0	0	0	0	0	0	0	0	0	0	0	0	0	0	0	0	0	0.0012	0	0	0	0	0	0	0	0.0001	0	0	0	0	0	0	0	0	0	0	0	0	0	0	0	0	0	0	0	0	0	0	0	0	0	0	0	0	0	0	0	0	0	0	0	0	0	0.0001	0	0	0	0	0	0		0	0	0	0	0	0	0	0	0	0	0	0	0	0.0001	0	0.0002	0	0	0	0.0021	0.0023	0	0	0	0.0005	0.0019	0.0002	0	0.0009	0	0	0.0004	0.0011	0	0	0	0	0	0	0	0	0	0	0	0	0	0	0.0001	0.0078	0	0	0	0	0	0	0	0	0.0001	0	0	0.004	0	0	0	0	0	0	0	0	0	0	0.0003	0	0	0	0	0	0	0	0	0	0	0	0	0	0.0033	0	0	0	0.0001	0.0005	0.0049	0	0	0	0	0	0	0	0	0	0	0	0	0	0	0	0	0	0	0	0	0	0	0	0	0	0	0	0	0	0	0	0	0	0	0	0	0	0	0	0	0	0	0	0	0	0	0	0	0	0	0	0	0	0	0	0	0	0	0	0	0	0	0	0	0	0	0	0	0	0	0	0	0	0	0	0	0	0.0001	0	0.0008	0	0	0	0	0	0	0	0	0	0	0	0	0.0001	0	0	0	0	0	0	0	0	0	0	0	0	0	0	0	0	0	0	0	0	0	0	0	0	0	0.0041	0.002	0.0028	0	0	0	0	0	0	0	0	0	0	0	0	0	0	0	0.0105	0.0001	0	0	0	0	0	0	0	0	0	0	0	0	0	0	0	0	0	0	0	0	0	0	0	0	0	0	0	0	0	0	0	0	0	0	0	0	0	0	0	0	0	0	0	0	0	0	0	0	0.0002	0	0	0	0	0	0	0	0	0	0	0	0	0	0	0	0	0	0	0	0	0	0	0	0	0	0	0	0.0002	0.0001	0		0	0.0047	0	0	0	0	0	0	0	0	0	0	0	0	0	0	0
Cat	Mouth	Yes	1173	187	1	0	NA	NA	0.0005	0.0072	0	0.0025	0.0007	0.0717	0	0.023	0.1496	0.0247	0	0.0011	0.0052	0.0012	0.0037	0.0035	0.0009	0.1192	0.0643	0.0254	0.0318	0.0512	0.0002	0.022	0.001	0.3894				0.0909				0.0036											0.0097	0.0004		0.0042			0.001	0.0023	0.0002	0.0046	0	0.0075	0.0005	0.0016	0.0127	0.0253	0.0002	0	0.0002	0.0101		0.0019	0	0.0003	0.0269	0.0006	0	0.0023	0.0501	0	0	0	0	0.0003	0	0	0	0.0017	0	0.0062	0.0004	0	0.0024	0.0071	0	0.0002	0.0045	0.0067	0.0333	0	0	0	0	0	0	0	0	0	0	0	0	0	0	0	0	0	0	0	0	0	0	0	0	0	0	0	0	0	0.0002	0	0	0	0	0	0	0	0	0	0	0	0	0	0	0	0	0	0	0	0	0	0	0	0	0	0	0	0	0	0	0	0	0	0	0	0	0	0	0	0	0	0	0	0	0	0	0	0	0	0	0	0	0	0	0	0	0	0	0	0	0	0	0	0	0	0	0	0	0	0	0	0	0	0	0	0	0	0	0	0	0	0	0	0	0	0	0	0	0	0	0	0	0	0	0	0	0.0001	0	0	0	0	0	0	0	0	0	0	0	0	0.0004	0	0	0	0.0009	0	0.0068	0	0	0	0	0	0	0	0	0	0	0	0	0	0	0		0	0	0	0	0	0	0	0	0	0	0	0	0	0	0	0	0	0	0	0	0	0	0	0	0	0	0	0	0	0	0	0	0	0	0	0	0	0	0	0	0	0	0	0	0	0	0	0	0	0	0	0	0	0	0	0	0	0	0	0	0	0	0	0	0	0	0	0	0	0	0	0	0	0	0	0	0	0	0	0	0	0	0	0	0	0	0	0	0	0	0	0	0	0	0.0005	0	0	0	0	0	0		0	0	0	0	0	0	0	0	0	0	0	0	0	0.0001	0	0.0003	0	0	0	0.0068	0.002	0	0	0	0.0001	0.0035	0	0	0.0031	0	0	0.0003	0.0001	0	0	0	0	0	0	0	0	0	0	0	0	0	0	0	0.0017	0	0	0	0	0	0	0	0	0	0	0	0.0008	0	0	0	0	0	0	0	0	0.0001	0	0.0002	0	0	0.0005	0	0	0	0	0	0	0	0	0	0	0.001	0	0	0	0	0.0186	0.0033	0	0	0	0	0	0	0	0	0	0	0	0	0	0	0	0	0	0	0	0	0	0	0	0	0	0	0	0	0	0	0	0	0	0	0	0	0	0	0	0	0	0	0	0	0	0	0	0	0	0	0	0	0	0	0	0	0	0	0	0	0	0	0	0	0	0	0	0	0	0	0	0	0	0	0	0	0	0	0	0.0001	0	0	0	0	0	0	0	0	0	0	0	0	0	0	0	0	0	0	0	0	0	0	0	0	0	0	0	0	0	0	0	0	0	0	0	0	0	0	0.0005	0.0003	0.0004	0	0	0	0	0	0	0	0	0	0.0001	0	0	0	0	0	0.0138	0	0.0001	0	0	0	0	0	0	0	0.0001	0	0	0	0	0	0	0	0	0	0	0	0	0	0	0	0	0	0	0	0	0	0	0	0	0	0	0	0	0	0	0	0	0	0	0	0	0	0	0	0.0001	0	0.0001	0	0	0	0	0	0	0	0	0	0	0	0	0	0	0	0	0	0	0	0	0.0001	0	0	0	0	0	0	0		0	0.0024	0	0	0	0	0	0	0	0	0	0	0	0	0	0	0
Cat	Mouth	Yes	1172	187	1	1	NA	NA	0.0002	0.0105	0	0.0007	0.0043	0.0562	0.0001	0.0177	0.0955	0.041	0	0.0012	0.0042	0.0033	0.0158	0.0142	0.0028	0.2042	0.0773	0.0248	0.0433	0.0188	0	0.0569	0.0001	0.3069				0.0327				0.0129											0.0013	0.0004		0.0126			0.0005	0.0107	0	0.0062	0	0.0116	0	0.0086	0.0088	0.0025	0	0	0	0.0021		0.0001	0	0	0.0169	0.0012	0	0.0021	0.0371	0	0	0.0001	0	0	0	0	0	0.0023	0	0.0096	0.0015	0	0.0109	0.0053	0	0	0	0.0245	0.0162	0	0	0	0	0	0	0	0.0001	0	0	0	0	0	0	0	0	0	0	0	0	0	0	0	0	0	0	0	0	0	0.0001	0	0	0	0.0001	0	0	0	0	0	0	0	0	0	0	0	0	0	0	0	0	0	0	0	0	0	0	0	0	0	0	0	0	0	0	0	0	0	0	0	0	0	0	0	0	0	0	0	0	0	0	0	0	0	0	0	0	0	0	0	0	0	0	0	0	0	0	0	0	0	0	0	0	0	0	0	0	0	0	0	0	0	0	0	0	0	0	0	0	0	0	0	0	0	0	0	0	0	0	0	0	0	0	0	0	0	0	0	0	0	0	0	0	0	0.0055	0	0	0	0	0	0	0	0	0	0	0	0	0	0	0	0	0		0	0	0	0	0	0	0	0	0	0	0	0	0	0	0	0	0	0	0	0	0	0	0	0	0	0	0	0	0	0	0	0	0	0	0	0	0	0	0	0	0	0	0	0	0	0	0	0	0	0	0	0	0	0	0	0	0	0	0.0003	0	0	0	0	0	0	0	0	0	0	0	0	0	0	0	0	0	0	0	0	0	0	0	0	0	0	0	0	0	0	0	0	0	0	0	0.0001	0	0	0	0	0	0		0	0	0	0	0	0	0	0	0	0	0	0	0	0	0	0.0002	0	0	0	0.0002	0.0048	0	0	0	0	0.0005	0.0001	0	0.0013	0	0	0.0009	0.0121	0	0	0	0	0	0	0	0	0	0	0	0	0	0.0031	0.0001	0.0099	0	0	0	0	0	0	0	0	0	0	0	0	0	0	0	0	0	0	0	0	0	0	0	0	0	0	0	0	0	0	0	0	0	0	0	0	0.0017	0	0	0	0.0001	0.0145	0.0044	0	0	0	0	0	0	0	0	0	0	0	0	0	0	0	0	0	0	0	0	0	0	0	0	0	0	0	0	0	0	0	0	0	0	0	0	0	0	0	0	0	0	0	0	0	0	0	0	0	0	0	0	0	0	0	0	0	0	0	0	0	0	0	0	0	0	0	0	0	0	0	0	0	0	0	0	0	0.0005	0	0.0002	0	0	0	0	0	0	0	0	0	0	0	0	0	0	0	0.0002	0	0	0	0	0	0	0	0	0	0	0	0	0	0	0	0	0	0	0	0	0	0	0.0003	0.0007	0.0001	0	0	0	0	0	0	0	0	0	0	0	0	0	0.0015	0	0.0045	0	0	0	0	0	0	0	0	0	0	0	0	0	0	0	0	0	0	0	0	0	0	0	0	0	0	0	0	0	0	0	0	0	0	0	0	0	0	0	0	0	0	0	0	0	0	0	0	0	0	0	0	0	0	0	0	0	0	0	0	0	0	0	0	0	0	0	0	0	0	0	0	0.0001	0	0	0	0	0	0	0		0	0	0	0	0	0	0	0	0	0	0	0	0	0	0	0	0
Cat	Mouth	Yes	1156	182	1	0	NA	NA	0.0002	0.0066	0	0.0001	0.008	0.0278	0	0.0021	0.0921	0.0916	0	0.0011	0.05	0.0007	0.001	0.139	0.0039	0.0485	0.0289	0.0963	0.0451	0.0216	0.0001	0.0199	0	0.3154				0.026				0.0093											0.0037	0.0004		0.033			0.0059	0.0159	0.0007	0.007	0.0216	0.0032	0	0.0126	0.0086	0.0049	0	0	0.0015	0.0133		0.0054	0	0.0556	0.0052	0.0029	0	0.0001	0.0034	0	0	0.0001	0	0	0	0	0.0001	0.0009	0	0.0009	0.0002	0.0001	0.001	0.0031	0	0.0023	0.0015	0.004	0.0159	0	0	0.0106	0	0	0	0	0	0	0	0	0	0	0	0	0	0.0002	0	0	0	0	0	0	0	0	0	0	0	0	0.0001	0	0	0	0	0	0	0	0	0	0	0	0	0	0	0	0	0	0	0	0	0	0	0	0	0	0	0	0	0	0	0	0	0	0.0001	0	0	0	0	0	0	0	0	0	0	0	0	0	0	0	0	0	0	0	0	0	0	0	0	0	0	0	0	0	0	0	0	0	0	0	0	0	0	0	0	0	0	0	0	0	0	0	0	0	0	0	0	0	0	0	0	0	0	0	0	0	0	0	0	0	0	0	0	0	0	0.0001	0	0	0	0	0	0	0	0	0.0008	0	0.0001	0	0	0	0	0	0	0	0	0	0	0.0003	0	0	0	0		0	0	0.0001	0	0	0	0	0	0	0	0	0	0	0	0	0	0	0	0	0	0	0	0	0	0	0	0	0	0	0	0	0	0	0	0	0	0	0	0	0	0	0	0	0	0	0	0	0	0	0	0	0	0	0	0	0	0	0	0	0	0	0	0	0	0	0	0	0	0	0	0	0	0	0	0	0	0	0	0	0	0	0	0	0	0	0	0	0	0	0	0	0	0	0	0.0002	0	0	0	0	0	0		0	0	0	0	0	0	0	0	0	0	0	0	0	0	0	0.0001	0	0	0	0.0007	0.0015	0	0	0	0.0004	0.0001	0.0002	0	0.0019	0	0	0.0005	0.0015	0	0	0	0	0	0	0	0	0	0	0	0	0	0	0	0.0008	0	0	0	0	0	0	0	0	0	0	0	0.0007	0	0	0	0	0	0	0	0	0	0	0.0007	0	0	0	0	0	0	0	0	0	0	0	0	0	0.0007	0	0	0	0	0.0007	0.0025	0	0	0	0	0	0	0	0	0	0	0	0	0	0	0	0	0	0	0	0	0	0	0	0	0	0	0	0	0	0	0	0	0	0	0	0	0	0	0	0	0	0	0	0	0	0	0	0	0	0	0	0	0	0	0	0	0	0	0	0	0	0	0	0	0	0	0	0	0	0	0	0	0	0	0	0	0	0	0	0	0	0	0	0	0	0	0	0	0	0	0	0	0	0	0	0.0061	0	0	0	0	0	0	0	0	0	0	0	0	0	0	0	0	0	0	0	0	0	0	0	0.0006	0.0033	0	0	0	0	0	0	0	0	0	0	0	0	0	0	0	0.0037	0	0	0	0	0	0	0	0	0	0	0	0	0	0	0	0	0	0	0	0	0	0	0	0	0	0	0	0	0	0	0	0	0	0	0.0004	0	0	0	0	0	0	0	0	0	0	0	0	0	0	0.0001	0	0.0001	0	0	0	0	0	0	0	0	0	0	0	0	0	0	0	0	0	0	0	0	0.0049	0	0	0	0	0	0	0		0	0.0003	0	0	0	0	0	0	0	0	0	0	0	0	0	0	0
Cat	Mouth	Yes	1161	185	0	1	NA	NA	0.0304	0.0433	0	0.0121	0.0135	0.0207	0.0083	0.1657	0.0478	0.0361	0.0176	0.0037	0.0001	0.0264	0.0173	0.0274	0.0956	0.0029	0.0062	0.0095	0.0021	0.0034	0	0.0081	0.0003	0.4015				0.0088				0.0022											0.0001	0.0006		0.0035			0.0015	0.0012	0.0019	0	0.0042	0.0022	0	0.0005	0	0.0019	0.002	0.0031	0.0046	0.0009		0.0016	0.0032	0.0008	0.0033	0.0016	0.0047	0.0015	0	0.0012	0.0038	0.0047	0.0012	0.002	0.0001	0.0001	0.0015	0.0007	0.0024	0	0.0035	0	0	0.0008	0.0014	0.0009	0.0021	0.001	0.0012	0.0016	0.0737	0.0008	0	0	0	0.0011	0	0	0	0	0	0	0	0	0	0.007	0	0	0	0	0	0	0	0	0	0	0	0	0	0	0	0	0	0	0	0.0023	0	0.0001	0	0	0	0	0.0006	0	0	0.0012	0	0	0	0.0008	0	0	0	0	0.0003	0	0.0006	0	0	0	0	0	0.0015	0	0.0006	0	0	0.0002	0.0031	0	0	0	0	0	0	0	0	0	0.0005	0	0	0	0	0	0	0.001	0	0.0006	0	0.0014	0.0049	0	0	0	0	0	0	0	0	0	0	0.0006	0	0.0002	0	0	0	0	0	0	0	0	0	0	0	0	0.0001	0	0	0	0	0	0.0018	0	0	0	0	0	0	0	0	0.0001	0	0.0009	0	0	0	0	0	0	0	0	0	0	0	0	0	0	0	0	0	0	0	0.0008	0	0	0	0	0.0003	0		0	0	0	0.0006	0	0	0	0.0011	0.0005	0.0005	0	0	0	0	0	0	0	0	0	0	0.0007	0	0	0.0015	0	0	0	0	0	0	0	0.0012	0	0	0	0	0	0.0013	0	0	0	0.001	0	0	0	0	0.0015	0	0	0	0	0.0024	0	0	0	0	0.0023	0	0.0009	0	0	0	0	0	0	0.0018	0	0	0.0005	0	0	0	0.0016	0.0008	0	0	0	0	0	0	0	0	0.0045	0	0	0	0	0	0	0	0.0001	0.0003	0.0171	0	0.003	0	0.0028	0	0.0012	0	0.0003		0	0	0.0009	0.002	0	0.0013	0	0	0	0	0	0.0023	0.0058	0	0	0	0	0	0	0.0023	0.0019	0	0	0	0	0	0	0	0	0.0056	0	0	0	0	0	0	0	0.004	0	0	0	0	0	0	0	0	0	0	0	0	0	0	0	0	0	0.0001	0	0	0	0	0.0004	0	0	0	0	0	0	0	0.0006	0	0	0	0	0	0	0	0	0	0	0	0	0	0	0	0	0	0	0	0	0	0	0.0003	0	0.0001	0	0	0	0	0	0	0	0	0	0	0	0	0.0009	0	0.0013	0	0	0	0	0	0	0	0	0	0	0	0	0	0	0	0	0	0	0.0024	0	0	0.0006	0	0	0	0	0.0007	0	0	0	0	0	0.0005	0	0	0.0019	0	0	0	0	0	0	0	0	0	0	0.0006	0	0	0	0	0	0	0	0	0.0007	0	0	0	0	0	0	0	0.0003	0.0006	0	0.0003	0	0	0	0	0	0	0	0	0.0013	0	0	0.001	0	0	0	0	0	0	0	0	0	0	0	0	0	0	0	0	0	0	0	0	0.0012	0	0	0	0	0	0	0	0	0	0.0004	0	0	0	0	0.003	0	0	0	0	0	0	0	0.0029	0.0062	0	0	0.0002	0	0	0	0	0.0014	0	0.027	0.0013	0	0	0	0	0.0001	0	0.0064	0.0096	0	0	0	0.0006	0	0.0001	0	0	0	0	0	0	0	0	0	0	0	0	0	0.0049	0	0	0	0	0	0	0.0001	0	0.0014	0	0	0	0	0	0	0	0.0453	0	0	0	0.001	0	0	0	0	0	0.0017	0	0	0	0	0	0	0	0	0	0		0	0	0	0	0	0	0	0	0	0.0015	0	0	0.0005	0.0004	0	0.0009	0
Cat	Mouth	Yes	1178	188	1	1	NA	NA	0.0003	0.0003	0	0	0.0003	0.1102	0	0.0523	0.0159	0.1349	0.0001	0.0007	0.0027	0.0015	0.0027	0.0151	0.0139	0.0513	0.0198	0.0227	0.0897	0.0338	0.0001	0.0158	0.0053	0.4106				0.0748				0.0082											0.0215	0.0008		0.0027			0.0112	0.0047	0	0.0031	0	0.0061	0.0007	0.001	0.0001	0.0425	0	0	0	0.0315		0.0034	0	0.0016	0.0244	0.0023	0	0.0009	0.0109	0	0.0001	0	0	0	0	0	0	0.0016	0	0.0109	0.0032	0.0001	0.0003	0.0009	0	0.0003	0.0002	0.0194	0.0543	0	0	0	0	0	0	0	0	0	0	0	0	0	0	0	0	0	0	0	0	0	0	0	0	0	0	0	0	0	0.0004	0	0	0	0	0	0	0	0	0	0	0	0	0	0	0	0	0	0	0	0	0	0	0	0	0	0	0	0	0	0	0	0	0	0	0	0	0	0	0	0	0	0	0	0	0	0	0	0	0	0	0	0	0	0	0	0	0	0	0	0	0	0	0	0	0	0	0	0	0	0	0	0	0	0	0	0	0	0	0	0	0	0	0	0	0	0	0	0	0	0	0	0	0	0	0	0	0	0	0	0	0	0	0	0	0	0	0	0	0	0.0017	0	0	0	0.0008	0	0.0001	0	0	0	0	0	0	0	0	0	0	0	0	0	0	0		0	0	0	0	0	0	0	0	0	0	0	0	0	0	0	0	0	0	0	0	0	0	0	0	0	0	0	0	0	0	0	0	0	0	0	0	0	0	0	0	0	0	0	0	0	0	0	0	0	0	0	0	0	0	0	0	0	0	0	0	0	0	0	0	0	0	0	0	0	0	0	0	0	0	0	0	0	0	0	0	0	0	0	0	0	0	0	0	0	0	0	0	0	0	0	0	0	0	0	0	0		0	0	0	0	0	0	0	0	0	0	0	0	0	0	0	0.0001	0	0	0	0.0037	0.0046	0	0	0	0.0003	0	0	0	0.005	0	0	0	0.0004	0	0	0	0	0	0	0	0	0	0	0	0	0	0	0	0.0095	0	0	0	0	0	0	0	0	0	0	0	0.0085	0	0	0	0	0	0	0	0	0	0	0.0007	0	0	0	0	0	0	0	0	0	0	0	0	0	0.0012	0	0	0	0	0	0.0005	0	0	0	0	0	0	0	0	0	0	0	0	0	0	0	0	0	0	0	0	0	0	0	0	0	0	0	0	0	0	0	0	0	0	0	0	0	0	0	0	0	0	0	0	0	0	0	0	0	0	0	0	0	0	0	0	0	0	0	0	0	0	0	0	0	0	0	0	0	0	0	0	0	0	0	0	0	0	0	0	0	0	0	0	0	0	0	0	0	0	0	0	0	0	0	0.0019	0	0	0	0	0	0	0	0	0	0	0	0	0	0	0	0	0	0	0	0	0	0	0.001	0.002	0.0005	0	0	0	0	0	0	0	0	0	0.0002	0	0.0051	0	0.0001	0	0.0128	0	0	0	0	0	0	0	0	0	0	0	0	0	0	0	0	0	0	0	0	0	0	0	0	0	0	0	0	0	0	0	0	0	0	0	0	0	0	0	0	0	0	0	0	0	0	0	0	0	0.0001	0	0	0	0	0	0	0	0	0	0	0	0	0	0	0	0	0	0	0	0	0	0	0.0004	0	0	0	0.0002	0	0.0002	0		0	0.0049	0	0	0	0	0	0	0	0	0	0	0	0	0	0	0
Cat	Mouth	Yes	1179	189	0	0	NA	NA	0.0001	0.0362	0	0.0007	0.0047	0.0192	0	0.0014	0.2191	0.0015	0	0.0013	0.0345	0.0041	0.0008	0.0311	0.0003	0.0173	0.2394	0.0126	0.0265	0.02	0.005	0.0962	0	0.228				0.0032				0.0217											0.0017	0.0015		0.0006			0.0002	0.0005	0.0003	0.0017	0	0.0012	0.0123	0.0014	0.0081	0	0	0	0.0025	0.0004		0.0009	0	0	0.0046	0.0021	0	0.0001	0.0212	0	0	0	0	0	0	0	0	0.008	0	0.0004	0.0151	0.013	0.0001	0.0074	0.0001	0.0001	0.0533	0.0036	0.0005	0.0001	0.0001	0	0.0001	0	0	0	0	0	0	0	0	0	0	0	0	0	0	0.0001	0	0	0	0	0	0	0	0	0	0	0.0001	0	0	0	0.0001	0	0	0	0	0	0	0	0	0	0	0	0	0	0	0	0	0	0	0	0	0	0	0	0	0	0	0	0	0	0	0	0	0	0	0	0.0001	0	0	0	0	0	0	0	0	0	0	0	0	0	0	0	0	0	0	0	0	0.0001	0.0001	0	0	0	0	0	0	0	0	0	0	0	0	0	0	0	0	0	0	0	0	0	0	0	0	0	0	0	0	0	0	0	0	0	0	0	0	0	0	0	0	0	0	0.0001	0	0	0	0	0	0	0	0	0	0	0	0	0	0	0	0	0	0	0	0	0	0	0	0	0	0		0	0	0	0	0	0	0	0	0	0.0001	0	0	0.0001	0	0	0	0	0	0	0	0	0	0	0.0002	0	0	0	0	0	0	0	0	0	0	0	0	0	0	0	0.0002	0	0	0	0	0	0	0	0	0	0	0	0	0	0	0	0	0	0	0	0	0	0	0	0	0	0	0	0	0	0	0	0	0	0	0	0	0	0	0	0	0	0	0.0001	0	0	0	0	0	0	0	0	0	0	0	0	0	0	0	0	0	0		0	0	0	0	0	0	0	0	0	0	0	0	0	0	0	0	0	0	0	0	0	0	0	0	0	0	0	0	0	0	0	0.0013	0.0002	0	0	0	0	0.0001	0	0	0	0	0	0	0	0	0	0	0.0042	0	0	0	0	0	0	0	0	0	0	0	0.0006	0	0	0	0	0	0	0	0	0	0	0	0	0	0	0	0	0	0	0	0	0	0	0	0	0.0002	0	0	0	0.0001	0.0055	0.0245	0.0001	0	0	0	0	0	0	0	0	0	0	0	0	0	0	0	0	0	0	0	0	0	0	0	0	0	0	0	0	0	0	0	0	0	0	0	0	0	0	0	0	0	0	0	0	0	0	0	0	0	0	0	0.0001	0	0	0	0	0	0	0	0	0	0	0	0	0	0.0001	0	0	0.0003	0	0	0	0	0	0	0	0.0001	0	0	0	0	0	0	0	0	0	0	0	0	0	0.0001	0	0	0	0.0001	0	0	0.0001	0	0	0	0	0	0	0	0	0	0	0	0	0	0	0	0	0	0	0	0	0	0	0	0	0	0	0	0	0	0	0	0	0	0	0	0.0001	0	0.0003	0	0	0	0	0	0	0	0	0	0	0	0	0	0	0	0	0	0	0	0	0	0	0	0	0	0	0	0	0	0	0	0	0	0	0	0	0	0	0	0	0	0	0	0	0	0	0	0	0	0.0003	0	0	0	0	0	0	0	0	0	0.0001	0	0	0	0	0	0	0	0	0	0	0	0	0	0	0	0	0	0	0	0		0	0	0	0	0	0	0	0	0	0	0	0	0	0	0	0	0
Cat	Mouth	Yes	1163	185	0	0	NA	NA	0.0003	0.0004	0	0	0.0004	0.0842	0	0.0098	0.0459	0.146	0	0.0007	0.0012	0.0003	0.0035	0.0155	0.002	0.0809	0.0433	0.0055	0.0695	0.0234	0.0001	0.0397	0	0.4274				0.0447				0.0107											0.0005	0.0005		0.0041			0.0009	0.0043	0	0.0047	0	0.0063	0.0003	0.0027	0.0012	0.0102	0	0	0	0.0832		0.0013	0	0	0.0274	0.0014	0	0.0007	0.0393	0	0.0001	0	0	0	0.0002	0	0	0.0006	0	0.0127	0.0005	0	0.0011	0.0006	0	0.0004	0	0.0122	0.0411	0	0	0	0	0	0	0	0	0	0	0	0	0	0	0	0	0	0	0	0	0	0	0	0	0	0	0	0	0	0	0	0	0	0	0	0	0	0	0	0	0	0	0	0	0	0	0	0	0	0	0	0	0	0	0	0	0	0	0	0	0	0	0	0	0	0	0	0	0	0	0	0	0	0	0	0	0	0	0	0	0	0	0	0	0	0	0	0	0	0	0	0	0	0	0	0	0	0	0	0	0	0	0	0	0	0	0	0	0	0	0	0	0	0	0	0	0	0	0	0	0	0	0	0	0	0	0	0	0	0	0	0	0	0	0	0	0	0	0	0.0007	0	0	0	0.0018	0	0.0006	0	0	0	0	0	0	0	0	0	0	0	0	0	0	0		0	0	0	0	0	0	0	0	0	0	0	0	0	0	0	0	0	0	0	0	0	0	0	0	0	0	0	0	0	0	0	0	0	0	0	0	0	0	0	0	0	0	0	0	0	0	0	0	0	0	0	0	0	0	0	0	0	0	0	0	0	0	0	0	0	0	0	0	0	0	0	0	0	0	0	0	0	0	0	0	0	0	0	0	0	0	0	0	0	0	0	0	0	0	0	0	0	0	0	0	0		0	0	0	0	0	0	0	0	0	0	0	0	0	0	0	0.0002	0	0	0	0.0048	0.0217	0	0	0	0	0	0.0002	0	0.002	0	0	0	0.0008	0	0	0	0	0	0	0	0	0	0	0	0	0	0	0	0.0063	0	0	0	0	0	0	0	0	0	0	0	0.0074	0	0	0	0	0	0	0	0	0	0	0.0006	0	0	0	0	0	0	0	0	0	0	0	0	0	0.0246	0	0	0	0.0001	0	0	0	0	0	0	0	0	0	0	0	0	0	0	0	0.0001	0	0	0	0	0	0	0	0	0	0	0	0	0	0	0	0	0	0	0	0	0	0	0	0	0	0	0	0	0	0	0	0	0	0	0	0	0	0	0	0	0	0	0	0	0	0	0	0	0	0	0	0	0	0	0	0	0	0	0	0	0	0	0	0	0	0	0	0	0	0	0	0	0	0	0	0	0	0	0	0	0	0.0001	0	0	0	0	0	0	0	0	0	0	0	0	0	0	0	0	0	0	0	0	0	0	0	0.0036	0.0006	0	0	0	0	0	0	0	0	0	0.0003	0	0.0192	0	0.0014	0	0.0158	0.0001	0	0	0	0	0	0	0	0	0	0	0	0	0	0	0	0	0	0	0	0	0	0	0	0	0	0	0	0	0	0	0	0	0	0	0	0	0	0	0	0	0	0	0	0	0	0	0	0	0.0001	0	0	0	0	0	0	0	0	0	0	0	0	0	0	0	0	0	0	0	0	0	0	0	0	0	0	0	0.0002	0.0002	0		0	0	0	0	0	0	0	0	0	0	0	0	0	0	0	0	0
Cat	Mouth	Yes	1162	185	1	1	NA	NA	0.0004	0.0255	0	0	0.0018	0.0684	0	0.0204	0.1325	0.036	0	0.0015	0.0053	0.0038	0.0012	0.0191	0.0001	0.0912	0.1155	0.0078	0.0233	0.036	0	0.0603	0.0003	0.3496				0.0476				0.0048											0.0084	0.0031		0.002			0.0008	0.002	0	0.0216	0	0.003	0.0084	0.002	0.0001	0.0002	0	0	0	0.0235		0.0083	0	0.0003	0.0282	0.0027	0	0.0001	0.0215	0	0	0	0	0.0001	0.0001	0	0	0.0185	0	0.0135	0.0093	0.0039	0.0004	0.003	0	0.0005	0.0133	0.0136	0.0426	0	0	0	0	0	0	0	0	0	0	0	0	0	0	0	0	0	0	0	0	0	0	0	0	0	0	0	0.0006	0	0	0	0	0	0	0	0	0	0	0	0	0	0	0	0	0	0	0	0	0	0	0	0	0	0	0	0	0	0	0	0	0	0	0	0	0	0	0	0	0	0	0	0	0	0	0	0	0	0	0	0	0	0	0	0	0	0	0	0	0	0	0	0	0	0	0	0	0	0	0	0	0	0	0	0	0	0	0	0	0	0	0	0	0	0	0	0	0	0	0	0	0	0	0	0	0	0	0	0	0	0	0	0	0	0	0	0	0	0	0	0.0015	0	0	0	0.0002	0	0.0002	0	0	0	0	0	0	0	0	0	0	0	0	0	0	0		0	0	0	0	0	0	0	0	0	0	0	0	0	0	0	0	0	0	0	0	0	0	0	0	0	0	0	0	0	0	0	0	0	0	0	0	0	0	0	0	0	0	0	0	0	0	0	0	0	0	0	0	0	0	0	0	0	0	0	0	0	0	0	0	0	0	0	0	0	0	0	0	0	0	0	0	0	0	0	0	0	0	0	0	0	0	0	0	0	0	0	0	0	0	0	0	0	0	0	0	0		0	0	0	0	0	0	0	0	0	0	0	0	0	0	0	0.0034	0	0	0	0.0049	0.0016	0	0	0	0.0001	0	0.0001	0	0.0046	0	0	0.0002	0.0001	0	0	0	0	0	0	0	0	0	0	0	0	0	0.0001	0	0.0052	0	0	0	0	0	0	0	0	0	0	0	0.0009	0	0	0	0	0	0	0	0	0	0	0.0005	0	0	0	0	0	0	0	0	0	0	0	0	0	0.0012	0	0	0	0.0001	0	0.0005	0	0	0	0	0	0	0	0	0	0	0	0	0	0	0	0	0	0	0	0	0	0	0	0	0	0	0	0	0	0	0	0	0	0	0	0	0	0	0	0	0	0	0	0	0	0	0	0	0	0	0	0	0	0	0	0	0	0	0	0	0	0	0	0	0	0	0	0	0	0	0	0	0	0	0	0	0.0001	0	0	0.0002	0	0	0	0	0	0	0	0	0	0	0	0	0	0	0	0.0001	0	0	0	0	0	0	0	0	0	0	0	0	0	0	0	0	0	0	0	0	0	0	0	0.0004	0.0002	0	0	0	0	0	0	0	0	0	0	0	0.0044	0	0	0	0.0086	0.0002	0	0	0	0	0	0	0	0	0	0	0	0	0	0	0	0	0	0	0	0	0	0	0	0	0	0	0	0	0	0	0	0	0	0	0	0	0	0	0	0	0	0	0	0	0	0	0	0	0	0	0	0	0	0	0	0	0	0	0	0	0	0	0	0	0	0	0	0	0	0	0	0	0	0	0	0	0.0001	0.0001	0		0	0.0018	0	0	0	0	0	0	0	0	0	0	0	0	0	0	0
Cat	Mouth	Yes	1192	194	1	1	NA	NA	0.0022	0.0041	0	0.001	0.0006	0.0613	0.0004	0.0342	0.0426	0.1531	0.0003	0.0024	0.0087	0.0108	0.0265	0.0374	0.0135	0.0949	0.0344	0.0493	0.0147	0.0056	0.0006	0.0371	0	0.3643				0.053				0.006											0.0016	0.0014		0.0467			0.0077	0.0207	0.0008	0.0207	0	0.0075	0.0002	0.0021	0.0016	0.0137	0	0.0002	0	0.0018		0.0001	0.0002	0.0471	0.003	0.0114	0.0001	0.0038	0.0106	0	0	0	0	0.0002	0	0.0001	0	0.0014	0.0002	0.0058	0.0002	0.0001	0.0053	0.0023	0.0001	0.0029	0.0018	0.0117	0.0037	0	0	0	0.0001	0	0	0.0001	0	0	0	0	0	0	0	0	0	0	0	0	0	0	0	0	0	0	0	0	0	0	0	0	0	0	0	0	0	0	0	0	0	0	0	0	0.0001	0	0	0	0	0	0	0	0	0	0	0	0	0	0	0	0	0	0	0	0	0	0	0	0	0.0001	0	0	0	0	0	0	0	0	0	0	0	0	0	0	0	0	0	0	0	0	0	0	0	0	0	0	0	0	0	0	0	0	0	0	0	0	0	0	0	0	0	0	0	0	0	0	0	0	0	0	0	0	0	0	0	0	0	0	0	0	0	0	0	0	0	0	0	0	0	0	0	0	0	0	0.0057	0	0	0	0	0	0	0	0	0	0	0	0	0	0	0	0	0		0	0	0.0001	0	0	0	0	0	0	0	0	0	0	0	0	0	0	0	0	0	0	0	0.0001	0	0	0	0	0	0	0	0	0	0	0	0	0	0	0	0	0	0	0	0	0	0	0	0	0	0	0	0	0	0	0	0	0	0	0	0.0002	0	0	0	0	0	0	0	0	0	0	0	0	0	0	0	0	0	0	0	0	0	0	0	0	0	0	0	0	0	0	0	0	0	0	0	0	0	0	0	0	0	0		0	0	0	0	0	0	0	0	0	0	0	0	0.0004	0	0	0.0003	0	0	0	0	0.0022	0	0	0	0.0007	0.0001	0.0004	0.0001	0.0004	0	0	0.0002	0.0021	0	0	0	0	0	0	0	0	0	0	0	0	0	0	0	0.0026	0	0	0	0	0	0	0	0	0	0	0	0	0	0	0	0	0	0	0	0	0	0	0.0007	0	0	0	0	0	0	0	0	0	0	0	0	0	0.0017	0	0	0	0.0002	0.0258	0.0007	0	0	0	0	0	0	0	0	0	0	0	0	0	0	0	0	0	0	0	0	0	0	0	0	0	0	0	0	0	0	0	0	0	0	0	0	0	0	0	0	0	0	0	0	0	0	0	0	0	0	0	0	0	0	0.0001	0	0	0	0	0	0.0001	0	0	0	0	0	0	0	0	0	0	0	0	0	0	0	0	0	0	0	0	0	0	0	0	0	0	0	0	0	0	0	0	0	0	0.0018	0	0	0	0	0	0	0	0	0	0	0	0	0	0	0	0	0	0	0	0	0.0001	0	0	0.0077	0.0002	0	0	0	0	0	0	0	0	0	0	0	0	0	0	0	0.0086	0	0	0	0	0	0	0	0	0	0	0	0	0	0	0	0	0	0	0	0	0	0	0.0001	0	0	0	0	0	0	0	0	0	0	0	0	0	0	0	0	0	0	0	0	0	0	0	0	0	0	0.0002	0	0	0	0	0	0	0	0	0	0	0	0	0	0	0	0	0	0	0	0.0001	0	0	0.0024	0	0	0	0	0	0	0		0	0	0	0	0	0	0	0	0	0	0	0	0	0	0	0	0
Cat	Mouth	Yes	1194	194	0	0	NA	NA	0.0067	0.0163	0	0.002	0.0021	0.0305	0.0006	0.0238	0.0996	0.1727	0.0018	0.0021	0.0037	0.0019	0.0028	0.0254	0.0045	0.0744	0.0872	0.0221	0.0342	0.01	0.0012	0.0575	0	0.3169				0.0238				0.0054											0.0011	0.0006		0.0068			0.0009	0.0068	0.0005	0.0063	0.0002	0.0049	0.0007	0.0006	0.0091	0.0212	0.001	0.0004	0.0002	0.0015		0.0003	0.0006	0.0002	0.0035	0.0008	0.0002	0.0013	0.0604	0.0001	0	0	0.0002	0.0007	0.0003	0	0.0001	0.0029	0	0.011	0.0025	0.0009	0.0018	0.0039	0.0001	0.0006	0.0038	0.0407	0.003	0	0	0.0001	0.0001	0	0	0.0001	0	0	0	0	0	0	0	0	0	0	0	0	0	0	0	0	0	0	0	0	0	0	0.0005	0	0	0	0	0	0	0	0	0	0	0	0	0	0	0.0001	0	0	0	0	0	0	0	0	0	0	0	0	0	0	0	0	0	0	0	0	0	0	0	0.0001	0	0.0002	0	0	0	0	0	0	0	0	0.0001	0	0	0	0	0	0	0	0	0	0	0	0	0	0	0	0	0	0	0	0	0	0	0	0	0	0	0	0	0	0	0	0	0	0	0	0	0	0	0	0	0	0	0	0	0	0	0	0	0	0	0	0	0	0	0	0	0	0	0	0	0	0	0	0.0005	0	0	0	0	0	0	0	0	0	0	0	0	0	0.0001	0	0	0		0	0	0	0	0	0	0	0	0	0	0	0	0	0	0	0	0	0	0	0	0	0	0	0	0	0	0	0	0	0	0	0	0	0	0	0	0	0	0	0	0	0	0	0	0	0	0	0	0	0	0	0	0	0	0	0	0	0	0.0002	0	0	0	0	0	0	0	0	0	0	0	0	0	0	0	0	0	0	0	0	0	0	0	0	0	0	0	0	0	0	0	0.0002	0	0	0	0	0	0	0	0	0	0		0	0	0.0001	0	0	0.0001	0	0	0	0	0	0	0.001	0.0002	0	0.0002	0	0	0	0	0.0028	0	0	0	0.0003	0.0001	0	0	0.0005	0	0	0.0003	0.0026	0	0	0	0	0	0	0	0	0	0	0.0001	0	0	0	0.0001	0.0062	0	0	0	0	0	0	0	0	0.0001	0.0001	0	0	0	0	0	0	0	0	0	0	0	0	0.0001	0	0	0	0	0	0	0	0	0	0	0	0	0	0.0013	0	0	0	0.0002	0.0381	0.0053	0	0	0	0	0	0	0	0	0	0	0	0	0	0	0	0	0	0	0	0	0	0	0	0	0	0	0	0	0	0	0	0	0	0	0	0	0	0	0	0	0	0	0	0	0	0	0	0	0	0	0	0	0	0	0.0001	0	0	0	0	0	0	0	0	0	0	0	0	0	0	0	0	0	0	0	0	0	0	0	0	0	0	0	0	0	0	0	0	0	0	0	0	0	0	0	0	0.0001	0	0	0	0	0	0	0.0001	0	0	0	0	0	0	0	0	0	0.0001	0	0.0001	0	0	0	0	0.0005	0.0003	0	0	0	0	0	0	0	0	0	0	0	0	0	0.0161	0	0.0044	0	0	0	0	0	0	0	0	0	0	0	0	0	0	0	0	0	0	0	0	0	0	0.0002	0	0	0	0	0	0	0	0	0	0	0	0	0	0	0	0	0	0	0	0	0	0	0	0	0	0	0.0001	0	0.0003	0	0	0	0	0	0	0	0	0	0	0	0	0	0	0	0	0	0	0	0	0.0003	0	0	0	0	0	0.0002	0		0	0	0	0	0	0	0	0	0	0	0	0	0	0	0	0	0
Cat	Mouth	Yes	1193	194	1	1	NA	NA	0.0002	0.0068	0.0001	0.0003	0.0013	0.06	0.0001	0.0116	0.0465	0.2352	0.0001	0.0012	0.0047	0.0035	0.0051	0.0161	0.0027	0.2365	0.0332	0.0323	0.0331	0.008	0.0002	0.0718	0	0.1894				0.0389				0.0063											0.0005	0.0009		0.0087			0.0029	0.0141	0.0004	0.0181	0.0004	0.0115	0.0011	0.0134	0.0027	0.0024	0.0001	0	0	0.0021		0.0002	0	0.0015	0.0021	0.0023	0.0001	0.0018	0.0048	0	0	0	0	0	0.0001	0	0	0.0003	0.0001	0.0021	0.0005	0.0002	0.0019	0.007	0	0.0008	0.0004	0.0073	0.0012	0	0	0.0001	0	0	0	0	0	0	0	0	0	0	0	0	0	0	0	0	0	0	0	0	0	0	0	0	0	0	0.0001	0	0	0	0	0	0	0	0	0	0	0	0	0	0	0	0	0	0	0	0	0	0	0	0	0	0	0	0	0	0	0	0	0	0	0	0	0	0	0	0	0	0	0	0	0	0	0	0	0	0	0	0	0	0	0	0	0	0	0	0	0	0	0	0	0	0	0	0	0	0	0	0	0	0	0	0	0	0	0	0	0	0	0	0	0	0	0	0.0001	0	0	0	0	0	0	0	0	0	0	0	0	0	0	0	0	0	0	0	0	0	0	0.0001	0	0	0.0069	0	0	0	0	0	0	0	0	0	0	0	0	0	0	0	0	0		0	0	0	0	0	0	0	0	0	0	0	0	0	0	0	0	0	0	0	0	0	0	0	0	0	0	0	0	0	0	0	0	0	0	0	0	0	0	0	0	0	0	0	0	0	0	0	0	0	0	0	0	0	0	0	0	0	0	0	0	0	0	0	0	0	0	0	0	0	0	0	0	0	0	0	0	0	0	0	0	0	0	0	0	0	0	0	0	0	0	0	0	0	0	0	0	0	0	0	0	0		0	0	0	0	0	0	0	0	0	0	0	0	0.0001	0	0	0	0	0	0	0	0.0001	0	0	0	0.0013	0	0	0	0.0001	0.0001	0	0.0001	0.0012	0	0	0	0	0	0	0	0	0	0	0	0	0	0	0.0001	0.0049	0	0	0	0	0	0	0	0	0	0	0	0	0	0	0	0	0	0	0	0	0.0001	0	0.0001	0	0	0	0	0	0	0	0	0	0	0.0001	0	0	0.0046	0	0	0	0.0003	0.0031	0.0037	0	0	0	0	0	0	0	0	0	0	0	0	0	0	0	0	0	0	0	0	0	0	0	0	0	0	0	0	0	0	0	0	0	0	0	0	0	0	0	0	0	0	0	0	0	0	0	0	0	0	0	0	0	0	0	0	0	0	0	0	0	0	0	0	0	0	0	0	0	0	0	0	0	0	0	0	0	0	0	0	0	0	0	0	0	0	0	0	0	0	0	0	0	0	0	0.0003	0	0	0	0	0	0	0	0	0	0	0	0	0	0	0	0	0	0	0	0	0	0	0	0.0006	0	0	0	0	0	0	0	0	0	0	0	0	0	0	0.0004	0	0.0004	0	0	0	0	0	0	0	0	0	0	0	0	0	0	0	0	0	0	0	0	0	0	0.0001	0	0	0	0	0	0	0	0	0	0	0	0	0	0	0	0	0	0	0	0	0	0	0	0	0	0	0.0002	0	0	0	0	0	0	0	0	0	0	0	0	0	0	0	0	0	0	0	0	0	0	0.0008	0	0	0	0	0	0	0		0	0.0001	0	0	0	0	0	0	0	0	0	0	0	0	0	0	0
Cat	Mouth	Yes	1190	191	0	0	NA	NA	0.0015	0.0001	0	0	0	0.0312	0	0.3118	0.1331	0.1039	0.0003	0.0025	0.0003	0.0014	0.0146	0	0.0028	0.0797	0.0057	0.0165	0.0968	0.008	0	0.0359	0	0.1539				0.0089				0.0032											0.0012	0		0.0049			0.0001	0.0206	0	0.0049	0.0001	0.0019	0	0.0004	0.0015	0.0003	0.0001	0.0002	0	0.0131		0	0	0	0.0069	0.001	0	0.0011	0.0327	0	0	0	0.0001	0	0.0001	0	0.0001	0.0007	0	0.006	0	0	0.0027	0.0094	0	0	0	0.0031	0.0022	0	0	0	0	0	0	0	0	0	0	0	0	0	0	0	0	0	0	0	0	0	0	0	0	0	0	0	0	0	0	0	0	0	0	0	0	0	0	0	0	0	0	0	0	0	0	0	0	0	0	0	0	0	0.0001	0	0	0	0	0	0	0	0	0	0	0	0	0	0	0	0	0	0	0	0	0	0	0	0	0	0	0	0	0	0	0	0	0	0	0	0	0	0	0	0	0	0	0	0	0	0	0	0	0	0	0	0	0	0	0	0	0	0	0	0	0	0	0	0	0	0	0	0	0	0	0	0	0	0	0	0	0	0	0	0	0	0	0	0	0	0	0	0	0	0.006	0	0	0	0	0	0	0	0	0	0	0	0	0	0	0	0	0		0	0	0	0	0	0	0	0	0	0	0	0	0	0	0	0	0	0	0	0	0	0	0	0	0	0	0	0	0	0	0	0	0	0	0	0	0	0	0	0	0	0	0	0	0	0	0	0	0	0	0	0	0	0	0	0	0	0	0.0002	0	0	0	0	0	0	0	0	0	0	0	0	0	0	0	0	0	0	0	0	0	0	0	0	0	0	0	0	0	0	0	0	0	0	0	0	0	0	0	0	0	0		0	0	0	0	0	0	0	0	0	0	0	0	0	0	0	0	0	0	0	0	0.0021	0	0	0	0	0	0	0	0.0003	0	0	0.0004	0.0028	0	0	0	0	0	0	0	0	0	0	0	0	0	0	0.0001	0.0046	0	0	0	0	0	0	0	0	0	0	0	0	0	0	0	0	0	0	0	0	0	0	0	0	0	0	0	0	0	0	0	0	0	0	0	0	0.002	0	0	0	0	0	0	0	0	0	0	0	0	0	0	0	0	0	0	0	0	0	0	0	0	0	0	0	0	0	0	0	0	0	0	0	0	0	0	0	0	0	0	0	0	0	0	0	0	0	0	0	0	0	0	0	0	0	0	0	0	0	0	0	0	0	0	0	0	0	0	0	0	0	0	0	0	0	0	0	0	0	0	0	0.0001	0	0	0	0	0	0	0	0	0	0	0	0	0	0	0	0	0	0	0	0	0	0	0	0	0	0	0	0	0.0001	0	0	0	0	0	0	0	0	0	0	0	0	0.0022	0.0001	0	0	0	0	0	0	0	0	0	0	0	0	0	0.0048	0	0	0	0	0	0	0	0	0	0	0	0	0	0	0	0	0	0	0	0	0	0	0	0	0	0	0	0	0	0	0	0	0	0	0	0	0	0	0	0	0	0	0	0	0	0	0	0	0	0	0	0.0003	0	0.0001	0	0	0	0	0	0	0	0	0	0	0	0	0	0	0	0	0	0	0	0	0	0	0	0	0	0	0	0		0	0	0	0	0	0	0	0	0	0.0001	0	0	0	0	0	0	0
Cat	Mouth	Yes	1204	197	0	0	NA	NA	0.0004	0.0766	0	0	0.0085	0.0106	0	0.0001	0.2807	0.0869	0.0002	0.0015	0.0049	0.0077	0.0087	0.0067	0.0013	0.1228	0.063	0.0403	0.0482	0.002	0.0005	0.0095	0	0.2189				0.0028				0.0122											0.0008	0.0012		0.0121			0.0046	0.0376	0.0013	0.0002	0.0004	0	0	0	0.0016	0.0003	0.0011	0	0	0.0004		0	0	0.0151	0.0019	0.0137	0.0001	0.0006	0	0	0.0001	0	0	0	0.0001	0	0.0001	0.0001	0.0001	0	0.0003	0	0	0.0008	0.0001	0	0.0263	0.0364	0	0	0	0	0	0	0	0.0001	0	0	0	0	0	0	0	0	0	0	0	0	0	0	0	0	0	0	0	0	0	0	0.0012	0	0	0	0	0.0001	0	0	0	0	0	0	0	0	0	0	0	0	0	0	0	0	0	0	0	0	0	0	0	0	0	0	0	0	0	0	0	0	0	0	0	0.0001	0	0	0	0	0	0	0	0	0	0	0	0	0	0	0	0	0	0	0	0	0	0	0.0001	0	0	0	0	0	0	0	0	0.0001	0	0	0	0	0	0	0	0	0	0	0	0	0	0	0	0	0	0	0	0	0	0	0	0	0	0	0	0	0.0001	0	0	0	0	0	0	0	0	0	0	0	0	0	0	0	0	0	0	0	0	0	0	0	0	0	0	0	0	0		0	0	0	0	0	0	0	0	0	0	0	0	0	0	0	0	0	0	0	0	0	0	0	0	0	0	0	0	0	0	0	0	0	0	0	0	0	0	0	0	0	0	0	0	0	0	0	0	0	0	0	0	0	0	0	0	0	0	0.0003	0	0	0	0	0	0	0	0	0	0	0	0	0	0	0	0	0	0	0	0	0	0	0	0	0	0	0	0	0	0	0	0	0	0	0	0	0	0	0	0	0	0		0	0	0	0	0	0	0	0	0	0	0	0	0	0	0	0	0	0	0	0.0001	0	0	0	0	0	0	0	0	0	0	0	0.0013	0.0055	0	0	0	0	0	0	0	0	0	0	0	0	0	0	0	0	0	0	0	0	0	0	0	0	0	0	0	0	0	0	0	0	0	0	0	0	0.0001	0	0	0	0	0	0	0	0	0	0	0.0001	0	0	0	0	0.0019	0	0	0	0	0	0	0	0	0	0	0	0	0	0	0	0	0	0	0	0	0	0	0	0	0	0	0	0	0	0	0	0	0	0	0	0	0	0	0	0	0	0	0	0	0	0	0	0	0	0	0	0	0	0	0	0	0	0	0	0	0	0	0	0	0	0	0	0	0	0	0	0	0	0	0	0	0	0	0	0	0	0	0	0	0	0	0	0	0	0	0	0	0	0	0	0	0	0	0	0	0	0	0	0	0	0	0	0	0	0	0	0	0	0	0	0	0	0	0	0	0	0.0001	0	0	0	0	0	0	0	0	0	0	0	0	0	0	0	0	0	0	0.0012	0	0	0	0	0	0	0	0	0	0	0	0	0	0	0	0	0	0	0	0	0	0	0	0	0	0	0	0	0	0	0	0	0	0	0	0	0	0	0	0	0	0	0	0	0.0003	0	0	0	0	0	0	0.0001	0	0	0	0	0	0	0	0	0	0	0	0	0	0	0	0	0	0	0	0	0	0	0.0226	0	0	0	0	0	0	0		0	0.0111	0	0	0	0	0	0	0	0	0	0	0	0	0	0	0
Cat	Nose	Yes	1117	168	0	0	NA	NA	0.042	0.0214	0	0.001	0.0016	0.0156	0.0019	0.1029	0.0955	0.0594	0.0342	0.0032	0.0319	0.0165	0.0305	0.0112	0.0174	0.061	0.0312	0.0091	0.0069	0.0107	0	0.0217	0	0.3732				0.0241				0.0153											0.0004	0.0104		0.0099			0.0078	0.0088	0.0007	0.0074	0.009	0.0034	0.0074	0.0004	0.0026	0.0021	0.0209	0.0053	0.0016	0		0.0075	0.0072	0.0016	0.0011	0.0032	0.0015	0.0016	0.0148	0.0026	0.0023	0.0012	0.0003	0.0065	0	0.0002	0.0058	0.0016	0.0014	0.0032	0.0008	0.0001	0.0059	0.0006	0.0022	0	0.0007	0.002	0.0022	0.0038	0.0023	0.0015	0	0	0	0.0004	0	0	0	0	0	0	0	0	0	0	0	0	0	0	0	0	0	0	0	0	0	0	0	0	0	0.0021	0	0.0041	0	0	0	0	0	0	0	0	0.0001	0.0038	0	0	0	0	0.0004	0.0035	0	0	0	0.0005	0.0004	0	0	0	0	0	0	0	0	0	0	0	0	0.0006	0.0012	0.001	0	0.0148	0	0	0	0	0	0	0.0016	0	0	0	0.0002	0	0.001	0.0004	0	0	0	0.001	0.0007	0	0	0	0	0	0	0	0.0002	0	0	0.0012	0	0.0047	0	0	0	0	0	0	0	0	0	0	0	0	0.0014	0	0	0.005	0	0.0066	0.0003	0	0	0	0.0002	0	0	0	0	0	0	0	0	0	0	0	0	0	0	0	0.0006	0	0	0	0	0	0	0	0	0	0	0	0	0	0.0008	0	0	0		0	0	0	0	0	0	0	0.001	0	0.004	0	0	0	0	0	0	0	0.0008	0	0	0	0	0.0006	0.0032	0.0011	0	0.0004	0	0.0005	0	0	0	0	0	0	0	0	0	0	0	0	0	0	0	0	0	0	0	0	0.0003	0.0013	0.0069	0	0	0	0	0.0002	0.0007	0	0	0	0	0	0	0	0	0	0	0	0	0	0	0	0	0	0	0	0	0	0	0	0	0	0	0.0005	0	0	0	0.0011	0	0	0.0046	0	0	0	0	0	0	0	0	0		0.0004	0	0.0005	0	0	0	0	0	0	0.0007	0	0	0.0001	0	0	0	0	0	0	0	0.0017	0	0	0	0	0	0	0	0.0006	0.0007	0	0	0.0026	0	0	0	0	0	0	0	0	0	0	0	0	0	0	0.0016	0.0008	0	0	0	0	0	0	0	0	0.0003	0	0	0	0	0	0	0	0	0	0.0018	0.0009	0.0006	0	0	0	0	0	0	0	0	0	0	0	0	0	0	0	0	0	0	0	0.0001	0	0	0	0	0	0	0	0	0	0	0	0	0	0	0	0	0	0.001	0	0	0	0	0	0	0	0	0	0	0	0	0.0003	0	0	0.0015	0	0	0	0.0005	0	0	0	0	0	0	0	0.0012	0	0	0	0	0	0	0	0	0.0071	0	0.0013	0	0	0	0	0	0.0046	0	0	0	0	0	0.0038	0	0	0	0	0	0	0.0064	0	0	0	0.0014	0	0	0	0.0008	0	0.002	0.0007	0	0	0	0.0001	0	0	0.0001	0.0002	0	0	0	0.0006	0.0002	0.0019	0	0.0045	0	0.0013	0	0	0	0	0	0	0	0	0	0	0	0.001	0	0	0	0	0.0021	0	0	0	0	0	0	0	0	0	0.0007	0	0	0	0	0	0	0	0	0	0	0	0	0	0	0	0	0	0	0	0	0	0	0	0	0	0	0	0	0	0	0	0	0	0	0	0	0	0	0	0	0	0	0	0	0	0	0	0	0	0	0	0	0.0028	0	0	0	0.0001	0	0	0.0002	0	0	0	0.0008	0	0	0	0	0	0	0	0	0	0	0	0	0	0	0	0.001	0	0	0	0	0	0	0		0	0.0004	0	0	0	0	0	0	0	0	0	0	0	0	0	0	0
Cat	Nose	Yes	1137	176	0	0	NA	NA	0.0065	0.0494	0	0.0001	0	0.0094	0	0.0745	0.5843	0.026	0.0038	0.0036	0.0045	0.0003	0.0021	0.0059	0.0023	0.0087	0.0091	0.1022	0.0191	0.0021	0	0	0	0.0861				0.0093				0.0017											0	0.0009		0.0023			0.0219	0.0052	0	0.0037	0.0006	0.0009	0	0.0011	0.0004	0.0003	0.0002	0.0002	0	0.0006		0.0007	0.0004	0.0006	0.0004	0.0047	0	0.0001	0.0005	0.0001	0.0012	0	0.0003	0	0	0	0	0.0002	0.0001	0.0008	0.0003	0	0.0005	0.0004	0	0	0	0.0092	0.0001	0.0001	0	0.0002	0	0	0	0.0001	0	0	0	0	0	0	0	0	0	0	0	0	0	0	0	0	0	0	0	0	0	0	0.0001	0	0	0	0	0.0046	0	0.0003	0	0	0	0	0	0	0	0	0	0	0	0	0	0	0	0	0	0	0	0	0	0	0	0	0	0	0	0	0	0	0	0	0.0001	0.0002	0	0.0001	0	0	0	0.0001	0	0	0.0001	0	0	0	0	0	0	0.0002	0.0001	0	0	0	0	0	0	0	0	0	0	0	0	0	0	0	0	0	0	0	0	0	0	0	0	0	0	0	0	0	0	0	0	0.0001	0	0	0	0	0	0	0	0	0	0	0	0	0	0	0	0	0	0	0	0	0	0	0.0045	0	0	0	0	0	0	0	0	0	0	0	0	0	0	0	0	0		0	0.0001	0	0	0	0.0002	0	0	0	0	0	0	0	0	0	0	0	0	0	0	0	0	0	0	0	0	0	0	0	0	0	0	0	0	0	0	0	0	0	0	0	0.0001	0	0	0	0	0	0	0	0	0	0.0001	0	0	0	0	0	0	0	0	0	0	0	0	0	0	0	0	0	0	0	0	0	0	0	0	0	0	0	0	0	0	0	0	0	0	0	0	0	0	0	0	0	0	0	0	0	0	0	0	0		0	0	0.0001	0	0.0002	0.0001	0	0	0	0.0002	0.0001	0	0	0	0	0	0	0	0	0	0	0	0	0	0.0001	0.0002	0	0	0	0.0001	0	0	0.0005	0	0	0	0	0	0	0	0	0	0	0	0	0	0	0	0	0	0	0	0	0	0	0	0	0	0	0	0	0	0	0	0	0	0	0	0	0	0	0	0	0	0	0	0	0	0	0	0	0	0	0	0	0.0001	0	0	0.0003	0	0	0	0	0	0	0	0	0	0	0	0	0	0	0	0	0	0	0	0	0	0	0	0	0	0	0	0	0	0	0	0	0	0	0	0.0001	0	0	0	0	0	0	0	0	0	0	0.0002	0	0	0	0	0	0	0	0	0	0	0.0001	0	0	0	0	0	0.0002	0	0	0	0	0	0.0001	0	0	0	0	0	0	0	0	0	0	0	0	0	0	0.0001	0	0	0	0	0	0	0	0	0	0	0	0	0	0	0	0	0	0	0.0002	0	0	0	0	0	0	0	0	0	0	0	0	0	0.0006	0	0	0	0	0.0004	0.0002	0	0	0	0	0	0	0	0	0	0	0	0	0	0	0	0	0	0	0	0	0	0	0	0	0	0	0	0	0	0	0	0	0	0	0	0	0	0	0	0	0	0	0	0	0	0	0	0	0.0002	0	0	0	0	0	0	0	0	0	0	0	0	0	0	0	0	0.0002	0	0	0	0	0	0	0	0	0	0	0	0	0	0	0	0	0	0	0	0	0	0	0	0	0.0002	0	0	0	0	0		0	0	0	0	0	0	0	0	0	0	0	0	0	0	0	0	0
Cat	Nose	Yes	1128	172	1	1	NA	NA	0.0807	0.026	0	0.0011	0.0302	0.0236	0.0004	0.0246	0.0843	0.0438	0.0124	0.0007	0.042	0.011	0.0093	0.118	0.0234	0.098	0.0252	0.0114	0.0118	0.0061	0.0001	0.0284	0.0021	0.2854				0.0189				0.0163											0.0002	0.0038		0.0128			0.005	0.0031	0.0012	0.0071	0.0021	0.0017	0.0053	0.0001	0.0052	0.0009	0.0038	0.0023	0.0015	0.0017		0.0038	0.0027	0.0006	0.0033	0.0016	0.0015	0.0007	0.007	0.0009	0.0016	0.0013	0.0015	0.0005	0.0008	0.0002	0.0009	0.0053	0	0.0016	0.0004	0.0022	0	0.0002	0.0033	0.0002	0.002	0.0042	0.0009	0.0013	0	0.0003	0	0	0	0.0006	0	0	0	0.0008	0	0	0	0.001	0	0.0004	0.0003	0.0008	0	0	0	0	0	0	0	0	0	0	0.0018	0	0	0	0.0001	0.0674	0	0.0002	0	0	0	0	0	0	0	0	0	0.0003	0	0	0	0.0003	0	0	0	0	0	0	0	0	0	0.0003	0	0	0	0	0	0	0	0	0	0.0072	0	0.0001	0	0	0	0.0026	0	0	0.0006	0.0004	0	0	0	0	0	0	0	0	0	0	0.0018	0	0	0	0	0	0	0	0.0001	0	0	0	0	0.0003	0	0	0	0	0	0	0	0.0003	0	0	0	0	0.0009	0	0	0.0012	0	0.0003	0.0001	0	0	0.0003	0.0006	0	0	0	0	0.0006	0	0.0021	0	0	0	0	0	0	0	0	0.0014	0	0.0011	0	0	0	0	0	0	0	0	0.0001	0	0	0	0	0	0		0	0	0	0	0	0	0	0.0005	0	0.0005	0	0	0	0	0	0	0	0	0	0	0	0	0.0005	0.0005	0	0	0.0004	0	0	0	0	0.0008	0	0	0	0	0	0	0	0.0011	0	0.0005	0	0	0	0	0	0	0	0	0	0.0001	0.0003	0	0	0	0	0	0	0	0	0	0	0	0	0	0	0	0	0	0	0	0	0.0009	0	0	0	0	0	0	0	0	0.0016	0	0	0	0	0	0	0	0.0003	0	0	0	0.0002	0	0	0	0	0	0		0.0009	0.0005	0.0004	0	0	0	0	0	0.0005	0	0	0	0	0	0	0.0011	0	0	0	0	0	0	0	0.001	0	0	0	0	0	0.0011	0	0.0001	0.0001	0	0	0	0	0.0002	0	0	0	0	0	0	0	0	0	0	0.0008	0	0	0	0	0	0	0	0	0	0	0	0	0	0	0	0	0	0	0	0	0.0002	0	0.0015	0	0	0	0	0	0	0	0	0	0.0008	0	0	0	0.0038	0	0	0	0.0005	0	0.0012	0	0	0	0	0	0	0	0	0	0.0001	0	0	0	0.0003	0	0.0001	0.0012	0	0	0	0	0	0	0	0.0003	0	0	0.0004	0	0	0	0	0.0002	0	0	0.0027	0	0.0004	0	0	0	0	0	0	0	0	0	0	0	0	0	0	0	0	0	0	0	0	0	0	0.0024	0	0	0	0	0	0	0	0	0	0	0.0005	0.0006	0	0	0	0	0.0006	0	0	0.0011	0	0	0.0014	0	0	0	0	0.0005	0	0	0	0	0.0001	0	0.0004	0.0002	0	0.0006	0	0.0006	0	0.0011	0	0	0	0.0002	0	0	0	0	0	0	0	0	0	0.0001	0	0	0.0004	0	0	0	0	0	0	0	0	0	0	0	0	0	0	0.0009	0	0	0	0	0	0	0	0	0	0	0.0008	0	0	0	0	0	0	0	0	0	0	0	0	0	0.0009	0	0	0	0	0	0	0	0	0	0	0	0	0	0	0	0	0	0	0	0	0	0	0	0	0	0	0.0001	0	0	0	0.0002	0	0	0	0	0	0	0	0	0	0	0	0	0	0	0	0.0002	0	0	0.0005	0	0.0001	0	0	0	0	0		0	0.0021	0	0	0	0	0	0	0	0	0	0	0	0	0	0	0
Cat	Nose	Yes	1129	172	0	0	NA	NA	0.0867	0.0529	0.0001	0.0005	0.0038	0.0077	0.0019	0.2402	0.0731	0.0121	0.0419	0.0039	0.0371	0.0027	0.0027	0.0365	0.0154	0.0052	0.0278	0.0205	0.0041	0.0025	0.0006	0.0217	0.0001	0.2983				0.0178				0.0015											0.0009	0.0036		0.0019			0.0061	0.0014	0.0006	0.0038	0.0058	0	0.0015	0.0002	0.0076	0.0015	0.0035	0.0042	0.0022	0.0002		0.0034	0.0197	0	0.0011	0.001	0.0001	0.0003	0.0004	0.0016	0.0048	0.0119	0.0011	0.0067	0.0022	0.0009	0.0022	0.001	0.0015	0.0001	0	0.0023	0.0004	0	0.0014	0	0.0002	0.0002	0	0.0028	0.0003	0.0018	0	0	0	0.0012	0	0	0.0005	0	0	0	0	0	0	0	0	0.0011	0	0	0	0	0	0	0	0	0	0.0002	0.0001	0.0001	0	0.0002	0	0.0121	0	0.0007	0	0	0.0001	0	0	0	0	0.0011	0	0.0007	0	0	0	0	0	0	0.0001	0.0002	0	0	0	0	0	0	0	0	0	0	0.0002	0	0	0.0004	0	0.0087	0	0.0001	0	0	0	0	0	0	0.0021	0.0003	0	0	0	0.0003	0	0.0003	0	0	0	0.0002	0.0017	0	0	0	0.0007	0	0	0	0.0001	0	0	0	0	0.0009	0	0	0	0	0	0	0	0	0	0	0	0	0	0	0	0.0004	0	0	0.0002	0	0	0.0004	0.0026	0	0	0	0	0.0001	0	0	0	0	0	0	0	0	0	0	0	0	0	0	0	0	0	0	0	0	0	0.0006	0	0	0.0009	0	0	0		0	0	0	0	0	0	0	0	0	0.0001	0	0	0	0	0	0	0	0.0004	0	0	0	0	0.0004	0.0002	0.0001	0	0.0001	0	0	0	0	0	0	0	0	0	0	0.0005	0	0.0011	0	0.001	0	0	0	0	0	0	0	0	0	0.0004	0.0002	0.0003	0	0	0.0001	0.0004	0	0	0	0.0004	0	0.0002	0	0	0	0	0	0	0	0	0.001	0	0	0	0.0001	0	0	0	0	0	0.0505	0	0.0004	0.0001	0	0	0	0	0	0	0	0	0.0001	0	0	0	0	0	0		0	0	0.0009	0.0001	0.0005	0	0	0	0	0.0021	0	0	0.0012	0	0	0	0	0.0007	0	0	0.0002	0	0	0	0	0	0	0	0	0.0006	0	0	0.0001	0.0004	0	0	0	0.0008	0	0	0	0	0	0	0	0	0	0	0.0005	0	0	0	0	0	0	0	0	0.0004	0	0	0.0035	0	0	0	0	0	0	0	0	0	0	0.0013	0	0	0	0	0	0	0	0	0	0	0	0	0	0.0003	0	0.0002	0	0	0.0169	0	0	0	0	0	0	0.0002	0	0	0	0.0005	0	0	0	0	0.0005	0.0004	0	0.0008	0	0	0	0	0	0	0.001	0	0	0	0	0	0	0	0	0	0.0008	0.0021	0	0	0	0	0	0	0	0.0007	0	0	0	0	0	0	0	0	0.0029	0.0006	0.0002	0	0	0	0	0	0.0008	0	0	0	0	0.0003	0	0	0	0	0	0.0002	0	0.0001	0	0	0	0	0	0	0.0001	0.002	0	0.0015	0	0	0	0.0001	0.0016	0	0	0	0.0002	0.0002	0	0	0.0016	0.0002	0.0034	0	0.0028	0	0	0	0	0	0	0	0	0	0.0009	0	0.0004	0	0.0018	0	0	0	0	0	0	0	0	0	0	0	0	0	0	0	0	0	0	0	0.0021	0	0	0	0	0.0002	0	0	0	0	0	0.0007	0	0.0001	0	0	0	0	0	0	0	0	0	0	0.0002	0	0	0	0	0	0	0.0001	0	0	0	0.0001	0	0	0	0	0	0	0	0	0	0	0	0	0.0007	0	0	0	0.0001	0	0	0	0	0	0	0.0004	0.0003	0	0.0007	0	0	0	0	0	0	0	0	0	0	0.0004	0	0	0	0.0006	0	0	0	0	0		0	0	0	0	0	0	0.0002	0	0	0	0	0	0.0004	0	0	0	0
Cat	Nose	Yes	1136	176	0	0	NA	NA	0	0.0132	0	0	0.0004	0.0852	0	0.1269	0.0516	0.1132	0.0004	0.0017	0.0012	0.003	0.0027	0.0199	0.0008	0.1004	0.0509	0.0196	0.0632	0.0225	0.0002	0.0286	0	0.2944				0.0355				0.0047											0.0009	0		0.004			0.0393	0.0454	0.0025	0.0408	0.0004	0.0109	0.0002	0.0046	0.0009	0.0011	0.0003	0	0	0.003		0.0008	0.0001	0.0024	0.0041	0.0073	0	0.0004	0.0078	0	0	0	0	0	0.0002	0	0	0	0	0.006	0	0.0006	0.0042	0.0011	0.0001	0.0001	0	0.0056	0.0043	0.0001	0.0004	0	0	0	0	0	0	0	0	0	0	0	0	0	0	0	0	0	0	0	0	0	0	0	0	0	0	0	0.0001	0	0	0	0	0	0	0.0001	0	0	0	0	0	0	0	0	0	0	0	0	0	0	0	0	0	0	0	0	0	0	0	0	0	0	0	0	0	0	0	0	0	0	0	0	0	0	0	0	0	0	0	0	0	0	0	0	0	0	0	0	0	0	0	0	0	0	0	0	0	0	0	0	0	0	0	0	0	0	0	0	0	0	0	0	0	0	0	0	0	0	0	0	0	0	0	0	0	0	0	0	0	0	0	0	0	0	0	0	0	0	0	0.0001	0	0	0.0264	0	0	0	0	0	0	0	0	0	0	0	0	0.0001	0	0	0	0		0	0	0	0	0	0	0	0	0	0	0	0	0	0	0	0	0	0	0	0	0	0	0	0	0	0	0	0	0	0	0	0	0	0	0	0	0	0	0	0	0	0	0	0	0	0	0	0	0	0	0	0	0	0	0	0	0	0	0	0	0	0	0	0	0	0	0	0	0	0	0	0	0	0	0	0	0	0	0	0	0	0	0	0	0	0	0	0	0	0	0	0	0	0	0	0	0	0	0	0	0		0	0	0	0	0	0	0	0	0	0	0	0	0	0	0	0	0	0	0	0	0.0001	0	0	0	0.0002	0.0071	0	0	0	0	0	0.0007	0.0007	0	0	0	0	0	0	0	0	0	0	0	0	0	0	0	0.0011	0	0	0	0	0	0	0	0	0	0	0	0	0	0	0	0	0	0	0	0.0001	0	0	0	0	0	0	0	0	0	0	0	0	0	0	0	0	0.0027	0	0	0	0.0001	0.0001	0	0	0	0	0	0	0	0	0	0	0	0	0	0	0	0	0	0	0	0	0	0	0	0	0	0	0	0	0	0	0	0	0	0	0	0	0	0	0	0	0	0	0	0	0	0	0	0	0	0	0	0	0	0.0001	0	0	0	0	0	0	0	0	0	0	0	0	0	0	0	0	0	0	0	0	0	0	0	0	0	0	0	0	0.0001	0	0	0	0	0	0	0	0	0	0	0	0	0	0.0089	0	0	0.0001	0	0	0	0	0	0	0	0	0	0	0	0	0	0	0	0	0	0	0	0.0001	0.0016	0.0015	0	0	0	0	0	0	0	0	0	0	0	0	0	0.0001	0	0	0	0	0	0	0	0	0	0	0	0	0	0	0	0	0	0	0	0	0	0	0	0	0	0	0	0	0	0	0	0	0	0	0	0	0	0	0	0	0	0	0	0	0	0	0	0	0	0	0	0.0001	0	0	0	0	0	0	0	0	0	0	0	0	0	0	0	0	0	0	0	0	0	0	0.0019	0	0	0	0	0	0	0.0001		0	0	0	0	0	0	0	0	0	0	0	0	0	0	0	0	0
Cat	Nose	Yes	1155	181	0	1	NA	NA	0.0006	0.0001	0.0531	0	0.0002	0	0	0.932	0.0014	0.0003	0.0003	0.005	0	0	0	0.0006	0.0001	0.0001	0.0008	0.0008	0.0001	0.0001	0	0	0	0.0044				0.0001				0.0001											0.0001	0.0002		0			0	0	0	0	0.0001	0	0	0.0007	0.0001	0	0	0	0	0		0.0002	0	0.0001	0	0	0	0	0.0001	0.0003	0.0001	0	0	0	0	0	0	0	0	0	0	0	0	0	0	0	0	0.0001	0	0	0.0003	0	0	0	0	0	0	0	0	0	0	0	0	0	0	0	0	0	0	0	0	0	0	0	0	0	0	0	0	0	0	0	0	0	0	0	0	0	0	0	0	0	0	0	0	0	0	0	0	0	0	0	0	0	0	0	0	0	0	0	0	0	0	0	0	0	0	0	0	0.0001	0	0	0	0	0	0	0	0	0	0	0	0	0	0	0	0	0	0	0	0	0	0	0	0	0	0	0	0	0	0	0	0	0	0	0	0	0	0	0	0	0	0	0	0	0	0.0007	0	0	0	0	0	0	0	0	0	0	0	0	0	0	0	0	0	0	0	0	0	0	0	0	0	0	0	0	0	0	0	0	0	0	0	0	0	0	0	0	0	0	0	0		0	0	0	0	0	0	0	0	0	0	0	0	0	0	0	0	0	0	0	0	0	0	0	0	0	0	0	0	0	0	0	0	0	0	0	0	0	0	0	0	0	0	0	0	0	0	0	0	0	0	0	0	0	0	0	0	0	0	0	0	0	0	0	0	0	0	0	0	0	0	0	0	0	0	0	0	0	0	0	0	0	0	0.0002	0	0	0	0	0	0	0	0	0	0	0	0	0	0	0	0	0	0		0	0	0	0	0	0	0	0	0	0	0	0	0	0	0	0	0	0	0	0.0001	0	0	0	0	0	0	0	0	0	0	0	0	0	0	0	0	0	0	0	0	0	0	0	0	0	0	0	0	0	0	0	0	0	0	0	0	0	0	0	0	0	0	0	0	0	0	0	0	0	0	0	0	0	0	0	0	0	0	0	0	0	0	0	0	0	0	0	0	0	0	0	0.0001	0	0	0	0	0	0	0	0	0	0	0	0	0	0	0	0	0	0	0	0	0	0	0	0	0	0	0	0	0	0	0	0	0	0	0	0	0	0	0	0	0	0	0	0.0003	0	0	0	0	0	0	0	0	0	0	0	0	0	0	0	0	0	0	0	0	0	0	0	0	0	0	0	0	0	0	0	0	0	0	0	0	0	0	0	0	0	0	0	0	0	0	0	0	0	0	0	0	0	0	0	0	0	0	0	0	0	0	0	0	0	0	0	0	0	0	0	0	0	0	0	0	0	0	0	0	0	0	0	0	0	0	0	0.0001	0	0	0	0	0	0	0	0	0	0	0	0	0	0	0	0	0	0	0	0	0	0	0	0	0	0	0	0	0	0	0	0	0	0	0	0	0	0	0	0	0	0	0	0	0	0	0	0	0	0	0	0	0	0	0.0002	0	0	0	0	0	0	0	0	0	0	0	0	0	0	0	0	0	0	0	0	0	0	0	0	0	0	0	0	0	0		0	0	0	0	0	0	0	0	0	0	0	0	0	0	0	0	0
Cat	Nose	Yes	1173	187	1	0	NA	NA	0.0005	0.0011	0.0379	0	0.0001	0.0002	0	0.9387	0.0079	0.0004	0.0004	0.0054	0	0.0003	0	0.0011	0.0002	0.0004	0.0006	0.0001	0.0002	0	0	0.0001	0	0.0044				0.0001				0											0.0003	0.0001		0			0.0002	0	0	0.0001	0.0001	0	0	0	0	0	0.0001	0	0	0		0	0	0	0.0002	0	0	0	0	0	0	0	0	0.0001	0	0	0	0	0	0.0001	0	0	0	0	0.0001	0	0	0	0	0	0.0002	0	0.0001	0	0	0	0	0	0	0	0	0	0	0	0.0001	0	0	0	0	0	0	0	0	0	0	0	0	0	0	0	0	0	0	0	0	0	0	0	0	0	0	0	0	0	0	0	0	0	0	0	0	0	0	0	0	0	0	0	0	0	0	0	0	0	0	0	0	0	0	0	0	0	0	0	0	0	0	0	0.0001	0	0	0	0.0001	0	0	0	0	0	0	0	0	0	0	0	0	0	0	0	0	0	0	0	0	0	0	0	0	0	0	0	0	0	0	0	0	0	0	0	0	0	0	0	0	0	0	0	0	0	0	0	0	0	0	0	0	0	0	0	0	0	0	0	0	0	0	0	0	0	0	0	0	0	0	0	0	0	0	0	0	0		0	0	0	0	0	0	0	0	0	0.0002	0	0	0	0	0	0	0	0	0	0	0	0	0	0.0003	0	0	0	0	0	0	0	0	0	0	0	0	0	0	0	0	0	0	0	0	0	0	0	0	0	0	0	0	0	0	0	0	0	0	0	0	0	0	0	0	0	0	0	0	0	0	0	0	0	0	0	0	0	0	0	0	0	0	0.0001	0	0	0	0	0	0	0	0	0	0	0	0	0	0	0	0	0	0		0	0	0	0	0	0	0	0	0	0	0	0	0	0	0	0	0	0	0	0	0	0	0	0	0	0	0	0	0	0	0	0	0	0	0	0	0	0	0	0	0	0	0	0	0	0	0	0	0	0	0	0	0	0	0	0	0	0	0	0	0	0	0	0	0	0	0	0	0	0.0001	0	0	0	0	0	0	0	0	0	0	0	0	0	0	0	0.0001	0	0	0	0	0	0	0	0	0	0	0.0001	0.0001	0	0	0	0	0	0	0	0	0	0	0.0001	0	0	0	0	0	0	0.0001	0	0	0	0	0	0	0	0	0	0	0	0.0002	0	0	0	0	0	0	0	0	0	0	0	0	0	0	0	0	0	0	0	0	0	0	0	0	0.0001	0	0	0	0	0	0	0	0	0.0001	0	0	0	0	0	0	0	0	0	0	0	0	0	0	0	0	0	0	0	0	0	0	0	0	0	0	0	0	0	0	0	0	0	0	0	0	0	0	0	0	0	0	0	0	0	0	0	0	0	0	0	0	0	0	0	0	0	0	0	0	0	0	0	0	0	0	0.0001	0	0	0	0	0	0	0	0	0	0	0	0	0	0	0	0	0	0	0	0	0	0	0	0	0	0	0	0	0	0	0	0	0	0	0	0	0	0	0	0	0	0	0	0	0	0	0	0	0	0.0003	0	0	0	0	0.0001	0	0	0	0	0	0	0	0	0	0	0	0	0	0	0	0	0	0	0	0	0	0	0	0	0		0	0	0	0	0	0	0	0.0001	0	0.0001	0	0	0	0	0	0	0
Cat	Nose	Yes	1172	187	1	1	NA	NA	0.0042	0.0018	0.0642	0.0012	0.0016	0.0051	0	0.841	0.0067	0.0021	0.0105	0.0014	0.0038	0	0.0002	0.0045	0.0015	0.0096	0.0036	0.0013	0.0002	0.0001	0.0002	0.005	0	0.0302				0.0009				0.0007											0.0003	0.0011		0.0008			0.0001	0.0006	0	0.0024	0.0005	0.0004	0.0001	0.0003	0.0006	0.0003	0	0.0003	0	0.0001		0.0004	0	0.0001	0.0004	0.0002	0.0003	0.0001	0.0004	0.0006	0.0001	0.0003	0	0	0	0	0	0	0.0001	0.0006	0.0006	0	0	0	0.0001	0.0001	0.0002	0.0003	0.0001	0	0.003	0	0	0.0004	0	0.0001	0	0	0	0	0	0	0	0	0	0	0	0	0	0	0	0	0	0	0	0	0	0	0	0	0	0	0	0	0	0.0001	0	0	0	0	0	0	0.0001	0	0	0	0	0	0	0	0	0	0	0	0	0	0	0	0	0	0	0	0	0	0.0001	0	0	0	0.0001	0.0003	0	0	0	0	0	0	0	0	0	0	0	0	0	0	0	0	0.0001	0	0	0	0	0	0	0	0	0	0	0	0	0	0	0	0	0	0	0	0	0	0	0	0	0	0	0	0	0.0001	0	0	0	0	0	0	0	0	0	0	0	0	0	0	0	0	0.0002	0.0002	0	0	0	0	0	0	0	0	0.0003	0	0	0	0	0	0	0	0	0	0	0	0	0.0001	0.0001	0	0	0		0	0.0006	0	0	0	0	0	0	0	0	0	0	0	0	0	0	0	0	0	0	0	0	0	0	0	0	0	0	0.0001	0	0	0	0	0	0	0	0	0	0	0.0003	0	0.0004	0	0	0	0	0	0	0.0001	0	0	0	0	0	0	0	0	0	0	0	0	0	0	0	0	0	0	0	0	0	0	0	0	0	0	0	0	0	0	0	0	0	0.0022	0.0002	0	0	0	0	0	0	0	0	0.0001	0	0	0	0	0	0.0002	0	0		0	0.0002	0.0001	0.0001	0	0.0003	0	0	0	0	0	0	0.0004	0	0	0	0	0	0	0.0001	0.0004	0	0	0	0	0	0	0	0.0001	0	0	0	0.0002	0	0	0	0	0	0	0	0	0	0	0	0	0	0.0003	0	0.0008	0	0	0	0	0	0	0	0	0	0	0	0.0003	0	0	0.0001	0	0	0	0	0	0	0	0	0	0	0	0	0	0	0	0	0	0	0	0	0	0	0	0	0	0.0001	0.0004	0.0001	0	0	0	0	0	0.0002	0	0	0	0	0	0	0	0	0	0	0	0.0001	0.0001	0	0	0	0	0	0	0	0.0003	0	0	0	0	0	0	0	0	0.0001	0	0.0001	0	0	0	0	0	0.0001	0	0	0	0	0	0	0	0	0.0001	0	0	0	0	0.0001	0	0	0	0	0	0	0	0	0	0	0	0	0	0	0.0002	0	0	0	0	0	0	0	0	0	0	0	0	0	0	0	0.0001	0	0	0	0.0001	0	0	0.0001	0	0	0	0	0	0	0	0	0	0	0	0	0	0	0	0	0	0	0.0001	0	0	0	0	0	0	0	0	0	0	0	0	0	0	0	0.0001	0	0	0	0	0	0.0001	0	0	0	0	0	0	0	0	0	0	0	0	0	0	0	0	0	0	0	0	0	0	0	0	0	0	0	0	0	0	0	0	0	0	0	0.0001	0	0	0	0	0	0	0	0	0	0	0	0	0	0	0	0.0001	0	0	0	0	0	0	0	0	0	0	0	0	0	0	0	0	0	0	0	0	0	0	0	0	0	0	0	0		0	0	0	0	0	0	0	0	0	0	0	0	0	0	0	0	0
Cat	Nose	Yes	1156	182	1	0	NA	NA	0.0207	0.0132	0	0.0046	0.0138	0.0144	0.0001	0.0314	0.1121	0.1769	0.0318	0.001	0.0051	0.0022	0.003	0.1093	0.0212	0.024	0.0273	0.037	0.0142	0.0084	0.0039	0.0106	0.0004	0.3134				0.022				0.0023											0.0013	0.0014		0.0173			0.0033	0.0106	0.0012	0.0048	0.0053	0.0022	0	0.0111	0.0064	0.006	0.0078	0.0036	0.0009	0.0078		0.0062	0.002	0.0052	0.0098	0.0002	0	0.0007	0.0014	0.0006	0.0053	0.0024	0.0014	0	0	0.0002	0	0.0023	0.0001	0.0007	0	0	0.0001	0.0028	0.0034	0.0004	0.001	0.0061	0.02	0.0021	0.0042	0.0021	0.0001	0	0	0.0001	0	0.0004	0	0	0	0	0	0	0	0.0031	0	0.0055	0.0015	0	0	0	0	0	0	0	0	0	0	0	0	0.0004	0	0	0	0.0009	0	0	0.0001	0	0	0	0.0007	0.0002	0	0	0	0	0	0	0	0	0	0.0004	0	0	0.0004	0	0	0.0006	0	0	0.001	0	0.0014	0	0	0	0.0013	0.0015	0	0.0005	0	0	0	0	0	0	0.0008	0.0006	0	0	0	0	0.0002	0.0014	0	0.0006	0	0.0005	0.0025	0.0004	0	0	0.0002	0	0	0	0	0	0	0.0004	0	0	0	0	0	0	0	0	0	0	0	0	0	0	0	0	0	0	0	0.0006	0	0	0	0	0	0	0	0	0	0.0014	0	0.0007	0	0	0	0.0007	0	0	0	0	0.0001	0	0	0	0	0	0	0	0	0	0	0	0	0.0001	0.0019	0	0	0		0	0.0025	0	0	0	0	0	0	0	0.0026	0	0	0	0.0005	0.0016	0	0.0026	0	0	0	0	0	0	0.0005	0	0	0	0	0	0	0	0.0002	0	0	0.0005	0	0	0.0004	0	0.0001	0	0.0021	0	0	0	0	0	0	0.0006	0	0	0.0003	0	0	0	0	0.001	0	0.0002	0	0	0	0	0	0	0	0	0	0	0	0.0013	0	0	0	0	0	0.0003	0	0	0.001	0	0	0.0019	0.0021	0	0	0	0	0	0.0005	0	0.0014	0.0001	0	0.0002	0	0	0	0	0	0.0001		0.0002	0.0001	0.0033	0.0005	0	0.0012	0	0.0003	0	0	0	0	0.0016	0	0	0	0	0	0	0	0	0	0	0	0.0002	0	0	0	0.0006	0.0006	0	0.0002	0.0003	0	0	0	0	0	0	0	0	0	0	0	0	0	0	0	0.0005	0	0	0	0	0	0	0	0	0	0	0	0	0	0	0	0	0	0	0	0	0	0	0	0	0	0	0	0	0	0	0	0	0	0	0	0	0.0001	0	0.0009	0	0	0.0008	0	0	0.0014	0	0.0011	0	0.0023	0.0001	0	0	0.0005	0	0	0	0	0	0.0002	0	0.001	0	0	0	0	0	0	0.0005	0	0	0.0009	0.0003	0	0	0.0002	0	0	0	0.0033	0	0	0	0	0	0	0.0007	0.0008	0	0	0	0	0.0002	0.0004	0	0	0.0011	0	0.0005	0	0	0	0	0	0.0002	0	0	0	0	0	0.0014	0	0.0002	0.0017	0	0.0017	0	0	0	0	0	0.0003	0	0	0	0	0	0	0	0.0006	0	0	0.0002	0	0	0.0001	0	0	0	0.0003	0	0.0001	0.0009	0	0	0	0	0	0	0	0	0	0	0	0	0	0.0004	0	0	0	0	0.0008	0	0.0002	0.0008	0	0	0	0.0009	0	0.0002	0.0001	0	0	0	0.0015	0	0	0.0004	0	0.0031	0	0	0.0002	0	0	0	0	0	0	0	0	0	0	0	0	0	0	0	0	0	0	0	0.0013	0	0.0001	0	0	0	0.0001	0	0	0	0	0	0.0009	0	0	0	0	0	0	0	0	0	0.0005	0	0	0	0	0.0001	0	0.0001	0	0	0	0	0.0006	0	0	0	0	0	0.0005	0	0.0006	0	0	0	0.0011	0.0004	0.0002	0	0.0075	0	0.0002	0	0	0	0	0		0	0	0	0	0	0	0	0.0002	0	0.0017	0	0	0.0001	0.0002	0	0	0
Cat	Nose	Yes	1178	188	1	1	NA	NA	0.8017	0.0136	0	0.0013	0.0009	0.0001	0	0.0005	0.0079	0	0.0101	0.0019	0.0006	0	0.0047	0	0.0088	0.0016	0.0004	0.0074	0.0015	0.0006	0	0.0018	0	0.1346				0.0027				0.005											0	0.0019		0.0014			0.0005	0	0.0002	0	0.0033	0.0004	0.0008	0.0001	0.0006	0	0.0064	0.0001	0	0.0001		0.0005	0.0007	0.0022	0	0.0017	0.0011	0.0003	0	0.0004	0.0002	0.0005	0.0017	0.0047	0.0022	0.0002	0	0	0.0015	0	0	0.0003	0	0	0.0009	0	0.0001	0	0	0	0	0.0006	0	0	0.0017	0.0003	0	0	0	0	0	0	0	0	0	0	0	0.0005	0	0	0	0	0	0	0	0	0.0009	0	0.0001	0	0	0	0	0.0005	0	0.0005	0	0	0	0	0	0	0	0.0006	0	0	0	0	0	0.0008	0	0	0.0044	0	0	0	0	0.0004	0	0	0	0	0	0	0	0	0	0	0.011	0.0013	0	0	0	0	0	0	0	0	0.0017	0	0	0	0.001	0.0012	0	0.0005	0	0	0	0.0001	0	0.0004	0	0	0	0	0	0	0.0003	0	0.0003	0.0032	0	0.0021	0	0	0.0002	0	0	0	0	0	0	0	0	0	0.0002	0	0	0.0003	0	0	0	0	0	0	0	0	0	0.0048	0	0.0002	0	0	0	0	0	0	0	0	0.0014	0	0	0	0	0	0	0	0	0	0	0	0	0.0003	0	0	0.0005	0	0	0		0	0	0	0	0	0	0	0	0	0.0014	0	0	0	0	0	0	0	0	0	0	0	0	0	0	0	0	0	0	0	0	0	0	0	0	0	0	0	0.0005	0	0.0007	0	0.0003	0	0	0	0	0	0	0	0	0	0.0009	0	0	0	0	0	0	0.0005	0.0006	0	0	0	0	0	0	0.0025	0	0	0	0	0	0	0	0.0003	0	0	0	0	0.0003	0.0002	0	0.0009	0	0	0	0	0	0	0	0	0.0001	0	0	0	0	0	0	0	0	0.0012		0	0	0.0001	0	0	0	0	0	0.0007	0.0014	0	0	0.0007	0	0	0	0	0	0	0	0	0	0	0	0	0	0	0	0	0.0008	0	0	0	0	0	0	0	0	0	0	0	0	0	0	0	0	0	0	0	0	0	0	0	0	0	0	0	0.0008	0	0	0	0	0	0	0	0	0	0.0003	0	0.001	0	0	0	0	0	0	0	0	0	0	0	0	0.0008	0	0	0	0.0001	0	0	0	0	0	0	0	0	0	0	0	0	0	0	0	0	0	0	0	0	0	0	0.0014	0	0	0	0	0	0	0.0008	0	0.0003	0	0	0	0	0	0	0	0	0.0029	0	0	0	0	0	0	0	0	0	0	0	0	0	0	0	0	0.0003	0	0	0	0	0	0	0	0	0	0.0004	0	0	0	0.0003	0	0	0	0	0.0007	0	0	0	0	0	0	0	0	0	0	0.0008	0.0005	0	0	0	0	0.0004	0	0.0001	0	0	0	0	0	0	0.0001	0.0005	0	0	0	0.0007	0	0	0	0	0	0	0	0	0	0	0	0	0	0	0	0	0	0	0	0	0	0	0	0	0	0	0	0	0	0	0	0.0009	0	0	0	0	0.0022	0	0	0	0	0	0	0	0.0002	0	0	0	0	0	0	0	0.0001	0.0002	0	0.0003	0	0	0.0001	0	0	0.0002	0	0	0	0	0	0	0.0001	0	0	0	0.0013	0	0	0	0.0123	0	0	0	0	0	0	0	0	0	0.0003	0	0	0.0002	0	0	0	0	0	0.0006	0	0	0	0	0	0	0	0.0003	0.0002	0	0.0028	0	0	0	0	0	0	0		0	0	0	0	0	0	0	0	0	0	0	0	0	0	0	0	0
Cat	Nose	Yes	1162	185	1	1	NA	NA	0.0184	0.0089	0	0.0006	0	0.0226	0.0001	0.3801	0.1114	0.0049	0.0005	0.002	0.0023	0.0016	0.0032	0.0778	0.006	0.0281	0.0677	0.0204	0.0123	0.0089	0	0.0122	0	0.21				0.0156				0.0054											0.0041	0.0011		0.0006			0.0015	0.0008	0	0.0025	0.0004	0.001	0.0008	0.0001	0.0008	0.0023	0	0	0	0.0037		0.0276	0.0001	0.0005	0.0124	0.0056	0.0006	0	0.0069	0.0001	0.0001	0	0	0.029	0.0001	0	0	0.0019	0.0006	0.0025	0.0013	0.0004	0	0.0033	0	0.0011	0.004	0.0013	0.0123	0	0.0003	0	0	0	0	0.0012	0	0	0	0	0	0	0	0	0	0	0	0	0	0	0	0	0	0	0	0	0	0	0	0	0	0	0	0	0	0.0003	0	0	0	0	0	0	0	0	0	0	0	0	0	0	0	0.0014	0	0	0	0	0	0	0	0	0	0	0	0	0	0	0	0	0	0	0	0	0	0	0	0	0	0	0	0	0	0	0	0	0	0	0	0	0	0	0	0	0	0	0	0	0	0	0	0	0	0	0	0	0	0	0	0	0	0	0	0	0	0	0	0.0001	0.0007	0	0	0	0	0	0	0	0	0	0	0	0	0	0	0	0	0	0	0	0	0	0.0002	0	0	0	0	0	0	0	0	0	0	0	0	0	0	0	0	0.0001	0	0	0.0013	0		0	0	0	0	0	0	0	0	0	0	0	0	0	0	0	0	0	0	0	0	0	0	0	0	0	0	0	0	0	0	0	0	0	0	0	0	0	0	0	0	0	0	0	0	0	0	0	0	0	0	0	0	0	0	0	0	0.0002	0	0.0002	0	0	0.0007	0	0	0	0	0	0	0	0	0	0	0	0	0	0	0	0	0	0	0	0	0.0011	0	0	0	0	0	0	0	0	0	0	0	0	0	0	0	0.0036	0	0		0	0	0	0	0	0	0.0002	0	0	0	0	0	0	0	0	0	0	0	0	0.0022	0.0009	0	0	0	0	0	0	0	0.0022	0	0	0.0011	0	0	0	0	0	0	0	0	0	0	0	0	0	0	0	0	0.0015	0	0	0	0	0	0	0	0	0	0	0	0.0002	0	0	0	0	0	0	0	0	0	0	0.0003	0	0	0	0	0	0	0	0	0	0	0	0	0	0.0013	0	0	0	0	0	0	0	0	0	0	0	0	0	0	0	0	0	0	0	0	0	0	0	0	0	0	0	0	0	0	0	0	0	0	0	0	0	0	0	0	0	0	0	0	0	0	0	0	0	0	0	0	0	0	0	0	0	0	0	0	0	0	0	0	0	0	0	0	0	0	0	0	0	0	0	0	0	0	0.0012	0	0	0	0	0.0009	0	0.0005	0	0	0	0	0	0	0	0	0	0	0	0	0	0	0	0	0	0	0	0	0	0	0	0	0	0	0	0	0	0	0	0	0	0	0	0	0	0	0	0	0	0	0	0	0	0	0	0	0	0	0	0	0.0056	0	0.0195	0	0.0084	0	0	0	0	0	0	0	0	0	0	0	0	0	0	0	0	0	0	0	0	0	0	0	0	0	0	0	0	0	0	0	0	0	0	0	0	0	0	0	0	0	0	0	0	0	0	0	0	0	0.0001	0	0	0	0	0	0	0.0001	0	0	0	0	0	0	0	0	0	0	0	0	0	0	0	0	0	0	0	0	0	0	0		0	0	0	0	0	0	0	0	0	0	0	0	0	0	0	0	0
Cat	Nose	Yes	1179	189	0	0	NA	NA	0.0006	0.0031	0	0	0.0002	0.0006	0	0.9063	0.0098	0.0004	0.0019	0.0035	0.0015	0.0006	0.0002	0.0074	0.0005	0.0013	0.0103	0.0016	0	0.0001	0	0.002	0	0.0481				0.0013				0.0001											0.0012	0.0009		0.0003			0.0001	0.0001	0	0.0001	0	0	0	0	0.0002	0.0005	0.0003	0	0	0.0003		0.0001	0	0	0.0005	0	0	0.0002	0.0001	0.0006	0.0003	0.0002	0.0001	0.0003	0	0	0	0.0002	0	0	0	0.0002	0	0.0001	0.0018	0.0013	0	0.0001	0.0001	0.0006	0.0003	0.0002	0.0001	0	0	0	0	0	0.0002	0	0	0	0	0	0	0.0007	0	0.0003	0	0	0	0	0	0	0	0	0	0	0	0	0	0.0003	0	0	0	0.0001	0	0	0	0	0	0	0	0.0009	0	0.0002	0	0	0	0	0	0	0	0	0	0	0.0014	0	0.0001	0.0003	0	0	0.0002	0.0002	0.0001	0	0	0	0	0.0001	0	0	0	0	0	0	0	0	0.0002	0	0	0	0	0	0	0	0.0001	0	0	0.0001	0.0002	0	0	0	0	0	0	0	0	0	0	0.0001	0	0	0	0	0	0	0	0	0	0	0	0	0	0	0	0	0	0	0	0	0	0	0	0	0	0	0	0.0002	0	0	0	0	0	0	0	0	0.0001	0	0	0	0	0	0	0	0	0	0	0	0	0	0	0.0001	0	0	0	0	0	0		0	0.0001	0	0	0	0	0	0.0001	0	0.0009	0.0001	0	0	0	0	0	0	0.0002	0	0	0.0007	0	0	0.0032	0.0006	0	0.0009	0	0.0001	0	0	0.0001	0	0	0	0.0001	0	0.0002	0	0.0015	0	0	0	0	0	0	0	0	0	0.0001	0	0.0008	0	0	0	0	0	0	0.0001	0	0	0	0	0	0	0	0	0	0	0	0	0	0	0	0	0	0	0	0	0.0001	0	0	0	0	0	0	0	0	0	0	0	0	0	0	0	0	0	0	0	0	0		0	0	0	0	0	0	0	0	0	0	0	0	0.0001	0	0	0	0	0	0	0	0	0	0	0	0	0	0	0	0	0	0	0	0	0	0	0	0	0	0	0	0	0.0001	0	0	0	0	0	0	0	0	0	0.0001	0	0	0	0	0	0	0	0	0	0	0	0	0	0	0	0	0	0	0	0	0	0	0	0	0	0	0	0	0	0	0	0	0	0	0	0.0001	0	0	0.0002	0.0001	0	0.0003	0	0	0	0	0	0	0	0	0	0	0	0	0	0	0.0002	0.0008	0	0	0	0	0.0001	0	0	0	0	0	0	0	0	0.0004	0.0004	0	0	0.002	0	0	0	0	0	0	0	0.001	0	0	0	0	0	0	0	0	0.0012	0	0.0003	0	0	0	0	0	0.0001	0	0	0	0	0	0.0007	0	0	0.0006	0	0.0001	0	0	0	0	0	0	0	0	0	0	0	0	0.0001	0	0	0	0.0001	0	0	0.0005	0	0	0	0	0	0.0001	0.0012	0	0	0	0	0	0	0	0	0	0	0	0	0	0	0	0	0	0	0	0	0	0	0	0	0	0.0011	0	0	0	0	0	0	0	0	0	0.0001	0	0	0	0	0	0	0	0	0	0	0	0	0	0	0	0	0	0	0	0	0	0	0	0	0.0036	0	0	0	0	0	0	0	0	0	0	0	0	0	0	0	0	0	0	0	0	0	0	0	0	0	0	0.0002	0	0	0.0027	0	0	0	0	0	0	0	0	0	0	0	0	0	0	0	0	0.0004	0	0	0	0	0	0	0	0	0	0		0	0	0	0	0	0	0	0	0	0	0	0	0.0002	0	0	0	0
Cat	Nose	Yes	1174	187	0	1	NA	NA	0.0008	0.0005	0.0358	0.0001	0.0002	0.0005	0	0.94	0.0022	0.0014	0.0002	0.0027	0.0021	0.0002	0.0003	0.0027	0.0005	0.0005	0.0018	0.0005	0.0003	0.0001	0	0.0014	0	0.0052				0.0002				0.0003											0.0004	0.0001		0			0	0	0.0001	0	0	0.0002	0	0	0.0003	0.0001	0	0	0.0001	0		0	0	0	0.0002	0	0	0	0	0	0	0	0	0	0	0	0	0.0002	0	0	0.0001	0	0	0	0.0002	0	0.0008	0.0002	0	0	0	0	0	0	0	0	0	0	0	0	0	0	0	0	0	0	0	0	0	0	0	0	0	0	0.0001	0	0	0	0	0	0	0	0	0	0	0	0	0	0	0	0	0	0	0	0	0	0	0	0	0	0	0	0	0	0	0	0	0	0	0	0	0	0	0	0	0	0	0	0	0	0	0	0	0	0	0	0	0	0	0	0	0	0	0	0	0	0	0.0001	0	0	0	0	0	0	0	0	0	0	0	0	0	0	0	0	0	0	0	0	0	0	0	0	0	0	0	0	0	0	0	0	0	0	0	0	0	0	0	0	0	0	0	0	0	0	0	0	0	0	0	0	0	0	0	0	0	0	0	0	0	0	0	0	0	0	0	0	0	0	0	0		0	0	0	0	0	0	0	0	0	0	0	0	0	0	0	0	0	0	0	0	0	0	0	0	0	0	0	0	0	0	0	0	0	0	0	0	0	0	0	0	0	0	0	0	0	0	0	0	0	0	0	0	0	0	0	0	0	0	0	0	0	0	0	0	0	0	0	0	0	0	0	0	0	0	0	0	0	0	0	0	0	0	0	0	0	0	0	0	0	0	0	0	0	0	0	0	0	0	0.0001	0	0		0	0	0	0	0	0	0	0	0	0	0	0	0	0	0	0	0	0	0	0	0	0	0	0	0	0	0	0	0.0001	0	0	0	0	0	0	0	0	0	0	0	0	0	0	0	0	0	0	0	0.0002	0	0	0	0	0	0	0	0	0	0	0	0	0	0	0	0	0	0	0	0	0	0	0	0	0	0	0	0	0	0	0	0	0	0	0	0	0.0001	0	0	0	0	0.0001	0.0002	0	0	0	0	0	0	0	0	0	0	0	0	0	0	0	0	0	0	0.0004	0	0	0	0	0	0	0	0	0	0	0	0	0	0	0	0	0.0001	0	0	0	0	0	0	0	0	0	0	0	0	0	0	0	0	0	0	0	0	0	0	0	0	0	0	0	0	0	0	0	0	0	0	0	0	0	0	0	0	0	0	0	0	0	0	0	0	0	0	0	0	0	0	0	0	0	0	0	0	0	0	0	0	0	0	0	0	0	0	0	0	0	0	0	0	0	0	0	0	0	0	0	0	0	0	0	0	0	0	0	0	0	0	0	0	0	0	0	0	0	0	0	0	0	0	0	0	0	0	0	0	0	0	0	0	0	0	0	0	0	0	0	0	0	0	0	0	0	0	0	0	0	0	0	0	0	0	0	0	0	0	0	0	0	0	0	0	0	0	0.0001	0	0	0	0	0	0	0	0	0	0	0	0	0	0	0	0	0	0	0	0	0	0	0.0001	0	0	0	0	0	0	0		0	0	0	0	0	0	0	0	0	0	0	0	0	0	0	0	0
Cat	Nose	Yes	1161	185	0	1	NA	NA	0.0221	0.0046	0	0	0.0018	0.0754	0	0.0184	0.1373	0.0743	0.002	0.0001	0.0032	0.0052	0.0011	0.1107	0.0108	0.0554	0.0847	0.0133	0.0321	0.0221	0	0.0352	0.0013	0.2889				0.0487				0.0068											0.023	0.0009		0.0022			0.0079	0.0039	0.0001	0.0046	0.0003	0.0028	0.0041	0.0036	0.0013	0.0152	0.0001	0	0.0001	0.0113		0.001	0.0001	0.0001	0.0178	0.0019	0	0	0.0073	0	0	0	0	0.0058	0	0	0	0.0084	0	0.0058	0.0027	0.0001	0.001	0.0024	0	0	0.0013	0.011	0.0393	0	0.0002	0.0015	0	0	0	0.001	0	0	0	0	0	0	0	0	0	0.0005	0	0	0	0	0	0	0	0	0	0	0	0	0.0003	0	0	0	0	0	0	0	0	0	0	0	0	0	0	0	0	0	0	0	0	0	0	0	0	0	0	0	0	0	0	0	0	0	0	0	0	0	0	0	0	0	0	0.0001	0	0	0	0	0	0.0004	0	0	0	0	0	0	0	0	0	0	0	0	0	0	0	0	0	0	0	0.0001	0	0	0	0	0	0	0	0	0	0	0	0	0	0	0	0	0	0	0	0	0	0	0	0.0001	0.0002	0	0	0	0	0	0	0	0	0	0	0	0	0	0	0	0.0019	0	0	0	0.0002	0	0	0	0	0	0	0	0	0	0	0.0001	0	0	0	0	0	0		0	0	0	0	0	0	0	0	0	0	0	0	0	0	0	0	0	0	0	0	0	0	0	0	0	0	0	0	0	0	0	0.0007	0	0	0	0	0	0	0	0	0	0.0011	0	0	0	0	0	0	0	0	0	0	0	0	0	0	0	0	0.0001	0	0	0	0	0	0	0	0	0	0	0	0	0	0	0	0	0	0	0	0	0.0002	0	0	0	0	0	0	0	0	0.0002	0	0	0	0	0	0	0	0	0	0	0	0		0	0	0.0001	0	0	0	0	0	0	0	0	0	0	0	0	0.0011	0	0	0	0.0006	0.0049	0	0	0	0.0002	0	0	0	0.0022	0	0	0.0002	0.0014	0	0	0	0	0	0	0	0	0	0	0	0	0	0	0	0.0096	0	0	0	0	0	0	0	0	0	0.0001	0	0.0009	0	0	0	0	0	0	0	0	0	0	0	0	0	0	0	0	0	0	0	0	0	0	0	0	0.0027	0	0	0	0	0	0.0045	0	0	0	0	0	0	0	0	0	0	0	0	0	0	0	0	0	0	0	0	0	0	0	0	0	0	0	0	0	0	0	0	0	0	0	0	0	0	0	0	0	0	0	0.0005	0	0	0	0	0	0	0	0	0	0	0	0	0	0	0	0	0	0	0	0	0	0	0	0	0	0	0	0	0	0	0	0	0	0.0004	0	0	0	0.0003	0	0	0	0	0	0	0	0	0	0	0	0	0	0.0011	0	0	0	0	0.0008	0	0	0	0	0	0	0	0	0	0	0	0	0	0	0	0	0	0.0008	0.0006	0	0	0	0	0	0	0	0	0	0	0	0	0.0009	0	0.0002	0	0.0025	0	0	0	0	0	0	0	0	0	0	0	0	0	0	0	0	0	0	0	0	0	0	0	0	0	0	0	0	0	0.0001	0	0.0001	0	0	0	0	0	0	0	0	0	0	0	0	0	0	0	0	0	0	0	0	0	0	0	0	0	0	0	0	0	0	0	0	0	0	0	0	0	0	0	0	0	0	0	0	0	0.0001	0.0001	0		0	0.0001	0	0	0	0	0	0	0	0	0	0	0	0	0	0	0
Cat	Nose	Yes	1163	185	0	0	NA	NA	0.0032	0.0031	0	0	0	0.0124	0.0022	0.0478	0.0389	0.0167	0	0.0001	0.015	0.0004	0.0023	0.0259	0.0229	0.0244	0.0512	0.0059	0.005	0.0017	0	0.0093	0	0.7116				0.0074				0.0026											0.0007	0.0003		0.0009			0.0007	0.0014	0	0.0016	0	0.0023	0	0.0002	0	0.6536	0	0	0	0.0099		0.0008	0.0007	0.0001	0.0045	0.0002	0	0.0003	0.0029	0	0.0003	0	0	0.0002	0.0001	0.0001	0.001	0.0005	0	0.0014	0.0012	0	0	0	0	0.0002	0	0.0029	0.0024	0	0	0	0	0	0	0.0001	0	0	0	0	0	0	0	0	0	0	0	0	0	0	0	0	0	0	0	0	0	0	0	0	0	0	0	0	0	0	0	0	0	0	0	0	0	0	0	0	0	0	0	0	0	0	0	0	0	0	0	0	0	0	0	0	0	0	0	0	0	0	0	0	0	0	0	0	0	0	0	0	0	0	0	0	0	0	0	0	0	0	0	0	0.0004	0	0	0	0	0	0	0	0	0	0	0	0	0	0	0	0	0	0	0	0	0	0	0	0	0	0	0	0	0	0	0	0	0	0	0.0005	0	0	0	0	0	0	0	0	0	0	0	0	0	0	0	0	0	0	0	0	0	0	0	0	0	0	0	0	0	0	0	0	0	0		0	0	0	0	0	0	0	0	0	0	0	0	0	0	0	0	0	0	0	0	0	0	0	0	0	0	0	0	0	0	0	0	0	0	0	0	0	0	0	0	0	0	0	0	0	0	0	0	0	0	0	0	0	0	0	0	0	0	0	0	0	0	0	0	0	0	0	0	0	0	0	0	0	0	0	0	0	0	0	0	0	0	0	0	0	0	0	0	0	0	0	0	0	0	0	0	0	0	0	0	0		0	0	0	0	0	0	0	0	0	0	0	0	0	0	0	0	0	0	0	0.0018	0.0016	0	0	0	0	0	0	0	0	0	0	0.0001	0.0002	0	0	0	0	0	0	0	0	0	0	0	0	0	0	0	0.0017	0	0	0	0	0	0	0	0	0	0	0	0	0	0	0	0	0	0	0	0	0	0	0	0	0	0	0	0	0	0	0	0	0	0	0	0	0.0025	0	0	0	0	0	0	0	0	0	0	0	0	0	0	0	0	0	0	0	0	0	0	0	0	0	0	0	0	0	0	0	0	0	0	0	0	0	0	0	0	0	0	0	0	0	0	0	0	0	0	0	0	0	0	0	0	0	0	0	0	0	0	0	0	0	0	0	0	0	0	0	0	0	0	0	0	0	0	0	0	0	0	0	0	0	0	0	0	0	0	0	0	0	0	0	0	0	0	0	0	0	0.0003	0	0	0	0	0	0	0	0	0	0	0	0	0	0	0	0	0	0	0	0	0	0	0	0	0	0	0	0	0	0	0	0	0	0	0	0	0	0	0	0	0.0006	0	0	0	0	0	0	0	0	0	0	0	0	0	0	0	0	0	0	0	0	0	0	0	0	0	0	0	0	0	0	0	0	0	0	0	0	0	0	0	0	0	0	0	0	0	0	0	0	0	0	0	0	0	0	0	0	0	0	0	0	0	0	0	0	0	0	0	0	0	0	0	0	0.0004	0	0	0	0	0	0	0		0	0	0	0	0	0	0	0	0	0	0	0	0	0	0	0	0
Cat	Nose	Yes	1194	194	0	0	NA	NA	0.1346	0.0449	0.0032	0.0058	0.0031	0.0149	0.0055	0.1587	0.0595	0.0305	0.0245	0.0051	0.0106	0.0115	0.0155	0.0282	0.087	0.0237	0.0163	0.0097	0.01	0.0037	0.0099	0.0114	0.0011	0.2711				0.0161				0.0059											0.0024	0.0041		0.0155			0.0038	0.004	0.0015	0.0023	0.0098	0.0028	0.0091	0.0017	0.0026	0.0032	0.0156	0.0051	0.0033	0.0002		0.0009	0.0102	0.0027	0.0018	0.0022	0.0016	0.0005	0.0057	0.0005	0.0023	0.001	0.0031	0.0025	0.0026	0.0005	0.002	0.0014	0.0015	0.0039	0.0007	0.0023	0.0016	0.001	0.002	0.0012	0.0006	0.0031	0.0006	0.0005	0.0004	0.0021	0	0	0	0.0027	0	0	0	0	0	0	0	0	0.0001	0	0	0.0002	0	0	0	0	0	0	0	0.0001	0	0.0001	0.0001	0.0003	0.0002	0.0001	0.0001	0.001	0	0.0006	0	0.0001	0.0002	0	0	0	0	0.0009	0	0.0001	0	0	0.0002	0.0003	0	0	0	0.0002	0	0	0.0001	0	0	0	0	0	0.0002	0	0.0001	0	0	0.0001	0.0005	0.0023	0	0.0002	0	0	0	0	0	0	0.0004	0	0	0	0.0001	0	0	0.0001	0.0001	0.0001	0	0.0001	0.0002	0	0	0	0	0	0	0	0.0001	0	0	0	0	0.0001	0	0	0.0001	0	0	0	0	0	0	0	0	0.0001	0.0014	0	0	0.0002	0	0.0002	0.0009	0.0001	0	0.0002	0.0002	0	0	0.0001	0	0.0002	0	0.0002	0	0	0	0	0	0	0.0001	0	0.0013	0	0.0001	0	0	0	0	0	0	0	0	0.0007	0	0	0	0	0	0		0	0	0.0003	0.0001	0	0	0	0	0	0.0001	0	0	0	0	0	0	0	0	0.0003	0	0	0	0.0001	0.0003	0	0	0.0001	0	0	0	0	0.0001	0	0	0	0	0	0	0	0.0003	0	0.0005	0.0003	0	0	0	0	0	0	0.0003	0	0.0001	0	0	0	0.0002	0.0004	0.0009	0.005	0	0	0	0	0	0	0	0.0001	0	0.0003	0	0	0	0	0	0.0001	0	0	0.0001	0.0001	0.0001	0	0	0.0006	0.0001	0.0002	0	0	0	0	0	0.0009	0.0008	0.0004	0	0.0001	0	0	0	0.0003	0	0		0.0006	0.0001	0.001	0	0	0	0	0	0.0002	0.0004	0.0001	0	0.0189	0.0023	0	0.0002	0	0	0	0.0006	0.0008	0	0	0	0	0	0	0	0	0.0012	0	0.0001	0.0012	0	0	0	0	0.0007	0	0	0	0	0	0.0005	0	0	0	0.0001	0.0011	0	0	0	0	0	0	0	0	0.0005	0	0	0.0004	0.0002	0	0.0004	0.0004	0	0	0.0004	0.0003	0.0018	0.0002	0.0001	0.0001	0	0	0	0	0	0	0	0.0001	0	0.0003	0	0	0.0005	0	0	0	0	0.0017	0.0005	0	0	0	0	0	0.0003	0	0	0	0	0	0	0	0	0	0	0.0002	0	0	0	0	0	0	0	0	0	0	0	0	0	0	0.0001	0.0002	0	0	0.0007	0	0.0001	0	0.0002	0	0	0	0.0002	0	0	0	0	0	0	0	0	0.0006	0.0002	0	0	0	0	0	0.0001	0.0006	0	0	0	0	0	0.0001	0	0	0.0003	0	0.0001	0.0009	0	0	0	0.0009	0.0002	0	0	0.0004	0.001	0	0.0003	0	0	0.0001	0.0001	0.0006	0	0	0.0001	0	0	0	0.001	0	0.0003	0.0003	0	0.0009	0	0	0	0	0	0	0	0	0	0	0	0.0002	0.0001	0.0004	0	0	0.0001	0	0.0003	0	0	0	0	0	0	0	0	0	0	0	0	0.0002	0	0.0079	0	0.0009	0	0	0.0003	0	0	0	0	0	0	0	0	0	0	0	0	0	0	0	0	0	0.0001	0	0.0033	0	0	0.0001	0	0.0001	0	0.0001	0	0.0003	0	0	0	0	0	0	0	0	0	0	0	0	0	0	0	0	0	0.0003	0	0.0001	0.0006	0	0	0	0	0	0.0005	0	0	0	0	0	0	0	0	0	0	0	0.0004	0	0.0009	0	0.0001	0	0	0	0	0		0	0.0002	0	0.0001	0	0	0.0002	0	0	0	0	0.0001	0	0	0	0	0
Cat	Nose	Yes	1193	194	1	1	NA	NA	0.143	0.0476	0.0009	0.0048	0.0059	0.0105	0.0058	0.195	0.0594	0.0117	0.0237	0.0049	0.0086	0.016	0.0137	0.0302	0.1004	0.0144	0.0116	0.0058	0.0048	0.001	0.0118	0.0069	0.0015	0.2601				0.0104				0.0056											0.0023	0.0058		0.0053			0.0064	0.0019	0.0028	0.0028	0.0124	0.0011	0.0027	0.0014	0.0007	0.0012	0.0223	0.0061	0.0027	0.001		0.0039	0.0117	0.0017	0.0004	0.0016	0.0019	0	0.0022	0.0003	0.0023	0.0005	0.0042	0.0033	0.0038	0.0008	0.0029	0	0.002	0.0016	0.0005	0.0024	0	0.0005	0.0024	0.0005	0.0006	0.0009	0.0013	0.0005	0.0013	0.0016	0	0	0	0.0019	0	0.0002	0	0	0	0	0	0	0.0001	0	0	0.0002	0	0	0	0	0	0	0	0	0	0	0	0.0003	0	0	0.0001	0.0004	0	0.0009	0.0001	0	0	0	0	0	0	0	0	0.0012	0	0	0	0	0	0	0	0	0	0	0	0	0	0	0	0	0.0009	0	0	0	0.0005	0	0.0006	0.0017	0	0.0008	0	0	0	0.0001	0	0	0.0018	0	0	0	0.0002	0	0	0	0.0004	0	0	0	0.0002	0	0	0	0	0	0	0	0	0	0	0	0	0.0001	0	0	0	0	0	0	0	0	0	0	0	0	0.0008	0	0	0.0004	0	0.0003	0.0006	0	0	0.0001	0.0003	0	0	0	0	0	0	0	0	0	0	0.0001	0	0	0	0	0.0004	0	0	0	0	0	0	0	0	0	0	0.0011	0	0	0.0003	0	0	0		0	0.0005	0.0005	0	0	0	0	0	0	0.0001	0	0	0	0	0	0	0	0	0.0001	0	0	0	0	0.0002	0.0002	0	0	0	0	0	0	0.0003	0	0	0	0	0	0	0	0.0003	0	0.0005	0	0.0001	0	0	0	0	0.0001	0	0	0.0012	0	0	0	0.0004	0.0002	0.0005	0.008	0	0	0	0	0	0	0	0	0	0	0	0	0	0	0.0001	0	0	0	0	0	0.0001	0	0	0.002	0	0	0	0	0	0	0	0.0025	0.0012	0.0001	0	0	0	0	0	0	0	0		0.0001	0.0001	0.0015	0.0003	0	0	0	0	0.0002	0	0	0	0.0272	0.0058	0	0	0	0	0	0.0007	0.0002	0	0	0	0	0	0	0	0	0.0018	0	0	0.0004	0	0	0.0005	0.0003	0.0009	0	0	0	0	0	0	0	0	0	0.0005	0.0002	0	0	0	0	0	0	0	0	0.0006	0	0	0.0003	0.0001	0.0004	0.0004	0	0	0	0.0001	0.0003	0	0	0	0	0	0	0	0.0001	0	0	0	0.0002	0	0.0002	0	0	0	0	0	0	0	0.0018	0.0004	0	0	0	0	0	0.0004	0	0.0001	0	0	0	0	0	0	0	0.0007	0.0001	0	0	0	0	0	0	0	0	0.0001	0	0	0.0001	0	0	0.0007	0	0	0	0.0005	0	0	0	0.0001	0	0	0	0.0006	0	0	0	0	0	0	0	0	0.001	0.0002	0	0	0	0	0	0	0.0002	0	0	0	0.0005	0	0	0	0	0	0	0	0.0015	0	0	0	0.0005	0	0	0	0	0.0009	0	0.0008	0.0003	0	0	0.0002	0.0006	0	0	0	0	0	0	0.0001	0	0	0.0001	0	0.0022	0	0	0	0	0	0	0	0	0	0	0	0	0	0.0008	0	0.0002	0	0.0001	0	0	0	0	0	0	0	0	0	0	0	0	0	0.0002	0	0.0003	0	0.0003	0	0	0.0008	0	0	0	0	0	0	0	0	0	0	0	0	0	0	0	0	0	0	0	0.0038	0	0	0	0	0.0001	0.0004	0	0	0.0005	0	0	0	0.0005	0	0	0	0	0	0	0.0009	0	0	0	0	0	0	0	0.0001	0	0.0005	0	0	0	0.0001	0	0	0	0	0.0001	0	0	0	0	0	0	0	0.0004	0.0003	0.0007	0.001	0	0.0005	0	0	0	0	0		0	0	0	0	0	0	0	0	0	0	0	0.0006	0	0	0	0	0
Cat	Nose	Yes	1192	194	1	1	NA	NA	0.1202	0.0392	0.0006	0.0057	0.0021	0.0127	0.0057	0.1866	0.0579	0.0159	0.0271	0.0053	0.0106	0.0086	0.0137	0.0229	0.0956	0.0256	0.0155	0.0187	0.0064	0.0026	0.0109	0.0113	0.0007	0.2779				0.0139				0.0052											0.0011	0.0089		0.01			0.0055	0.004	0.0041	0.0048	0.0069	0.0004	0.0054	0.0012	0.0014	0.0021	0.0219	0.0045	0.0042	0.0004		0.0022	0.0089	0.0042	0.0002	0.0017	0.0006	0	0.0035	0.0002	0.0032	0.0004	0.0063	0.0026	0.0049	0.0004	0.0031	0.0008	0.001	0.0009	0.0003	0.0013	0.0006	0.0006	0.0039	0.0005	0.0006	0.0018	0.0012	0.0011	0.0018	0.0022	0	0	0	0.0033	0	0	0	0	0	0	0	0	0	0.0003	0	0	0	0	0	0	0	0	0	0	0	0	0.0007	0.0004	0	0	0	0.0007	0	0.0001	0.0001	0	0	0	0	0	0.0002	0.0019	0	0.001	0	0	0	0	0	0	0	0	0	0	0	0	0	0	0	0	0	0	0	0	0	0.0002	0.0001	0.0031	0	0.0003	0	0	0	0	0	0	0.0044	0	0	0	0	0	0	0	0.0001	0	0	0.0004	0.0012	0	0.0001	0	0	0	0	0	0	0	0	0	0	0	0	0	0	0	0.0002	0	0	0	0	0	0	0	0.001	0	0	0.0001	0	0	0	0	0	0	0	0	0	0	0	0	0	0.0002	0	0	0	0	0	0	0	0	0	0	0	0	0	0	0	0	0	0	0	0.001	0	0	0	0	0	0		0	0	0.0009	0	0	0	0	0	0	0	0	0	0	0	0	0	0	0	0	0	0	0	0.0012	0	0	0	0.0009	0	0	0	0	0	0	0	0	0	0	0	0	0.0007	0	0.0021	0	0	0	0	0	0	0	0	0	0.0003	0	0	0	0	0	0.0009	0.0046	0	0	0	0	0	0	0	0	0	0	0	0	0	0	0.0003	0	0	0	0	0.0001	0.0004	0	0	0.0032	0	0.0002	0	0	0	0	0	0.0001	0.0005	0.0009	0	0.0009	0	0	0	0.0005	0	0.0001		0.0004	0	0.0019	0	0	0	0	0	0	0.0003	0	0	0.0262	0.0044	0	0	0	0	0	0.0004	0.0002	0	0	0	0.0004	0	0	0	0.0001	0.0005	0	0.0002	0	0	0	0	0.0001	0	0	0	0.0003	0	0	0.0011	0	0	0	0	0.0004	0	0	0.0004	0	0	0	0	0	0	0	0	0.0004	0	0	0.0003	0	0	0	0.0002	0.001	0.0004	0.0002	0.0001	0	0	0	0	0	0	0	0	0	0	0	0	0	0.0004	0	0	0	0.0001	0.0046	0.0007	0	0	0	0	0	0	0	0	0	0.0001	0	0	0	0	0	0.0005	0	0.0002	0	0	0	0	0	0	0	0	0.0003	0	0	0	0	0	0	0	0	0.0013	0	0	0	0	0	0	0	0.0003	0	0	0	0	0	0	0	0	0.0003	0.0013	0	0	0.0007	0	0	0	0.0004	0.0005	0	0	0	0	0.0011	0	0	0	0	0	0	0	0	0	0.0007	0.0005	0.0005	0	0.0004	0.0003	0	0.0003	0	0	0	0	0.0009	0	0	0	0	0	0	0.0008	0	0.0001	0.0011	0	0.0007	0	0	0	0	0	0	0	0	0	0	0	0	0	0	0	0	0	0.0004	0	0	0	0	0	0	0	0	0	0	0	0	0	0	0	0	0	0	0	0	0	0	0	0.0002	0	0	0	0	0	0	0	0	0	0	0	0	0	0	0	0	0.0069	0	0.0002	0	0	0.0001	0.0001	0	0	0	0	0	0	0	0	0	0	0	0	0	0.0003	0	0	0	0	0	0	0	0	0	0	0	0.0001	0	0	0	0	0	0	0	0	0	0	0	0	0	0	0	0.0001	0	0.0014	0	0.0011	0	0	0	0	0		0	0	0	0	0	0	0	0	0	0	0	0.0012	0	0	0	0	0
Cat	Nose	Yes	1190	191	0	0	NA	NA	0.1979	0.0101	0	0.0006	0	0.0524	0.0024	0.0439	0.1074	0.0739	0.0191	0.0011	0.0016	0.0032	0.016	0	0.0926	0.0005	0.0001	0.0268	0.0102	0.0023	0	0.0006	0	0.3373				0.0081				0.0017											0.0008	0.0011		0.0071			0.0039	0.0092	0.0007	0.001	0.0039	0.0023	0	0.0004	0	0.0009	0.0061	0.0208	0	0.0169		0.0019	0.0089	0.0001	0.0034	0	0.0017	0.0012	0.0001	0	0.0001	0.0001	0.0394	0.0027	0.0016	0.0001	0.0015	0.001	0.0022	0.0058	0	0	0.0205	0.0005	0.0054	0	0	0.0002	0.0017	0.0046	0	0.0001	0	0	0	0.002	0	0	0	0	0	0	0	0	0	0	0	0.0005	0	0	0	0	0	0	0	0	0	0	0	0	0	0.0002	0	0	0	0.0036	0	0	0	0.0001	0	0	0	0	0	0	0	0	0	0.0009	0	0	0.0002	0	0	0	0.0007	0	0	0.0001	0	0	0	0	0	0	0	0	0	0.0027	0.0059	0.0003	0	0	0	0.0001	0	0	0.0011	0	0	0	0	0	0	0	0	0	0	0	0.0002	0	0	0	0	0	0	0	0.0001	0	0	0	0	0	0	0	0	0	0	0	0	0	0	0	0	0	0.0001	0	0	0.0024	0	0.0008	0	0	0	0	0.0008	0	0	0	0	0	0	0	0	0	0	0	0	0	0.0007	0	0.0004	0	0	0	0	0	0	0	0	0	0	0.0018	0	0.0002	0	0	0	0		0	0	0.0007	0.0003	0	0	0	0	0	0	0	0	0	0	0	0	0	0	0	0	0	0	0	0.0094	0	0	0	0	0	0	0	0	0	0	0	0	0	0	0	0	0	0.0011	0	0	0	0	0	0	0	0	0	0.0044	0	0	0	0	0	0.0003	0.0007	0	0	0	0	0	0	0	0	0	0	0	0	0	0	0	0	0	0	0	0	0	0	0	0.0298	0	0.0001	0.0133	0	0	0	0	0	0.0025	0.0028	0	0.0001	0	0	0	0.0002	0	0		0	0	0	0	0	0	0	0.0002	0.0012	0.0018	0	0	0.0002	0	0	0	0	0	0	0.0001	0	0	0	0	0	0	0	0	0.0007	0.002	0	0.0005	0.0003	0	0	0	0.0005	0	0	0	0	0	0	0	0	0	0	0	0.0005	0	0	0	0	0	0	0	0	0	0.0002	0	0	0.0003	0	0	0	0	0	0	0	0	0	0	0	0	0	0	0	0	0	0	0	0	0	0	0	0.0014	0	0	0	0	0	0	0	0	0	0	0	0	0	0	0	0	0	0	0	0	0.0006	0	0.0001	0.0008	0	0	0	0	0	0	0	0.001	0	0	0	0	0	0	0	0	0	0	0	0	0	0	0	0	0	0	0	0	0	0	0	0	0	0	0.0047	0	0	0	0	0	0	0	0	0	0	0	0	0.0008	0	0	0	0	0	0	0	0	0	0	0.0004	0	0	0	0	0.0007	0	0	0.0008	0	0	0	0	0	0	0	0	0	0	0	0	0	0.0005	0	0	0	0	0	0	0	0	0	0	0	0	0	0	0	0	0.0004	0	0	0	0.0155	0	0	0	0	0	0	0	0	0	0.0036	0	0	0	0	0.0019	0	0	0	0	0	0	0	0	0	0	0	0	0	0	0	0	0	0	0	0	0	0	0	0	0.0014	0	0	0	0	0	0	0	0	0	0	0	0	0	0	0	0.0002	0	0	0	0.0112	0	0.0004	0	0	0	0	0.0001	0	0.0003	0	0	0	0	0	0	0	0	0	0	0	0	0	0	0	0	0	0	0	0	0.0002	0	0.0004	0	0	0	0.0001	0		0	0	0	0	0	0	0	0	0	0	0	0	0	0	0	0	0
Cat	Nose	Yes	1204	197	0	0	NA	NA	0.0103	0.0437	0	0.0007	0.005	0.0044	0.0002	0.0022	0.2868	0.0574	0.0043	0.0009	0.0033	0.0132	0.022	0.0239	0.0133	0.1003	0.0908	0.0589	0.017	0.0011	0.0003	0.0034	0.0038	0.2328				0.016				0.0068											0.0003	0.0028		0.0096			0.0086	0.0238	0.0045	0.0004	0.0073	0.0001	0.0017	0	0.0019	0.0003	0.0005	0.0022	0.0004	0.0003		0.0006	0.0009	0.0077	0.0004	0.0045	0.0001	0.0003	0	0.0008	0.0006	0	0.0002	0.0054	0.0004	0.0001	0.0011	0.0005	0.0008	0.0001	0.0001	0.0009	0.0002	0.0015	0.0035	0.0002	0.0181	0.0279	0	0.0017	0	0.0006	0	0	0	0.0001	0	0	0	0	0	0	0	0	0	0.0002	0	0.0002	0	0	0	0	0	0	0	0	0	0	0.0002	0	0	0	0	0.0002	0	0	0	0	0	0	0	0	0	0.0001	0	0	0	0	0	0	0	0	0	0	0.0001	0	0	0	0	0	0	0	0	0	0	0	0	0	0	0.0004	0	0	0	0	0	0.0003	0	0	0.0004	0	0	0	0	0	0	0.0008	0.0002	0	0	0.0007	0.002	0	0.0001	0.0002	0	0	0	0	0	0	0	0.0017	0	0.0028	0.0001	0	0	0	0	0	0	0	0	0	0	0	0.0007	0	0	0	0	0	0.0001	0	0	0.0014	0	0	0	0.0005	0	0	0	0.0003	0	0	0	0	0	0	0	0	0.0002	0	0	0	0	0	0	0	0	0	0	0	0	0	0.0002	0	0	0		0	0	0	0	0	0	0	0	0	0.0003	0	0	0	0	0	0	0	0	0	0	0	0	0	0.0021	0	0	0	0	0	0	0	0	0	0	0	0.0002	0	0.0004	0	0.0004	0	0	0	0	0	0	0	0	0	0	0	0.0001	0	0	0	0	0	0.0006	0.0008	0	0	0	0	0	0	0	0	0	0	0	0	0	0	0	0	0	0	0	0	0.0001	0	0	0	0	0	0	0	0	0	0.0001	0.0005	0	0	0	0.0001	0	0	0	0.0001	0	0		0.0001	0.0001	0.0003	0	0	0	0	0	0	0	0	0	0.0003	0.0006	0	0	0	0	0	0	0.0002	0	0	0	0	0	0	0	0	0.0007	0	0.0001	0.0007	0	0	0	0	0.0001	0	0	0	0	0	0	0	0	0	0.0004	0	0	0	0.0003	0	0	0	0	0	0.0002	0	0	0.0004	0	0	0	0	0	0	0	0.0002	0.0008	0	0	0	0	0	0	0	0	0	0	0	0	0.0002	0	0	0.001	0	0	0	0	0.0003	0	0	0	0	0	0	0	0	0	0	0	0	0	0	0	0.0004	0.0002	0.0001	0.0013	0	0	0	0	0	0	0	0	0	0	0.0001	0	0	0.0002	0.0003	0	0	0.0012	0	0.0001	0	0	0	0	0	0.0001	0	0	0	0	0	0	0	0	0.0007	0	0.0001	0	0.0001	0	0	0	0.0001	0	0	0	0	0	0	0.0092	0	0	0.0001	0.0003	0.0011	0	0	0	0	0.0001	0	0	0	0	0	0	0.0002	0	0	0	0.0001	0	0.0001	0.0003	0	0	0	0	0.0003	0.0001	0.0014	0	0	0	0.0001	0	0	0	0	0	0	0	0	0	0	0	0	0	0	0	0	0	0	0	0	0	0	0	0	0.0008	0	0	0	0	0	0	0.0078	0	0	0	0	0.0005	0	0	0	0	0	0	0	0	0	0	0	0	0	0	0	0	0	0	0.0001	0.0001	0	0	0.0001	0	0	0	0	0	0	0	0	0	0	0	0	0	0	0	0	0.003	0	0	0	0	0	0	0.0007	0	0	0	0	0	0	0	0	0	0.0001	0	0	0	0	0	0	0	0	0	0	0	0	0.0072	0	0.0001	0	0	0	0	0		0	0	0	0	0	0	0	0	0	0	0.0001	0	0	0.0001	0	0	0
Dog	Mouth	Yes	1111	166	0	1	NA	NA	0.0003	0.0058	0	0.065	0.0422	0.009	0	0.0154	0.2237	0.0184	0.0019	0.0017	0.0138	0.0297	0.0026	0.3213	0.0073	0.0271	0.0223	0.0279	0.0023	0.0098	0.0011	0.0015	0.0009	0.149				0.0101				0.0007											0.008	0.0001		0.0219			0.0019	0.0322	0	0.0005	0	0.0025	0.0002	0.0001	0.0001	0.0028	0	0	0.0002	0.0014		0.0005	0.0001	0.0033	0.003	0.0104	0	0.0011	0.0013	0.0001	0	0.0002	0	0	0	0.0044	0	0.0004	0	0.0007	0	0	0.0028	0	0	0.0001	0.0013	0.0103	0.0087	0	0	0	0	0	0	0	0	0	0	0	0	0	0	0	0	0	0	0	0	0	0	0	0	0	0	0	0	0	0	0	0	0	0	0	0	0	0	0	0	0	0	0	0	0	0	0	0	0	0	0	0	0	0	0	0	0	0	0	0	0	0	0	0	0	0	0	0	0	0	0	0	0	0	0	0	0	0	0	0	0	0	0	0	0	0	0	0	0	0	0	0	0	0	0	0	0	0	0	0	0	0	0	0	0	0	0	0	0	0	0	0	0	0	0	0	0	0	0	0	0	0	0	0	0	0	0	0	0	0	0	0	0	0	0	0	0	0	0	0.0001	0	0	0	0.0009	0	0	0	0	0	0	0	0	0	0	0	0	0	0	0	0	0		0	0	0	0	0	0	0	0	0	0	0	0	0	0	0	0	0	0	0	0	0	0	0.002	0	0	0	0.0002	0	0	0	0	0	0	0	0	0	0	0	0	0.0001	0	0	0	0	0	0	0	0	0	0	0	0	0	0	0	0	0	0	0	0	0	0	0	0	0	0	0	0	0	0	0	0	0	0	0	0	0	0	0	0	0	0	0	0	0	0	0	0	0	0	0.0005	0	0	0	0.0002	0	0	0	0	0	0		0	0	0	0	0	0	0	0	0	0	0	0	0	0	0	0	0	0	0	0.0002	0.0004	0	0	0	0	0	0	0	0.0007	0	0	0	0.0027	0	0	0	0	0	0	0	0	0	0	0	0	0	0	0	0.0011	0	0	0	0	0	0	0	0	0	0	0	0	0	0	0	0	0	0	0	0	0	0	0	0	0	0	0	0	0	0	0	0	0.0001	0	0	0	0.0004	0	0	0	0.0001	0	0.0002	0	0	0	0	0	0	0	0	0	0	0	0	0	0	0	0	0	0	0	0	0	0	0	0	0	0	0	0	0	0	0	0	0	0	0	0	0	0	0	0	0	0	0	0	0	0	0	0	0	0	0	0	0	0	0	0	0	0	0	0	0	0	0	0	0	0	0	0	0	0	0	0	0	0	0	0	0	0	0	0	0	0	0	0	0.0001	0	0	0	0	0	0	0	0	0	0	0.0026	0	0	0	0	0	0	0	0	0	0	0	0	0	0	0	0	0	0	0.0004	0	0	0	0	0.0001	0.0005	0	0	0	0	0	0	0	0	0	0	0	0.0001	0	0	0	0.0009	0	0	0	0	0	0	0	0	0	0	0	0	0	0	0	0	0	0	0	0	0	0	0	0	0	0	0	0	0	0	0	0	0	0	0	0	0	0	0	0	0	0	0	0	0	0	0	0	0	0.0004	0	0	0	0	0	0	0	0	0	0	0	0	0	0	0	0	0	0	0	0	0	0	0.0019	0	0	0	0	0	0	0		0	0.0007	0	0	0	0	0	0	0	0	0	0	0	0	0	0	0
Dog	Mouth	Yes	1112	166	0	0	NA	NA	0.0001	0.0781	0	0.0006	0.0002	0.0397	0	0.2451	0.0578	0.2225	0.0015	0.0038	0.0027	0.0051	0.0257	0.0154	0.0042	0.0219	0.014	0.0104	0.0086	0.0061	0.0001	0.001	0.0002	0.2352				0.0117				0.0025											0.0048	0.0005		0.011			0.0051	0.0349	0.0077	0	0.0001	0.0073	0.0014	0.0005	0	0.0525	0	0	0.0004	0.0028		0.0009	0	0.0038	0.0043	0.0009	0	0.0006	0.0022	0	0	0.0001	0	0	0	0	0	0.0015	0	0.0032	0.0005	0	0.0037	0	0	0	0	0.0102	0.0113	0	0	0	0	0	0	0	0	0	0	0	0	0	0	0	0	0	0	0	0	0	0	0	0	0	0	0	0	0	0.0001	0	0	0	0	0	0	0	0	0	0	0	0	0	0	0	0	0	0	0	0	0	0	0	0	0	0	0	0	0	0	0	0	0	0	0	0	0	0	0	0	0	0	0	0	0	0	0	0	0	0	0	0	0	0	0	0	0	0	0.0001	0	0	0	0	0	0	0	0	0	0	0	0	0	0	0	0	0	0	0	0	0	0	0	0	0	0	0	0	0	0	0	0	0	0	0	0	0	0	0	0	0	0	0	0	0	0	0	0	0	0	0.0002	0.0001	0.0001	0	0.0003	0	0.0002	0	0	0	0	0	0	0	0	0	0	0	0.0005	0	0	0		0	0	0	0	0	0	0	0	0	0	0	0	0	0	0	0	0	0	0	0	0	0	0.0029	0	0	0	0.0007	0	0	0	0	0	0	0	0	0	0	0	0	0.0006	0	0	0	0	0	0	0	0	0	0	0	0	0	0	0	0	0	0	0	0	0	0	0	0	0	0	0	0	0	0	0	0	0	0	0	0	0	0	0	0	0	0	0	0	0	0	0	0	0	0	0	0	0	0	0	0	0	0	0	0	0		0	0	0	0	0	0	0	0	0	0	0	0	0.0001	0	0	0	0	0	0	0.0002	0.0012	0	0	0	0	0	0	0	0.0018	0	0	0.0001	0.0018	0	0	0	0	0	0	0	0	0	0	0	0	0	0	0	0.0008	0	0	0	0	0	0	0	0	0	0	0	0.0001	0	0	0	0	0	0	0	0	0	0	0.0005	0	0	0	0	0	0	0	0	0	0	0.0001	0	0	0.0003	0	0	0	0	0	0	0	0	0	0	0	0	0	0	0	0	0	0	0	0	0	0	0	0	0	0	0	0	0	0	0	0	0	0	0	0	0	0	0	0	0	0	0	0	0	0	0	0	0	0	0	0	0	0	0	0	0	0	0	0	0	0	0	0	0	0	0	0	0	0	0	0	0	0	0	0	0	0	0.0002	0	0	0	0	0	0	0	0	0	0	0	0	0	0	0	0	0	0	0	0	0	0	0.0105	0	0	0	0	0	0	0.0002	0	0	0	0	0	0	0	0	0	0.0001	0	0.0006	0	0	0	0	0.0013	0.0009	0	0	0	0	0	0	0	0	0	0	0	0.0006	0	0	0	0.0159	0	0	0	0	0	0	0	0	0	0	0	0	0	0	0	0	0	0	0	0	0	0	0	0	0	0	0	0	0	0	0	0	0	0	0	0	0	0	0	0	0	0	0	0	0	0	0	0	0	0.0001	0	0	0	0	0	0	0	0	0	0	0	0	0	0	0	0	0	0	0	0	0	0	0.0056	0	0	0	0	0	0	0		0	0	0	0	0	0	0	0	0	0	0	0	0	0	0	0	0
Dog	Mouth	Yes	1113	166	0	1	NA	NA	0.0003	0.0301	0	0.0051	0.042	0.0437	0	0.041	0.0958	0.0164	0.0075	0.0005	0.0075	0.0461	0.0033	0.1718	0.012	0.1189	0.0114	0.0414	0.0088	0.0022	0.0006	0.0088	0.0017	0.2831				0.0112				0.0111											0.0024	0.0005		0.0483			0.0019	0.043	0.0018	0.0027	0.0002	0.0109	0.0001	0.0007	0.0004	0.0025	0.0001	0	0	0.0023		0.0002	0	0.0076	0.0073	0.0094	0	0.0006	0.0035	0	0	0	0	0	0	0	0	0.0051	0	0.0011	0.0014	0	0.0042	0	0	0.0002	0.0004	0.0078	0.0182	0	0	0	0	0	0	0	0	0	0	0	0	0	0	0	0	0	0	0	0	0	0	0	0	0	0	0	0	0	0.0003	0	0	0	0.0001	0	0	0	0	0	0	0	0	0	0	0	0	0	0	0	0	0	0	0	0	0	0	0	0	0	0	0	0	0	0	0	0	0	0	0	0	0	0	0	0	0	0	0	0	0	0.0001	0	0	0	0	0	0	0.0001	0	0	0	0	0	0	0	0	0	0	0	0	0	0	0	0	0	0	0	0	0	0	0	0	0	0	0	0	0	0	0	0	0	0	0	0	0	0	0	0	0	0	0	0	0	0	0	0	0	0	0	0	0	0	0	0	0.002	0	0.0002	0	0	0	0	0	0	0	0	0	0	0	0.0003	0	0	0		0	0	0	0	0	0	0	0	0	0	0	0	0	0	0	0	0	0	0	0	0	0	0.0134	0	0	0	0.0036	0	0	0	0	0	0	0	0	0	0	0	0	0.0025	0	0	0	0	0	0	0	0	0	0	0	0	0	0	0	0	0	0	0	0	0	0	0	0	0	0	0	0	0	0	0	0	0	0	0	0	0	0	0	0	0	0	0	0	0	0	0	0	0	0	0.0005	0	0	0	0.0001	0	0	0	0	0	0		0	0	0	0	0	0	0	0	0	0	0	0	0	0	0	0	0	0	0	0.0015	0.0019	0	0	0	0	0	0	0	0.0003	0	0	0.0002	0.0013	0	0	0	0	0	0	0	0	0	0	0	0	0	0	0.0001	0.0045	0	0	0	0	0	0	0	0	0	0	0	0	0	0	0	0	0	0	0	0	0	0	0	0	0	0	0	0	0	0	0	0	0.0005	0	0	0	0.0001	0	0	0	0	0	0.0001	0	0	0	0	0	0	0	0	0	0	0	0	0	0	0	0	0	0	0	0	0	0	0	0	0	0	0	0	0	0	0	0	0	0	0	0.0003	0	0	0	0	0	0	0	0	0	0	0	0	0	0	0	0	0	0	0	0	0	0	0	0	0	0	0	0	0	0	0	0	0	0	0	0	0.0001	0	0	0	0	0	0	0	0	0.0001	0	0	0.0002	0	0	0	0.0001	0	0	0	0	0	0	0.0089	0	0	0	0	0	0	0.004	0	0	0	0	0	0	0	0	0	0.0007	0	0.0206	0	0	0	0.0026	0.0021	0.0011	0	0	0	0	0	0	0	0	0	0	0	0	0	0	0	0.0004	0	0	0	0	0	0	0	0	0	0	0	0	0	0	0	0	0	0	0	0	0	0	0	0	0	0	0	0	0	0	0	0	0	0	0	0	0	0	0	0	0	0	0	0	0	0	0	0	0	0.0001	0	0	0	0	0	0	0	0	0	0	0	0	0	0	0	0	0	0	0	0	0	0	0.0001	0	0	0	0	0	0	0		0	0.0009	0	0	0	0	0	0	0	0	0	0	0	0	0	0	0
Dog	Mouth	Yes	1149	181	1	1	NA	NA	0.0017	0.0949	0	0.1619	0.0129	0.0193	0.0001	0.0016	0.4293	0.0015	0.0004	0.0003	0.0037	0.0721	0.0014	0.032	0.001	0.0007	0.0554	0.016	0	0.0002	0.0007	0.0228	0.0002	0.0699				0.0019				0.0019											0.0024	0.0017		0			0	0.0001	0	0.011	0	0	0	0.0002	0	0	0.0001	0.0003	0.0005	0		0	0.0001	0	0.0003	0	0	0	0.0002	0.0002	0.0001	0.0004	0.0004	0	0	0.0006	0	0.0035	0	0	0	0.0004	0	0.0007	0	0.0002	0.0035	0.0001	0	0	0.0003	0	0	0	0	0	0	0	0	0	0	0	0	0	0	0	0	0	0	0	0	0	0	0	0	0	0	0	0.0001	0	0	0.0001	0	0	0	0.0002	0	0	0	0	0	0	0	0	0	0	0	0	0	0	0	0	0	0	0	0	0	0	0	0	0	0	0	0	0.0001	0	0	0	0	0	0	0	0	0	0	0	0	0	0	0	0	0	0	0	0	0	0	0	0	0	0	0	0	0	0	0	0	0	0	0	0	0	0	0	0	0	0	0	0	0	0	0	0	0	0	0.0001	0	0	0	0	0	0	0	0	0	0	0	0	0	0	0	0	0	0	0	0	0	0	0	0	0	0	0	0	0	0	0	0	0	0	0	0	0	0	0	0	0.0001	0	0	0		0	0	0	0	0	0	0	0	0	0	0	0	0	0	0	0	0	0	0	0	0	0	0	0	0	0	0	0	0	0	0	0	0	0	0	0	0	0	0	0	0	0	0	0	0	0	0	0	0	0	0	0	0	0	0	0	0	0	0	0	0	0	0	0	0	0	0	0	0	0	0	0	0	0	0	0	0	0	0	0	0	0	0.0002	0	0	0	0	0	0	0	0.0004	0.0002	0.0004	0	0.0001	0	0	0	0	0	0		0	0	0.0001	0	0	0	0	0	0	0	0	0	0	0	0	0	0	0	0	0.0002	0	0	0	0	0	0	0	0	0	0	0	0	0	0	0	0	0	0.0001	0	0	0	0	0	0	0	0	0	0	0	0	0	0	0	0	0	0	0	0.0001	0	0	0.0048	0	0	0	0	0	0	0	0	0	0	0	0	0	0	0	0	0	0	0	0	0.0007	0	0	0	0	0	0	0	0.0001	0.0197	0.0101	0	0	0	0	0	0	0	0	0	0	0	0	0	0	0	0	0	0	0	0	0	0	0	0	0	0	0	0	0	0	0	0	0	0	0	0.0001	0	0	0	0	0	0	0	0	0	0	0	0	0	0	0	0	0.0003	0	0	0	0	0	0	0	0	0	0	0	0	0	0	0	0	0	0	0	0	0	0	0	0	0	0	0	0	0	0	0	0	0	0	0	0	0	0	0	0	0	0	0	0	0	0	0	0	0	0	0	0	0	0	0	0	0	0	0	0	0	0	0	0	0	0	0	0	0	0	0	0	0.0001	0	0	0	0	0	0	0	0	0	0	0	0	0	0	0	0	0	0	0	0	0	0	0	0	0	0	0	0	0	0	0	0	0	0	0	0	0	0	0	0	0	0	0	0	0	0	0	0	0	0	0	0	0	0	0	0	0	0	0	0	0.0003	0	0	0.0001	0	0	0	0	0	0	0	0	0	0	0	0	0	0	0	0	0	0	0	0	0	0	0	0	0	0	0		0	0	0	0	0	0	0	0	0	0	0	0	0	0	0	0	0
Dog	Mouth	Yes	1148	181	0	1	NA	NA	0.0049	0.0836	0	0.0811	0.003	0.0167	0	0.0043	0.5646	0.0026	0.002	0.0006	0.0018	0.0996	0.0048	0.0106	0.0035	0.0001	0.0309	0.0221	0.0005	0.0003	0.001	0.0124	0	0.049				0.0047				0.0014											0.0035	0.0005		0.0002			0	0	0.0003	0.0028	0.0005	0.0001	0.0001	0	0	0	0.0004	0.0003	0.0016	0		0.0002	0.0005	0	0.0005	0.0003	0.0001	0.0001	0	0.0001	0.0001	0.0006	0.0006	0	0.0001	0.0002	0.0002	0.0005	0.0001	0	0.0003	0	0	0.0018	0.0001	0.0001	0.0035	0	0	0.0001	0.0021	0	0	0	0.0001	0	0	0	0	0	0	0	0	0	0	0	0	0	0	0	0	0	0	0	0	0	0	0	0	0	0	0	0	0	0	0.0008	0	0	0	0	0	0	0.0003	0	0	0	0	0	0	0	0	0	0	0.0002	0	0	0	0	0	0	0	0	0	0	0.0001	0	0	0	0.0001	0.0008	0	0	0	0	0	0	0	0	0	0	0	0	0	0	0	0.0002	0	0	0	0.0001	0	0	0	0	0	0	0	0	0	0	0	0	0	0	0	0	0	0	0	0	0	0	0	0	0	0.0001	0.0002	0	0	0	0	0	0.0001	0	0	0	0	0	0	0	0	0	0	0	0	0	0	0	0	0	0	0	0	0	0	0	0	0	0	0	0	0	0	0	0	0	0	0	0	0		0	0	0	0	0	0	0	0	0	0	0	0	0	0	0	0	0	0	0	0	0	0	0	0	0	0	0	0	0	0	0	0	0	0	0	0	0	0.0001	0	0.0002	0	0.0003	0	0	0	0	0	0	0	0	0	0.0002	0	0	0	0	0	0	0	0	0	0	0	0	0	0	0	0	0	0	0	0	0	0	0	0	0.0004	0	0	0	0	0	0.0004	0.0001	0.0001	0	0	0	0	0	0.0002	0.0012	0.0003	0	0	0	0	0	0.0002	0	0		0	0.0001	0	0.0001	0	0.0001	0	0	0	0.0001	0.0001	0	0.0005	0	0	0	0	0	0	0.0003	0	0	0	0	0	0	0	0	0	0.0012	0	0	0	0	0	0	0	0.0004	0	0	0	0	0	0	0	0	0	0	0	0	0	0.0001	0	0	0	0	0	0.0001	0	0	0.0003	0	0	0	0	0	0	0	0.0005	0	0	0	0	0	0	0	0	0	0	0	0	0	0.0002	0	0	0	0	0	0	0.0002	0.0023	0.0039	0	0	0	0	0	0	0	0	0	0	0	0	0	0	0	0	0.0001	0	0	0	0	0	0	0	0	0	0	0	0	0	0	0	0	0	0	0.0002	0	0	0	0	0	0	0	0	0	0	0	0	0	0	0	0	0.0003	0	0	0	0	0	0	0	0.0002	0.0003	0	0	0	0	0	0	0	0	0	0	0	0	0	0	0	0	0	0	0	0	0	0	0	0	0	0	0	0	0	0	0	0	0	0	0	0	0	0	0	0	0	0	0	0	0	0	0	0	0	0	0	0	0	0	0	0	0	0	0	0	0	0	0	0	0	0	0	0	0	0	0	0	0	0	0	0	0	0.0001	0.0001	0	0	0	0	0	0	0	0	0	0.0007	0	0	0	0	0	0	0	0	0.0005	0	0	0	0	0	0	0	0	0	0	0	0	0	0	0	0	0	0	0	0	0	0	0	0	0	0	0.0001	0	0.0001	0	0	0	0	0	0	0	0.0002	0	0	0	0	0	0	0	0	0	0	0	0	0	0.0001	0	0	0	0	0	0		0	0	0	0	0	0	0	0	0	0.0001	0	0	0	0	0	0	0
Dog	Mouth	Yes	1120	170	1	0	NA	NA	0.0003	0.0003	0	0.041	0.0004	0.0012	0.0002	0.0001	0.844	0.0176	0.0001	0.0012	0.0011	0.005	0.0105	0.0082	0.0022	0.0036	0.0039	0.0091	0	0	0	0.0021	0	0.0479				0.0036				0.0006											0.0024	0		0.0051			0.003	0.016	0.0003	0	0.0001	0.001	0	0	0.0021	0.0004	0	0	0.0007	0		0.0003	0	0.0019	0.0002	0.0056	0	0.0001	0	0	0.0001	0	0	0	0	0	0	0	0.0001	0.0002	0	0	0.0002	0	0.0001	0	0.0003	0	0	0	0	0	0	0	0	0	0	0	0	0	0	0	0	0	0	0	0	0	0	0	0	0	0	0	0	0	0	0	0	0	0	0	0	0	0	0	0	0	0	0	0	0	0	0	0	0	0	0	0	0	0	0	0	0	0	0	0	0	0	0	0	0	0	0	0	0	0	0	0	0	0	0	0	0	0	0	0	0	0	0	0	0	0	0	0	0.0001	0	0	0	0	0	0	0	0	0	0	0	0	0	0	0	0	0	0	0	0	0	0	0	0	0	0	0	0	0	0	0	0	0	0	0	0	0	0	0	0	0	0	0	0	0	0	0	0	0	0	0	0	0	0	0	0	0.0001	0	0	0	0	0	0	0	0	0	0	0	0	0	0	0	0	0		0	0	0	0	0	0	0	0	0	0	0	0	0	0	0	0	0	0	0	0	0	0	0	0	0	0	0	0	0	0	0	0	0	0	0	0	0	0	0	0	0	0	0	0	0	0	0	0	0	0	0	0	0	0	0	0	0	0	0	0	0	0	0	0	0	0	0	0	0	0	0	0	0	0	0	0	0	0	0	0	0	0	0	0	0	0	0	0	0	0	0	0	0	0	0	0	0	0	0	0	0		0	0	0	0	0	0	0	0	0	0	0	0	0.0001	0	0	0	0	0	0	0	0	0	0	0	0.0001	0	0	0	0	0	0	0	0.0008	0	0	0	0	0	0	0	0	0	0	0	0	0	0	0	0	0	0	0	0	0	0	0	0	0	0	0	0	0	0	0	0	0	0	0	0	0	0	0	0	0	0	0	0	0	0	0	0	0	0	0	0	0	0	0	0	0	0	0	0	0	0	0	0	0	0	0	0	0	0	0	0	0	0	0	0	0	0	0	0	0	0	0	0	0	0	0	0	0	0	0	0	0	0	0	0	0	0	0	0	0	0	0	0	0	0	0	0	0	0	0	0	0	0	0	0	0	0	0	0	0	0	0	0	0	0	0	0	0	0	0	0	0	0	0	0	0	0	0	0	0.0001	0	0.0001	0	0	0	0	0	0	0	0	0	0	0	0.0002	0	0	0	0	0	0	0	0	0	0	0	0	0	0	0	0	0	0	0	0	0	0	0	0	0	0	0	0	0	0	0	0	0	0	0	0	0	0	0	0	0.0002	0	0	0	0	0	0	0	0	0	0	0	0	0	0	0	0	0	0	0	0	0	0	0	0	0	0	0	0	0	0	0	0	0	0	0	0	0	0	0	0	0	0	0	0	0	0	0	0	0	0.0001	0	0	0	0	0	0	0	0	0	0	0	0	0	0	0	0	0	0	0	0	0	0	0.0016	0	0	0	0	0	0	0		0	0	0	0	0	0	0	0	0	0	0	0	0	0	0	0	0
Dog	Mouth	Yes	1126	172	0	1	NA	NA	0	0.0046	0	0.0002	0.0025	0.032	0	0.1454	0.0378	0.1873	0.0001	0.0018	0.0038	0.0243	0.0031	0.0024	0.0042	0.1355	0.0213	0.0439	0.0411	0.0039	0.0005	0.0193	0.0026	0.2824				0.029				0.029											0.0035	0.0007		0.0291			0.0145	0.0365	0.0043	0.0043	0	0.0131	0	0.0026	0.0014	0.0103	0	0	0	0.0036		0	0	0.0064	0.01	0.0158	0	0.001	0.0075	0	0	0	0	0	0	0	0	0	0	0.0034	0.0002	0	0.0052	0	0	0.0003	0	0.0043	0.0168	0	0	0	0	0	0	0	0	0	0	0	0	0	0	0	0	0	0	0	0	0	0	0	0	0	0	0	0	0	0.004	0	0	0	0.0001	0	0	0	0	0	0	0	0	0	0	0	0	0	0	0	0	0	0	0	0	0	0	0	0	0	0	0	0	0	0	0	0	0	0	0	0	0	0	0	0	0	0	0	0	0	0	0	0	0	0	0	0	0	0	0	0	0	0	0	0	0	0	0	0	0	0	0	0	0	0	0	0	0	0	0	0	0	0	0	0	0	0	0	0	0	0	0	0	0	0	0	0	0	0	0	0	0	0	0	0	0	0	0	0	0	0	0	0	0	0.0054	0	0.0005	0	0	0	0	0	0	0	0	0	0	0	0	0	0	0		0	0	0	0	0	0	0	0	0	0	0	0	0	0	0	0	0	0	0	0	0	0	0	0	0	0	0	0	0	0	0	0	0	0	0	0	0	0	0	0	0	0	0	0	0	0	0	0	0	0	0	0	0	0	0	0	0	0	0	0	0	0	0	0	0	0	0	0	0	0	0	0	0	0	0	0	0	0	0	0	0	0	0	0	0	0	0	0	0	0	0	0	0	0	0	0	0	0	0	0	0		0	0	0	0	0	0	0	0	0	0	0	0	0	0	0	0	0	0	0	0	0	0	0	0	0.0014	0	0.0001	0	0.0025	0	0	0.0001	0.0012	0	0	0	0	0	0	0	0	0	0	0	0	0	0	0	0.0007	0	0	0	0	0	0	0	0	0	0	0	0.0001	0	0	0	0	0	0	0	0	0	0	0	0	0	0	0	0	0	0	0	0	0	0	0	0	0.0019	0	0	0	0	0	0	0	0	0	0	0	0	0	0	0	0	0	0	0	0	0	0	0	0	0	0	0	0	0	0	0	0	0	0	0	0	0	0	0	0	0	0	0	0	0	0	0	0	0	0	0	0	0	0	0	0	0	0	0.0001	0	0	0	0	0	0	0	0	0	0	0	0	0	0	0	0	0	0	0	0	0	0	0	0	0	0	0	0	0	0	0	0	0	0	0	0	0	0	0	0	0	0	0.0024	0	0	0	0	0	0	0	0	0	0	0	0	0	0	0	0	0	0	0	0	0	0	0	0.0009	0.0004	0	0	0	0	0	0	0	0	0	0	0	0	0	0	0	0.0031	0	0	0	0	0	0	0	0	0	0	0	0	0	0	0	0	0	0	0	0	0	0	0	0	0	0	0	0	0	0	0	0	0	0	0	0	0	0	0	0	0	0	0	0	0	0	0	0	0	0	0	0	0	0	0	0	0	0	0	0	0	0	0	0	0	0	0	0	0	0	0	0	0.0031	0	0	0	0	0	0	0		0	0.0016	0	0	0	0	0	0	0	0	0	0	0	0	0	0	0
Dog	Mouth	Yes	1118	168	1	1	NA	NA	0.0001	0.0195	0	0.0005	0.0007	0.0185	0	0.1606	0.1234	0.1071	0.0003	0.0023	0.0042	0.0437	0.0578	0.0232	0.0026	0.1084	0.0711	0.0112	0.0025	0.0407	0	0.0418	0.0017	0.1581				0.0136				0.0272											0.0022	0.0001		0.0119			0.0015	0.0145	0.0014	0	0	0.0041	0	0.0011	0	0.0023	0	0	0	0.0004		0	0	0.0038	0.001	0.0015	0	0.0005	0.0342	0	0	0	0	0	0.0001	0	0	0	0	0.0016	0	0	0.0052	0.0007	0	0	0	0.0037	0.001	0	0.0001	0	0	0	0	0	0	0	0	0	0	0	0	0	0	0	0	0	0	0	0	0	0	0	0	0	0	0	0	0	0	0	0	0	0	0	0	0	0	0	0	0	0	0	0	0	0	0	0	0	0	0	0	0	0	0	0	0	0	0	0	0	0	0	0	0	0	0	0	0	0	0	0	0	0	0	0	0	0	0	0	0	0	0	0	0	0	0	0	0	0	0	0	0	0	0	0	0	0	0	0	0	0	0	0	0	0	0	0	0	0	0	0	0	0	0	0	0	0	0	0	0	0	0	0	0	0	0	0	0	0	0	0	0	0	0	0	0	0	0	0	0	0.0005	0	0	0	0	0	0	0	0	0	0	0	0	0	0	0	0	0		0	0	0	0	0	0	0	0	0	0	0	0	0	0	0	0	0	0	0	0	0	0	0	0	0	0	0	0	0	0	0	0	0	0	0	0	0	0	0	0	0	0	0	0	0	0	0	0	0	0	0	0	0	0	0	0	0	0	0	0	0	0	0	0	0	0	0	0	0	0	0	0	0	0	0	0	0	0.0001	0	0	0	0	0	0	0	0	0	0	0	0	0	0	0	0	0	0	0	0	0	0	0		0	0	0	0	0	0	0	0	0	0	0	0	0.0002	0	0	0	0	0	0	0	0	0	0	0	0	0	0	0	0.0008	0	0	0	0.0044	0	0	0	0	0	0	0	0	0	0	0	0	0	0	0	0.0002	0	0	0	0	0	0	0	0	0	0	0	0	0	0	0	0	0	0	0	0	0	0	0	0	0	0	0	0	0	0	0	0	0	0	0	0	0.003	0	0	0	0	0	0	0	0	0	0	0	0	0	0	0	0	0	0	0	0	0	0	0	0	0	0	0	0	0	0	0	0	0	0	0	0	0	0	0	0	0	0	0	0	0	0	0	0	0	0	0	0	0	0	0	0	0	0	0	0	0	0	0	0	0	0	0	0	0	0	0	0	0	0	0	0	0	0.0001	0	0	0	0	0	0	0	0	0	0	0	0	0	0	0	0	0	0	0	0	0	0	0	0.0011	0	0	0	0	0.0001	0	0	0	0	0	0	0	0	0	0	0	0	0	0	0	0	0	0	0.0001	0	0	0	0	0	0	0	0	0	0	0	0	0	0	0	0	0.0022	0	0	0	0	0	0	0	0	0	0	0	0	0	0	0	0	0	0	0	0	0	0	0	0	0	0	0	0	0	0	0	0	0	0	0	0	0	0	0	0	0	0	0	0	0	0	0	0	0	0.0002	0	0	0	0	0	0	0	0	0	0	0	0	0	0	0	0	0	0	0	0	0	0	0.0083	0	0	0	0	0	0.0001	0		0	0.003	0	0	0	0	0	0	0	0	0	0	0	0	0	0	0
Dog	Mouth	Yes	1123	171	1	1	NA	NA	0.0334	0.0103	0	0.0012	0.0009	0.0209	0.0003	0.0349	0.2339	0.0883	0.0037	0.001	0.0085	0.077	0.0388	0.0257	0.013	0.0344	0.0173	0.0653	0.0072	0.0093	0.0005	0.0098	0.0588	0.2056				0.0252				0.0169											0.0016	0.002		0.009			0.0061	0.0381	0.0007	0.0003	0.0016	0.0012	0.0014	0.0005	0.0015	0.001	0.0024	0.0014	0.0013	0.0012		0.0005	0.0002	0.0038	0.0161	0.0067	0	0.0004	0.0097	0.0002	0.0009	0.0009	0	0.0008	0.0003	0	0.0003	0.0002	0	0.0003	0	0.0002	0.002	0	0.001	0.0013	0.0001	0.0016	0.0005	0.0005	0	0	0.0002	0	0	0	0	0.0002	0	0	0	0	0	0	0	0.0001	0.0001	0	0	0	0.0002	0	0	0	0	0.0002	0	0	0.0013	0	0	0.0003	0.0001	0.0008	0	0	0	0	0	0	0	0	0	0	0	0	0	0	0	0.0005	0	0	0	0	0	0	0	0	0	0	0	0.0001	0.0001	0	0	0	0	0.0001	0.0006	0.0003	0.0001	0	0.0003	0	0	0	0	0	0.0002	0	0	0	0	0	0	0.0001	0	0.0001	0	0	0.0003	0	0	0	0	0	0	0.0001	0	0	0	0.0002	0	0	0	0	0	0	0	0	0	0	0	0	0	0	0	0	0	0.0001	0	0.0001	0	0	0	0	0	0	0	0	0	0.0001	0	0	0	0	0	0	0	0	0	0	0.0004	0	0	0	0	0	0	0	0	0	0	0.0001	0	0	0.0001	0	0	0		0	0	0	0	0	0.0001	0	0	0	0	0	0	0	0	0	0	0	0	0	0	0.0001	0	0	0.0033	0	0	0	0	0	0	0	0.0003	0	0	0	0	0	0	0	0.0005	0	0	0	0	0	0	0	0	0	0.0001	0	0.0009	0	0	0	0	0	0.0001	0	0	0	0	0	0	0	0	0	0	0	0	0	0.0004	0.0001	0.0002	0	0	0	0	0	0.0002	0	0	0.0003	0	0	0	0	0	0	0.0001	0	0.0001	0	0	0.0006	0	0	0	0	0	0		0	0.0001	0	0	0	0	0	0	0.0002	0	0	0	0.0005	0	0	0	0	0	0	0	0.0003	0	0	0	0	0	0	0	0	0.0002	0	0	0.0024	0	0	0	0	0	0	0	0	0	0	0	0	0	0	0	0.0008	0	0	0	0	0	0	0	0	0.0002	0	0	0	0	0	0	0	0	0	0.0003	0	0	0	0.0005	0	0	0	0	0	0	0	0	0	0	0.0001	0	0	0.0039	0	0	0	0	0	0.0004	0	0.0001	0	0	0	0	0	0	0	0	0	0	0	0	0	0	0.0002	0	0	0	0	0	0	0	0	0	0	0.0002	0.0001	0	0	0	0.0002	0	0	0.0004	0	0	0	0	0	0	0	0.0001	0	0	0	0	0	0	0	0	0.0002	0	0.0001	0	0.0002	0	0	0	0.0007	0	0	0	0	0	0.0002	0	0	0.0003	0	0.0005	0.0001	0.0001	0	0	0	0	0	0	0	0.0005	0	0.0001	0	0	0	0	0	0	0	0	0	0	0	0.001	0	0	0.0011	0	0.0002	0	0	0	0	0	0	0	0	0	0	0	0.0001	0	0.0002	0	0	0	0	0.0002	0	0	0	0	0	0	0	0	0	0	0	0	0	0	0	0	0.0005	0	0	0	0	0	0	0	0	0	0	0	0	0	0	0	0	0	0	0	0	0	0	0	0	0	0	0	0	0	0	0	0.0001	0	0	0.0002	0	0	0	0	0	0	0	0	0	0	0.0001	0	0	0	0.0001	0	0	0	0	0	0	0.0002	0	0	0	0	0	0	0	0	0	0	0	0	0	0	0	0.0106	0	0	0	0	0	0	0		0	0	0	0	0	0	0	0	0	0	0	0	0	0	0	0	0
Dog	Mouth	Yes	1127	172	1	0	NA	NA	0.0004	0.0245	0	0.001	0.0076	0.0015	0	0.0096	0.1597	0.2231	0	0.0042	0.0281	0.3096	0.0303	0.0621	0.001	0.0005	0.0001	0.0441	0	0.0003	0.0012	0.0004	0.0012	0.0895				0.0035				0.0003											0.0105	0		0.0135			0.0051	0.0125	0.0031	0	0	0.0001	0.0001	0.0007	0.0004	0.0036	0	0	0	0.0003		0	0	0.0082	0.0011	0.0078	0	0.0002	0.0001	0	0.0001	0	0	0	0	0	0	0.0002	0	0	0	0	0	0.0004	0	0	0.0001	0.0014	0.0001	0	0.0001	0	0	0	0	0	0	0	0	0	0	0	0	0	0	0	0	0	0	0	0	0	0	0	0	0	0	0	0	0	0	0	0	0	0	0	0	0	0	0	0	0	0	0	0	0	0	0	0	0	0	0	0	0	0	0	0	0	0	0	0	0	0.0001	0	0	0	0	0	0	0	0	0	0	0	0	0	0	0	0	0	0	0	0	0	0	0	0	0	0	0	0	0.0001	0	0	0	0	0	0	0	0	0	0	0	0	0	0	0	0	0	0	0	0	0	0	0	0	0	0	0	0	0	0	0	0	0	0	0	0	0	0	0	0	0	0	0	0	0	0	0	0	0	0	0.0001	0	0	0	0	0	0	0	0	0	0	0	0	0	0	0	0	0		0	0	0	0	0	0	0	0	0	0	0	0	0	0	0	0	0	0	0	0	0	0	0	0	0	0	0	0	0	0	0	0	0	0	0	0	0	0	0	0	0	0	0	0	0	0	0	0	0	0	0	0	0	0	0	0	0	0	0	0	0	0	0	0	0	0	0	0	0	0	0	0	0	0	0	0	0	0	0	0	0	0	0	0	0	0	0	0	0	0	0.0005	0	0	0	0	0	0	0	0	0	0		0	0	0	0	0	0	0	0	0	0.0001	0	0	0	0.0001	0	0	0	0	0	0	0	0	0	0	0.0001	0.0001	0	0	0	0	0	0	0.0002	0	0	0	0	0	0	0	0	0	0	0	0	0	0	0	0	0	0	0	0	0	0	0	0	0	0	0	0	0	0	0	0	0	0	0	0	0	0	0	0	0	0	0	0	0	0	0	0	0	0	0	0	0	0	0	0	0	0	0.0002	0	0	0	0	0	0	0	0	0	0	0	0	0	0	0	0	0	0	0	0	0	0	0	0	0	0	0	0	0	0	0	0	0	0	0	0	0	0	0	0	0	0	0	0	0	0	0	0	0	0	0	0	0	0	0	0	0	0	0	0	0	0	0	0	0	0	0	0	0	0	0	0	0	0	0	0	0	0	0	0	0	0	0	0	0	0	0	0	0	0	0	0	0	0	0	0.0011	0	0	0	0	0	0	0	0	0	0	0	0	0	0	0	0	0	0	0	0	0	0	0	0.0001	0	0	0	0	0	0	0	0	0	0	0	0	0	0	0	0	0.0001	0	0	0	0	0	0	0	0	0.0001	0	0	0	0	0	0	0	0	0	0	0	0	0	0	0	0	0	0	0	0	0	0	0	0	0	0	0	0	0	0	0	0	0	0	0	0	0	0	0	0	0.0003	0	0	0	0	0	0	0	0	0	0	0	0	0	0	0	0	0	0	0	0	0	0	0.0124	0	0	0	0	0	0	0		0	0.0003	0	0	0	0	0	0	0	0	0	0	0	0	0	0	0
Dog	Mouth	Yes	1134	174	0	1	NA	NA	0	0.0204	0	0.0521	0.0111	0.0347	0	0.0174	0.2838	0.0479	0.0002	0.0027	0.015	0.0396	0.0579	0.122	0.0038	0.1198	0.006	0.0131	0.0132	0.0038	0.0003	0.0102	0.0106	0.1144				0.009				0.003											0.0044	0.0003		0.0016			0.0003	0.0008	0.0001	0.0004	0.0002	0.0067	0	0.0008	0.0002	0.0005	0	0	0	0.0008		0.0001	0	0.0002	0.0022	0.0008	0	0.0006	0.0277	0.0001	0	0.0001	0	0	0	0.0015	0	0.001	0	0.0043	0	0.0001	0.0025	0.0007	0	0.0021	0.0024	0.0035	0.0077	0.0001	0	0	0	0	0	0	0	0	0	0	0	0	0	0	0	0	0	0	0	0	0	0	0	0	0	0	0	0	0.0002	0	0	0	0	0	0	0	0	0	0	0	0	0	0	0	0	0	0	0	0	0	0	0	0	0	0	0	0	0	0	0	0	0	0	0	0	0	0	0	0	0	0	0	0	0	0	0	0	0	0	0	0	0	0	0	0	0	0	0	0	0	0	0	0	0	0	0	0	0	0	0	0	0	0	0	0	0	0	0	0	0	0	0	0	0	0	0	0	0	0	0	0	0	0	0	0	0	0	0	0	0	0	0	0	0	0	0	0	0	0.0008	0	0	0	0.0005	0	0	0	0	0	0	0	0	0	0	0	0	0	0	0	0	0		0	0	0	0	0	0	0	0	0	0	0	0	0	0	0	0	0	0	0	0	0	0	0	0	0	0	0	0	0	0	0	0	0	0	0	0	0	0	0	0	0	0	0	0	0	0	0	0	0	0	0	0	0	0	0	0	0	0	0	0	0	0	0	0	0	0	0	0	0	0	0	0	0	0	0	0	0	0	0	0	0	0	0	0	0	0	0	0	0	0	0.0002	0	0	0	0	0	0	0	0	0	0		0	0.0044	0	0	0	0	0	0	0	0.0001	0	0	0	0	0	0	0	0	0	0	0.0005	0	0	0	0	0	0.0002	0	0.0044	0	0	0	0.0017	0	0	0	0	0	0	0	0	0	0	0	0	0	0.0001	0.0001	0.0034	0	0	0	0	0	0	0	0	0	0	0	0	0	0	0	0	0	0	0	0	0	0	0	0	0	0	0	0	0	0	0	0	0.0001	0	0	0	0.0007	0	0	0	0	0.0003	0.0009	0	0	0	0	0	0	0	0	0	0	0	0	0	0	0	0	0	0	0	0	0	0	0	0	0	0	0	0	0	0	0	0	0	0	0	0	0	0	0	0	0	0	0	0	0	0	0	0	0	0	0	0	0	0	0	0	0	0	0	0	0	0	0	0	0	0	0	0	0	0	0	0	0	0	0	0	0	0	0	0	0	0	0	0	0	0	0	0	0	0	0	0	0	0	0	0.0002	0	0	0	0	0	0	0	0	0	0	0	0	0	0	0	0	0	0	0	0	0	0	0	0.0009	0.0009	0	0	0	0	0	0	0	0	0	0	0	0.0004	0	0	0	0.0041	0	0	0	0	0	0	0	0	0	0	0	0	0	0	0	0	0	0	0	0	0	0	0.0001	0	0	0	0	0	0	0	0	0	0	0	0	0	0	0	0	0	0	0	0	0	0	0	0	0	0	0.0003	0	0	0	0	0	0	0	0	0	0	0	0	0	0	0	0	0	0	0	0	0.0001	0	0.0001	0	0	0	0	0.0001	0	0		0	0.0018	0	0	0	0	0	0	0	0	0	0	0	0	0	0	0
Dog	Mouth	Yes	1171	187	1	1	NA	NA	0.0008	0.0668	0	0.0223	0.0087	0.0044	0	0.0224	0.3434	0.1554	0	0.0041	0.017	0.0119	0.176	0.0149	0.0067	0.0081	0.0075	0.0164	0.0009	0.0001	0.0002	0.0026	0.0022	0.1072				0.0069				0.0017											0.0049	0.0006		0.0223			0.0033	0.0136	0.0015	0.0001	0.0007	0.0017	0	0	0.0011	0.0024	0.0012	0	0.003	0.0001		0	0	0.0052	0.0001	0.0077	0	0.0011	0.0014	0	0	0	0.0001	0.0001	0	0.0002	0	0	0	0.0024	0	0.0001	0.0009	0	0.0004	0.0005	0.0002	0.0016	0.0001	0	0	0.0001	0	0	0	0	0	0	0	0	0	0	0	0	0	0	0	0	0	0	0	0	0	0	0	0	0	0	0	0	0	0.0001	0	0	0	0	0	0	0	0	0	0	0	0.0002	0	0	0	0	0	0	0	0	0	0	0	0	0.0001	0	0	0	0	0	0.0002	0.0001	0	0	0	0	0	0	0	0	0	0	0	0	0	0	0.0002	0	0	0	0	0	0	0	0.0001	0	0	0.0001	0.0002	0	0	0	0	0	0	0	0	0	0.0001	0.0001	0	0.0001	0	0	0	0	0	0	0	0.0002	0	0	0	0	0	0	0	0	0	0	0	0	0	0	0	0	0	0	0.0001	0	0	0	0	0	0	0	0	0	0	0	0.0003	0	0.0001	0	0	0	0	0	0	0	0	0	0	0	0	0	0	0		0	0	0	0	0	0	0	0	0	0.0003	0	0	0	0	0	0	0	0	0	0	0	0	0	0.0001	0	0	0	0	0	0	0	0	0	0	0	0	0	0.0001	0	0	0	0	0	0	0	0	0	0	0	0	0	0	0	0	0	0	0	0	0	0	0	0	0	0	0	0	0	0	0	0	0	0	0	0.0001	0	0	0	0	0	0	0	0	0.0004	0	0	0	0	0	0	0	0.0001	0	0	0	0	0	0	0	0	0	0		0	0	0	0	0	0	0	0	0	0	0	0	0	0	0	0	0	0	0	0	0	0	0	0	0	0	0	0	0	0	0	0	0.0017	0	0	0	0	0.0001	0	0	0	0	0	0	0	0	0	0	0.0003	0	0	0	0	0	0	0	0	0	0	0	0	0	0	0	0	0	0	0	0	0	0	0	0	0	0	0	0	0	0	0	0	0	0	0	0	0	0	0.0001	0	0	0	0	0	0	0	0	0	0	0	0	0	0	0	0	0	0	0	0	0.0001	0	0	0	0	0	0	0	0	0	0	0	0	0	0	0	0	0	0	0.0002	0	0	0	0	0	0	0	0.0001	0	0	0	0	0	0	0	0	0	0	0	0	0	0	0	0	0.0001	0	0	0	0	0	0	0	0	0	0	0	0	0	0	0	0	0	0	0	0	0	0	0	0	0	0	0	0	0	0	0	0	0	0	0.0001	0	0	0	0	0	0	0	0	0	0	0	0	0	0	0	0	0	0	0	0	0	0	0	0	0	0	0	0	0	0	0	0	0	0	0	0	0	0	0.0001	0	0.0001	0	0	0	0	0	0	0	0	0	0	0	0	0	0	0	0	0	0	0	0	0	0	0.0004	0	0	0	0	0	0	0	0	0	0	0	0	0	0	0	0	0	0	0	0	0	0	0	0	0	0	0.0004	0	0	0.0001	0	0	0	0	0	0	0	0	0	0	0	0	0	0	0	0	0	0	0.0001	0.0084	0	0.0002	0	0	0	0	0		0	0.0038	0	0	0	0	0	0	0	0	0.0001	0	0	0	0	0	0
Dog	Mouth	Yes	1143	181	0	1	NA	NA	0.006	0.0142	0	0.0013	0.0081	0.0107	0.0001	0.0659	0.0674	0.2061	0.0055	0.0018	0.009	0.0379	0.1688	0.0429	0.0396	0.0263	0.0053	0.0399	0.0046	0.0014	0.0011	0.0158	0.0025	0.2178				0.0087				0.005											0.004	0.002		0.0163			0.0054	0.0336	0.0017	0.0005	0.0009	0.0023	0.0006	0.0007	0	0.0012	0.0018	0.0011	0.0013	0.0019		0.0003	0.0005	0.0078	0.0005	0.0168	0.0005	0.0019	0.0012	0.0001	0.0011	0.0009	0.0018	0	0.0002	0.0001	0	0	0	0.0004	0.0005	0	0.0004	0.0004	0.0004	0.0004	0.0016	0.0031	0.0014	0.0002	0.0233	0.0004	0	0	0	0	0	0	0	0	0	0	0	0	0.0001	0.0002	0	0	0	0	0	0	0	0	0	0	0	0	0.0002	0	0	0	0	0.0001	0.0001	0.0004	0	0	0	0	0	0	0.0002	0.0001	0	0	0	0	0	0	0	0	0	0.0002	0	0	0	0.0001	0	0.0001	0	0	0.0003	0	0.0001	0	0	0	0.0004	0.001	0	0	0	0	0	0.0001	0	0	0.0001	0	0	0	0	0	0.0001	0.0005	0.0002	0	0	0.0001	0.0005	0	0	0	0	0	0	0.0001	0	0	0	0	0	0.0002	0	0	0	0	0	0	0	0	0	0	0	0	0.0009	0	0	0	0	0	0.0009	0	0	0	0.0001	0	0	0	0	0.0001	0	0	0	0	0	0	0	0	0	0	0.0005	0	0	0	0	0	0	0	0	0	0	0	0	0	0.0002	0	0	0		0	0.0002	0	0	0	0	0	0	0	0.0001	0	0	0	0	0.0001	0	0	0	0	0	0	0	0	0	0	0	0	0	0	0	0	0	0	0	0	0.0001	0	0.0001	0	0.0003	0	0.0008	0	0	0	0	0	0	0	0	0	0.0001	0	0	0	0	0	0	0	0	0	0	0	0	0	0	0.0001	0	0	0	0	0	0	0	0	0.0001	0.0001	0.0002	0	0	0	0	0.0024	0.0001	0.0002	0.0001	0	0	0	0	0	0.0023	0.0013	0	0	0	0	0	0.0002	0	0.0004		0	0.0001	0.001	0.0001	0	0.0002	0	0	0	0	0	0	0.0023	0	0	0.0002	0	0	0	0.0008	0	0	0	0	0	0	0	0	0	0.0037	0	0	0.0002	0	0	0	0	0.0013	0	0	0	0	0	0	0	0	0	0	0.0007	0	0	0	0	0	0	0	0	0.002	0	0	0.0001	0	0	0	0	0	0	0	0.0029	0	0	0.0001	0	0	0	0	0	0	0	0	0.0004	0	0.0004	0	0	0.0002	0	0	0	0	0.0001	0.0036	0	0	0	0	0	0.0001	0	0	0	0	0	0	0	0	0	0	0	0	0	0	0	0	0	0.0001	0.0001	0	0	0.0001	0	0	0	0	0	0	0	0.0003	0.0001	0	0	0	0	0	0	0	0	0	0	0	0	0	0	0	0.0006	0	0.0002	0	0	0	0	0	0	0	0.0001	0	0	0	0.0001	0	0	0	0	0	0	0	0	0	0	0	0	0.0001	0	0	0	0	0	0	0	0	0	0	0	0.0001	0	0	0	0.0027	0	0	0.0002	0	0	0	0	0	0	0	0	0	0	0	0	0	0	0	0	0	0	0.0001	0	0.0016	0.0001	0	0	0	0	0	0.0001	0	0	0	0	0	0	0	0.0001	0	0.0002	0	0	0.0001	0	0	0	0	0.0001	0	0	0	0	0	0.0011	0	0	0	0	0	0.0001	0	0	0.0002	0	0	0	0	0	0.0001	0	0	0	0	0	0	0	0	0	0	0	0	0	0.0008	0	0	0	0	0	0	0	0	0.0001	0.0003	0	0	0	0	0	0	0.0012	0	0	0	0.0002	0	0	0	0	0.0001	0	0	0	0.0118	0	0	0	0	0	0	0		0	0.0012	0	0	0	0	0	0.0001	0	0.0001	0	0	0	0	0	0	0
Dog	Mouth	Yes	1147	181	1	1	NA	NA	0.0016	0.0948	0	0.137	0.0078	0.0124	0	0.0017	0.3776	0.0136	0.0002	0.0008	0.0051	0.0659	0.0101	0.0791	0.003	0.0048	0.0592	0.0153	0.0003	0.0037	0.0008	0.0487	0.0004	0.0561				0.0049				0.0014											0.004	0.0012		0.0003			0.0001	0.0006	0	0.0036	0	0.0006	0.0001	0.0005	0.0001	0	0	0	0.0001	0		0	0	0.0001	0.0031	0.0008	0	0.0002	0.0002	0	0	0.0002	0	0.0001	0.0001	0.0003	0	0.0008	0	0.0004	0.0001	0.0002	0.0005	0.0032	0	0.0002	0.0029	0.0008	0	0	0.0016	0	0	0	0	0	0	0	0	0	0	0	0	0	0	0	0	0	0	0	0	0	0	0	0	0	0	0	0	0	0	0	0	0	0	0	0	0	0	0	0	0	0	0	0	0	0	0	0	0	0	0	0	0	0	0	0	0	0	0	0	0	0	0	0	0	0	0	0	0	0	0	0	0	0	0	0	0	0	0	0	0	0	0	0	0.0001	0	0	0	0	0.0001	0	0	0	0	0	0	0	0	0	0	0	0	0	0	0	0	0	0	0	0	0	0	0	0	0	0	0	0	0	0	0	0	0	0	0	0	0	0	0	0	0	0	0	0	0	0	0	0	0	0	0	0	0	0	0	0	0	0	0	0	0	0	0	0	0	0	0	0	0		0	0	0	0	0	0	0	0	0	0	0	0	0	0	0	0	0	0	0	0	0	0	0	0	0	0	0	0	0	0	0	0	0	0	0	0	0	0	0	0	0	0	0	0	0	0	0	0	0	0	0	0.0001	0	0	0	0	0	0	0	0	0	0	0	0	0	0	0	0	0	0	0	0	0	0	0	0	0	0	0	0.0001	0	0	0	0	0	0	0	0	0	0	0.0002	0.0002	0.0003	0	0	0	0	0	0	0	0		0	0	0	0	0	0	0	0	0	0	0	0.0001	0	0	0	0.0003	0	0	0	0	0	0	0	0	0	0	0	0	0	0	0	0	0.0006	0	0	0	0	0.0001	0	0	0	0	0	0	0	0	0	0	0	0	0	0	0	0	0	0	0	0	0	0	0.0081	0	0	0	0	0	0	0	0	0	0	0	0	0	0	0	0	0	0	0	0	0	0	0	0	0	0	0	0	0.0003	0.0036	0.0063	0	0	0	0	0	0	0	0	0	0	0	0	0	0	0	0	0	0.0001	0	0	0	0	0	0	0	0	0	0	0	0	0	0	0	0	0	0.0001	0	0	0	0	0	0	0	0	0	0	0	0	0	0	0	0	0	0	0	0	0	0	0	0	0	0	0	0	0	0	0	0	0	0	0	0	0	0	0	0	0	0	0	0	0	0.0001	0	0	0	0	0	0	0	0	0	0	0	0	0	0	0	0	0.0001	0	0	0	0	0	0	0	0	0	0	0	0	0	0	0	0	0	0	0	0	0	0	0	0	0	0	0	0	0	0	0	0	0	0	0	0	0	0	0	0	0	0.0001	0	0	0	0	0	0	0	0	0	0.0005	0	0	0.0001	0	0	0	0	0	0.0001	0	0	0	0	0	0	0	0	0	0	0	0	0	0	0	0	0	0	0	0.0004	0	0	0	0	0	0	0	0	0	0.0001	0	0	0	0	0	0	0.0005	0	0	0	0	0	0	0	0	0	0	0	0	0	0	0	0	0	0	0	0		0	0.0001	0	0	0	0	0	0	0	0	0	0	0	0	0	0	0
Dog	Mouth	Yes	1150	181	1	1	NA	NA	0.0003	0.1013	0	0.0544	0.0115	0.0275	0	0.0009	0.4541	0.0028	0.0005	0.0001	0.0037	0.1633	0.0005	0.0289	0.0009	0.003	0.0425	0.0158	0.0001	0.0013	0.0002	0.0271	0.0023	0.057				0.0017				0.0049											0.0047	0.0007		0			0	0	0	0.008	0	0.0001	0	0	0.0005	0	0	0	0.0003	0.0001		0	0	0	0.0033	0.0001	0	0	0.0001	0	0	0	0.0002	0.0001	0	0.0002	0	0.004	0	0	0	0.0003	0.0001	0.0022	0	0.0003	0.0019	0.0001	0	0	0.0005	0	0	0	0	0	0	0	0	0	0	0	0	0	0	0	0	0	0	0	0	0	0	0	0	0	0	0	0	0	0	0	0	0	0	0	0	0	0	0	0	0	0	0.0001	0	0	0	0	0	0	0	0	0	0	0	0	0	0	0	0	0	0	0	0	0	0	0	0	0	0	0	0	0	0	0	0	0	0	0	0	0	0	0	0	0	0	0	0	0	0	0	0	0	0	0	0	0	0	0	0	0	0	0	0	0	0	0	0	0	0	0	0	0	0	0	0	0.0002	0	0	0	0	0	0.0001	0	0	0	0	0	0	0	0	0	0	0	0	0	0	0	0	0	0	0	0	0	0	0	0	0	0	0	0	0	0	0	0	0	0	0	0	0		0	0	0	0	0	0	0	0	0	0.0001	0	0	0	0	0	0	0	0	0	0	0	0	0	0	0	0	0	0	0	0	0	0	0	0	0	0	0	0	0	0	0	0	0	0	0	0	0	0	0	0	0	0	0	0	0	0	0	0.0001	0	0	0	0	0	0	0	0	0	0	0	0	0	0	0	0	0	0	0	0	0	0	0	0	0	0	0	0	0	0	0	0	0.0003	0.0001	0	0	0	0	0	0	0	0	0		0	0	0.0002	0	0	0.0001	0	0	0	0	0	0	0.0006	0	0	0.0001	0	0	0	0	0	0	0	0	0	0	0	0	0	0	0	0	0	0	0	0	0	0	0	0	0	0	0	0	0	0	0	0	0	0	0	0	0	0	0	0	0	0.0001	0	0	0.0035	0	0	0	0	0	0	0	0	0	0	0	0	0	0	0	0	0	0	0	0	0.0001	0	0	0	0	0	0	0	0.0002	0.007	0.0093	0.0001	0	0	0	0	0	0	0	0	0	0	0	0	0	0	0	0	0	0	0	0	0	0	0	0	0	0	0	0	0	0	0	0	0	0	0	0	0	0	0	0	0	0	0	0	0	0	0	0	0	0	0	0	0	0	0	0	0	0	0	0	0	0	0	0	0	0	0	0	0	0	0	0	0	0	0	0	0	0	0	0	0.0001	0	0	0	0	0	0	0	0	0	0	0	0	0	0	0	0	0	0	0	0	0	0	0	0	0	0	0	0	0	0	0	0	0	0	0	0	0	0	0	0	0	0	0	0	0	0	0	0	0	0	0	0	0	0	0	0	0	0	0	0	0	0	0	0	0	0	0	0	0	0	0	0	0	0	0	0	0	0.0001	0	0	0	0	0	0	0	0	0	0	0	0	0	0	0	0	0	0	0	0	0	0	0	0	0	0	0.0001	0	0	0	0	0	0	0	0	0	0	0	0	0	0	0	0	0	0	0	0	0	0	0	0	0	0	0	0	0	0		0	0	0	0	0	0	0	0	0	0	0	0	0	0	0	0	0
Dog	Mouth	Yes	1146	181	1	0	NA	NA	0.0005	0.1152	0	0.1124	0.0071	0.0115	0	0.0042	0.4544	0.0082	0	0.0012	0.0049	0.0375	0.0079	0.0201	0.0001	0.0008	0.0657	0.0172	0.0001	0.0004	0.0005	0.0272	0	0.1029				0.006				0											0.0057	0.0008		0.0001			0	0.0002	0.0002	0.0019	0.0001	0.0001	0	0	0.0001	0.0001	0.0002	0.0002	0	0.0005		0.0001	0	0	0.0007	0	0	0.0003	0	0	0.0001	0.0002	0.0001	0	0	0.0011	0	0.0014	0	0.0002	0	0	0.0006	0	0	0.0004	0.0127	0.0101	0	0	0	0	0	0	0	0	0	0	0	0	0	0	0	0	0	0	0	0	0	0	0	0	0	0	0	0	0	0	0	0	0	0	0	0	0	0	0	0	0	0	0.0001	0	0	0	0	0	0	0	0	0	0	0	0	0.0001	0	0	0	0	0	0	0	0	0	0	0	0	0	0	0	0	0	0	0	0	0	0	0	0	0	0	0	0	0	0	0	0	0	0	0	0	0.0001	0	0	0	0	0	0	0	0	0	0	0	0	0	0	0	0	0	0	0	0	0	0	0	0	0	0	0	0	0	0	0	0	0	0	0	0	0	0	0	0	0	0	0	0	0	0	0	0	0	0	0	0	0	0	0	0	0	0	0	0	0	0	0	0	0	0	0	0	0		0	0	0	0	0	0	0	0	0	0	0	0	0	0	0	0	0	0	0	0	0	0	0	0.0001	0	0	0	0	0	0	0	0	0	0	0	0	0	0	0	0	0	0	0	0	0	0	0	0	0	0	0	0.0001	0	0	0	0	0	0	0	0	0	0	0	0	0	0	0	0	0	0	0	0	0	0	0	0	0	0	0	0	0	0	0.0001	0.0002	0	0	0	0	0	0	0.0007	0	0.0001	0	0	0	0	0	0	0	0		0	0	0.0002	0	0	0	0	0	0	0	0	0	0	0	0	0.0002	0	0	0	0	0	0	0	0	0	0	0	0	0	0.0001	0	0	0.0003	0	0	0	0	0.0001	0	0	0	0	0	0	0	0	0	0	0	0	0	0	0	0	0	0	0	0	0	0	0.0036	0	0	0	0	0	0	0	0	0	0	0	0	0	0	0	0	0	0	0	0.0001	0	0	0	0	0	0	0	0	0.0002	0.0222	0.0283	0	0	0	0	0	0	0	0	0	0	0	0	0	0	0	0	0	0.0001	0	0	0	0	0	0	0	0	0	0	0	0	0	0	0	0	0	0.0002	0	0	0	0	0	0	0	0	0	0	0	0	0	0	0	0	0	0	0	0	0	0	0	0	0	0	0	0	0	0	0	0	0	0	0	0	0	0	0	0	0	0	0	0	0	0	0	0	0	0	0	0	0	0	0	0	0	0	0	0	0	0	0	0	0	0	0	0	0	0	0	0	0	0	0	0	0	0	0	0	0	0	0	0.0001	0	0	0	0	0	0	0	0	0	0	0	0	0	0	0	0	0	0	0	0	0	0	0	0	0	0	0	0	0	0	0	0	0	0	0	0	0	0	0	0.0009	0	0	0	0	0	0	0	0	0	0	0	0	0	0	0	0	0	0	0	0	0	0	0	0	0	0	0.0002	0	0	0.0001	0	0	0	0	0	0	0	0	0	0	0	0	0	0	0	0	0	0	0	0	0	0	0	0	0	0	0		0	0.0002	0	0	0	0	0	0	0	0	0	0	0	0	0	0	0
Dog	Mouth	Yes	1151	181	1	0	NA	NA	0.0001	0.1349	0	0.0316	0.0184	0.0117	0	0.0031	0.2777	0.0119	0.0002	0.0005	0.0141	0.1547	0.0007	0.2093	0.0003	0.0328	0.0296	0.0127	0.0002	0.0012	0.0001	0.0113	0.0004	0.0425				0.004				0.0041											0.0062	0.0004		0.0001			0	0.0001	0	0.0045	0	0.0002	0	0.0004	0.0001	0.0001	0	0	0	0.0002		0	0	0	0.004	0	0	0	0.0006	0	0	0	0	0	0	0.0001	0.0001	0.0015	0	0.0001	0.0001	0	0	0.005	0	0.0013	0.0014	0.0003	0	0	0	0	0	0	0	0	0	0	0	0	0	0	0	0	0	0	0	0	0	0	0	0	0	0	0	0	0	0	0	0	0	0	0	0	0	0	0	0	0	0	0	0	0	0	0	0	0	0	0	0	0	0	0	0	0	0	0	0	0	0	0	0	0	0	0	0	0	0	0	0	0	0	0	0	0	0	0	0	0	0	0	0	0	0	0	0	0	0	0	0	0	0	0	0	0	0	0	0	0	0	0	0	0	0	0	0	0	0	0	0	0	0	0	0	0	0	0	0	0	0	0	0	0	0	0	0	0	0	0	0	0	0	0	0	0	0	0	0	0	0	0	0	0	0	0	0	0	0	0	0	0	0	0	0	0	0	0	0	0	0		0	0	0	0	0	0	0	0	0	0	0	0	0	0	0	0	0	0	0	0	0	0	0	0	0	0	0	0	0	0	0	0	0	0	0	0	0	0	0	0	0	0	0	0	0	0	0	0	0	0	0	0	0	0	0	0	0	0	0	0	0	0	0	0	0	0	0	0	0	0	0	0	0	0	0	0	0	0	0	0	0	0	0	0.0001	0	0	0	0	0	0	0.001	0	0.0001	0	0	0	0	0	0	0	0		0	0	0	0	0	0	0	0	0	0	0	0	0	0	0	0.0003	0	0	0	0	0	0	0	0	0	0	0	0	0	0.0001	0	0	0	0	0	0	0	0	0	0	0	0	0	0	0	0	0	0	0	0	0	0	0	0	0	0	0	0	0	0	0.0009	0	0	0	0	0	0	0	0.0001	0	0	0	0	0	0	0	0	0	0	0	0	0.0003	0	0	0	0	0	0	0	0	0.0013	0.0033	0	0	0	0	0	0	0	0	0	0	0	0	0	0	0	0	0	0	0	0	0	0	0	0	0	0	0	0	0	0	0	0	0	0	0	0	0	0	0	0	0	0	0	0	0	0	0	0	0	0	0	0	0	0	0	0	0	0	0	0	0	0	0	0	0	0	0	0	0	0	0	0	0	0	0	0	0	0	0	0	0	0	0	0	0	0	0	0	0	0	0	0	0	0	0	0	0	0	0	0	0	0	0	0	0	0	0	0	0	0	0	0	0	0	0	0	0	0	0	0	0	0	0	0	0	0	0	0	0	0	0	0	0	0	0	0	0	0	0	0	0	0	0	0	0	0	0	0	0	0	0	0	0	0	0	0	0	0	0	0	0	0	0	0	0	0	0	0	0	0	0	0	0	0	0	0	0	0	0	0	0	0	0	0	0	0	0.0001	0	0	0	0	0	0	0	0	0	0	0	0	0	0	0	0	0	0	0	0	0	0	0	0	0	0	0	0	0	0		0	0	0	0	0	0	0	0	0	0	0	0	0	0	0	0	0
Dog	Mouth	Yes	1157	182	1	1	NA	NA	0.0011	0.0394	0	0.0294	0.0225	0.0165	0	0.0035	0.3001	0.0409	0.0016	0.001	0.0109	0.2039	0.0014	0.1393	0.0019	0.0227	0.0053	0.0302	0.0137	0.0029	0.0002	0.0089	0	0.1027				0.0175				0.0012											0.0066	0.0001		0.0047			0.0003	0.0015	0.0006	0.0015	0.0001	0.0017	0	0.0029	0.0001	0.0016	0	0	0.0099	0.0105		0.0001	0.0001	0.001	0.0019	0.0025	0	0.0001	0.0066	0	0.0001	0.0001	0.0001	0	0.0001	0.0001	0.0001	0.0011	0	0.0016	0	0	0.0009	0.0004	0	0.0001	0.0006	0.0004	0.0068	0.0002	0	0	0	0	0	0	0	0	0	0	0	0	0	0	0	0	0	0.0001	0.0001	0	0	0	0	0	0	0	0	0	0	0	0	0	0	0	0	0	0	0	0	0	0	0	0	0	0	0	0	0	0	0	0	0	0.0001	0	0	0	0	0	0	0	0	0	0	0	0	0	0	0	0.0001	0.0001	0	0.0001	0	0	0	0	0	0	0	0	0	0	0	0	0	0.0002	0	0	0	0.0001	0.0003	0	0	0	0	0	0	0	0	0	0	0	0	0	0	0	0	0	0	0	0	0	0	0	0	0	0	0	0	0	0	0	0	0	0	0	0	0	0	0	0	0	0	0	0	0	0	0	0	0.0002	0	0	0.0005	0	0.0001	0	0	0	0	0	0	0	0	0	0	0	0	0	0	0		0	0	0	0	0	0	0	0	0	0.0001	0	0	0	0	0	0	0	0	0	0	0	0	0	0.0002	0	0	0	0	0	0	0	0	0	0	0	0	0	0.0001	0	0	0	0	0	0	0	0	0	0	0	0	0	0.0001	0	0	0	0	0	0.0001	0	0	0	0	0	0	0	0	0	0	0	0	0	0	0	0	0	0	0	0	0	0	0	0	0	0	0	0	0	0	0	0	0.0001	0	0	0	0	0	0	0	0	0	0		0	0	0	0	0	0	0	0	0	0	0	0	0.0001	0	0	0	0	0	0	0	0.0005	0	0	0	0	0.0004	0.0001	0	0.0015	0	0	0	0.0007	0	0	0	0	0	0	0	0	0	0	0	0	0	0	0	0.0003	0	0	0	0	0	0	0	0	0	0	0	0	0	0	0	0	0	0	0	0	0	0	0	0	0	0	0	0	0	0	0	0	0	0	0	0	0.0004	0	0	0	0	0	0.0001	0	0	0	0	0	0	0	0	0	0	0	0	0	0	0.0001	0	0	0	0	0	0	0	0	0	0	0	0	0	0	0	0	0	0	0	0	0	0	0	0	0	0	0	0	0	0	0	0	0	0	0	0	0	0	0	0.0001	0	0	0	0	0	0	0	0	0	0	0	0	0	0	0	0	0	0	0	0	0	0	0	0	0	0	0	0.0001	0	0	0	0	0	0.0001	0	0	0	0	0	0	0	0	0	0.0004	0	0	0	0.0001	0	0	0	0	0	0	0	0	0	0	0	0	0	0	0	0.0001	0.0019	0	0	0	0	0	0	0	0	0	0	0	0	0	0	0	0	0.0013	0	0	0.0001	0	0	0	0	0	0	0	0	0	0	0	0	0	0	0	0	0	0	0	0	0	0	0	0	0	0	0	0	0	0	0	0	0	0	0	0	0	0	0	0	0	0	0	0	0	0	0.0002	0	0.0004	0	0	0	0	0	0	0	0	0	0	0	0	0	0	0	0	0	0	0	0	0.0007	0	0	0	0	0	0	0		0	0.0045	0	0	0	0	0	0	0	0	0	0	0	0	0	0	0
Dog	Mouth	Yes	1154	181	1	1	NA	NA	0.0002	0.1516	0	0.0491	0.0184	0.0281	0	0.0037	0.3601	0.0065	0	0.0002	0.0079	0.0983	0.0017	0.0658	0.0001	0.0057	0.0448	0.0177	0.0002	0.001	0.0001	0.0455	0.0004	0.0929				0.0022				0.0021											0.0029	0.0012		0.0001			0	0.0001	0	0.0073	0	0.0003	0	0.0002	0.0002	0.0001	0	0	0	0.0002		0	0	0.0001	0.0025	0	0	0.0001	0	0	0	0	0	0	0	0.0005	0	0.0062	0	0.0001	0	0	0	0.0017	0	0.0004	0.0023	0.0018	0	0	0	0	0	0	0	0	0	0	0	0	0	0	0	0	0	0	0	0	0	0	0	0	0	0	0	0	0	0	0	0	0	0	0	0	0	0	0	0	0	0	0	0	0	0	0	0	0	0	0	0	0	0	0	0	0	0	0	0	0	0	0	0	0	0	0	0	0	0	0	0	0	0	0	0	0	0	0	0	0	0	0	0	0	0	0	0	0	0	0	0	0	0	0	0	0	0	0	0	0	0	0	0	0	0	0	0	0	0	0	0	0	0	0	0	0	0	0.0001	0	0	0	0	0	0	0	0	0	0	0	0	0	0	0	0	0	0	0	0	0	0	0	0	0	0	0	0	0	0	0	0	0	0	0	0	0	0	0	0	0	0	0		0	0	0	0	0	0	0	0	0	0	0	0	0	0	0	0	0	0	0	0	0	0	0	0	0	0	0	0	0	0	0	0	0	0	0	0	0	0	0	0	0	0	0	0	0	0	0	0	0	0	0	0	0	0	0	0	0	0	0	0	0	0	0	0	0	0	0	0	0	0	0	0	0	0	0	0	0	0	0	0	0	0	0	0	0	0	0	0	0	0	0.0007	0	0	0	0	0	0	0	0	0	0		0	0	0	0	0	0	0	0	0	0	0.0001	0	0	0	0	0.0012	0	0	0	0	0	0	0	0	0	0	0	0	0	0	0	0	0.0003	0	0	0	0	0	0	0	0	0	0	0	0	0	0	0.0001	0	0	0	0	0	0	0	0	0	0	0	0	0.0071	0	0	0	0	0	0	0	0.0001	0	0	0	0	0	0	0	0	0	0	0	0	0	0	0	0	0	0	0	0	0.0002	0.0174	0.0325	0	0	0	0	0	0	0	0	0	0	0	0	0	0	0	0	0	0	0	0	0	0	0	0	0	0	0	0	0	0	0	0	0	0	0	0	0	0	0	0	0	0	0	0	0	0	0	0	0	0	0	0	0	0	0	0	0	0	0	0	0	0	0	0	0	0	0	0	0	0	0	0	0	0	0	0	0	0	0	0	0	0	0	0	0	0	0	0	0	0	0	0	0	0	0	0	0	0	0	0	0	0	0	0	0	0	0	0	0	0	0	0	0	0	0	0	0	0	0	0	0	0	0	0	0	0	0	0	0	0	0	0	0	0	0	0	0	0	0	0	0	0	0	0	0	0	0	0	0	0	0.0001	0	0	0	0	0	0	0	0	0	0	0	0	0	0	0	0	0	0	0	0	0	0	0	0	0	0	0	0	0	0	0	0	0	0	0	0.0001	0	0	0.0001	0	0	0	0	0	0	0.0001	0	0	0	0	0	0	0	0	0	0	0	0	0	0	0	0	0	0	0	0		0	0.0001	0	0	0	0	0	0	0	0	0	0	0	0	0	0	0
Dog	Mouth	Yes	1139	179	1	1	NA	NA	0.0028	0.1602	0	0.0034	0.0405	0.0117	0	0.0228	0.2805	0.025	0.0001	0.0016	0.0055	0.1476	0.0019	0.0692	0.0029	0.0168	0.0155	0.0198	0.0187	0.004	0	0.0109	0.0025	0.1361				0.0199				0.0084											0.0024	0.0006		0.011			0.0017	0.0099	0.0003	0.0014	0.0018	0.002	0	0.0064	0.0013	0.0022	0	0	0.0001	0.0015		0.0001	0	0.0022	0.0034	0.0087	0	0.0005	0.002	0	0	0	0	0	0	0.0005	0	0.0009	0	0.0013	0	0	0.0005	0.0022	0	0.0067	0.0017	0.0012	0.0188	0	0.0001	0.0002	0	0	0	0	0	0	0	0	0	0	0	0	0	0	0	0	0	0	0	0	0	0	0	0	0	0	0.0001	0	0	0	0	0	0	0	0	0	0	0	0	0	0	0	0	0	0	0	0	0	0	0	0	0	0	0	0	0	0	0	0	0	0	0	0	0	0	0	0	0	0	0	0	0	0	0	0	0	0	0	0	0	0	0	0	0	0	0	0	0	0	0	0	0	0	0	0	0	0	0	0	0	0	0	0	0	0	0	0	0	0	0	0	0	0	0	0	0	0	0	0	0	0	0	0	0	0	0	0	0	0	0	0	0	0	0	0	0	0	0	0	0	0.0012	0	0	0	0	0	0	0	0	0	0	0	0	0	0	0	0	0		0	0	0	0	0	0	0	0	0	0	0	0	0	0	0	0	0	0	0	0	0	0	0.0001	0	0	0	0.0001	0	0	0	0	0	0	0	0	0	0	0	0	0	0	0.0001	0	0	0	0	0	0	0	0	0	0	0	0	0	0	0	0	0	0	0	0	0	0	0	0	0	0	0	0	0	0	0	0	0	0	0	0	0	0	0	0	0	0	0	0	0	0	0	0	0.0015	0	0	0	0	0	0	0	0	0	0		0	0	0	0	0	0	0	0	0	0	0	0	0.0001	0	0	0	0	0	0	0.0003	0.0001	0	0	0	0	0	0	0	0.0006	0	0	0	0.0003	0	0	0	0	0	0	0	0	0	0	0	0	0	0	0	0.0003	0	0	0	0	0	0	0	0	0	0	0	0	0	0	0	0	0	0	0	0	0	0	0	0	0	0	0	0	0	0	0	0	0	0	0	0	0.0006	0	0	0	0.0001	0.0001	0.0034	0	0	0	0	0	0	0	0	0	0	0	0	0	0	0	0	0	0	0	0	0	0	0	0	0	0	0	0	0	0	0	0	0	0	0	0	0	0	0	0	0	0	0	0	0	0	0	0	0	0	0	0	0	0	0	0	0	0	0	0	0	0	0	0	0	0	0	0	0	0	0	0	0	0	0	0	0	0	0	0	0	0	0	0	0	0	0	0	0	0	0	0	0	0	0	0.0002	0	0	0	0	0	0	0	0	0	0	0	0	0	0	0	0	0	0	0	0	0	0	0	0.001	0.0002	0	0	0	0	0	0	0	0	0	0	0	0	0	0	0	0.0011	0	0	0	0	0	0	0	0	0	0	0	0	0	0	0	0	0	0	0	0	0	0	0.0001	0	0	0	0	0	0	0	0	0	0	0	0	0	0	0	0	0	0	0	0	0	0	0	0	0	0	0.0002	0	0	0	0	0	0	0	0	0	0	0	0	0	0	0	0	0	0	0	0	0	0	0.0011	0	0	0	0	0	0.0001	0		0	0.0012	0	0	0	0	0	0	0	0	0	0	0	0	0	0	0
Dog	Mouth	Yes	1142	180	0	1	NA	NA	0.0012	0.0894	0.0001	0.0055	0.0126	0.0063	0	0.0397	0.2235	0.0392	0.0012	0.0017	0.0089	0.0596	0.0369	0.2007	0.0553	0.0151	0.0015	0.0125	0.0031	0.0007	0	0.0124	0.0014	0.1715				0.0112				0.0056											0.0037	0.0001		0.0215			0.0033	0.0091	0.0009	0.0002	0	0.0017	0	0.0017	0.0048	0.0008	0.0008	0	0.0015	0.0002		0.0007	0.0001	0.0016	0.0021	0.0663	0	0.0003	0.0027	0	0.0001	0	0	0	0	0	0.0001	0.0005	0	0.0003	0.0005	0	0.0008	0.0009	0.0002	0.0007	0.0018	0.0082	0.0033	0.0002	0.0002	0.0003	0	0	0	0	0	0	0.0001	0	0	0	0	0	0	0	0	0.0001	0	0	0	0	0	0	0	0	0	0	0.0001	0	0	0	0	0	0	0	0	0	0	0	0	0	0	0	0	0	0	0	0	0	0	0	0.0002	0	0	0	0	0	0	0	0	0	0	0	0.0001	0	0	0	0	0	0	0	0	0	0	0	0	0	0	0.0001	0	0	0	0	0	0	0.0001	0.0001	0	0.0001	0	0	0	0	0	0	0	0	0	0	0	0	0	0	0	0	0	0	0	0	0	0	0	0	0	0	0	0	0	0	0	0	0	0	0	0	0	0	0	0	0	0	0	0.0002	0	0	0	0	0	0	0	0	0.0009	0	0	0	0	0	0	0	0	0	0	0	0	0	0.0001	0	0	0		0	0	0	0	0	0	0	0	0	0	0	0	0	0	0	0	0	0	0	0	0	0	0	0	0	0	0	0	0.0001	0	0	0	0	0	0	0	0	0	0	0.0001	0	0.0007	0	0	0	0	0	0	0	0	0	0	0	0	0	0	0	0	0	0	0	0	0	0	0	0	0	0	0	0	0	0	0	0	0	0	0	0	0	0	0	0	0	0	0	0	0	0	0	0	0.0002	0	0	0	0	0	0	0	0	0	0		0	0	0	0	0	0	0	0.0002	0	0	0	0	0	0	0	0.0001	0	0	0	0	0	0	0	0	0.0001	0	0	0	0	0	0	0	0.001	0	0	0	0	0	0	0	0	0	0	0	0	0	0	0	0	0	0	0	0	0	0	0	0	0	0	0	0	0	0	0	0	0	0	0	0.0001	0	0	0	0	0	0	0	0	0	0	0	0	0	0	0	0	0.0001	0	0	0	0	0	0.0007	0	0	0	0	0	0	0	0	0	0	0	0	0	0	0	0	0.0003	0.0001	0	0	0	0	0	0	0	0	0	0	0	0	0	0	0	0	0	0.0003	0	0	0	0	0	0	0	0.0001	0	0	0	0	0	0	0	0	0	0	0	0	0	0	0	0	0	0	0	0	0	0	0.0002	0	0	0	0	0	0	0	0	0	0	0	0	0	0	0	0	0	0	0	0	0	0	0	0	0	0	0	0	0.0012	0	0	0	0	0	0	0	0	0	0	0	0	0	0	0	0	0	0	0	0	0	0	0	0.0006	0	0	0	0	0	0	0	0	0	0	0	0	0	0	0	0	0.0001	0	0	0	0	0	0	0	0	0	0	0	0	0	0	0	0	0	0	0	0	0	0	0	0	0	0	0	0	0	0	0	0	0	0	0	0	0	0	0	0	0	0	0	0	0	0	0	0	0	0.0002	0	0	0	0	0	0	0.0002	0	0	0	0	0	0	0	0	0	0	0	0	0	0	0	0.0016	0	0	0	0	0	0.0001	0		0.0012	0.0007	0	0	0	0	0	0	0	0	0	0	0	0	0	0	0
Dog	Mouth	Yes	1153	181	1	1	NA	NA	0.0005	0.0743	0	0.0197	0.0137	0.0109	0	0.0024	0.4393	0.0093	0.0001	0.0008	0.0112	0.0385	0.0022	0.1869	0	0.0086	0.0558	0.0151	0.0002	0.0006	0.0001	0.0255	0.0007	0.0836				0.0013				0.0086											0.0078	0.0009		0			0	0.0006	0	0.0098	0	0.0002	0	0	0.0002	0.0002	0	0	0.0002	0.0002		0	0	0	0.0034	0	0	0.0001	0.0004	0	0	0.0001	0.0001	0	0	0.0007	0	0.0055	0	0	0	0	0.0003	0.0022	0	0.0012	0.0057	0	0	0	0	0	0	0	0	0	0	0	0	0	0	0	0	0	0	0	0	0	0	0	0	0	0	0	0	0	0	0	0	0	0	0	0	0	0	0	0	0	0	0	0	0	0	0	0	0	0	0	0	0	0	0	0	0	0	0	0	0	0	0	0	0	0	0	0	0	0	0	0	0	0	0	0	0	0	0	0	0	0	0	0	0	0	0	0	0	0	0	0	0	0	0	0	0	0	0	0	0	0	0	0	0	0	0	0	0	0	0	0	0	0	0	0	0	0	0	0	0	0	0	0	0	0	0	0	0	0	0	0	0	0	0	0	0	0	0	0	0	0	0	0	0	0	0	0	0	0	0	0	0	0	0	0	0	0	0	0	0	0	0		0	0	0	0	0	0	0	0	0	0	0	0	0	0	0	0	0	0	0	0	0	0	0	0	0	0	0	0	0	0	0	0	0	0	0	0	0	0	0	0	0	0	0	0	0	0	0	0	0	0	0	0	0	0	0	0	0	0	0	0	0	0	0	0	0	0	0	0	0	0	0	0	0	0	0	0	0	0	0	0	0	0	0	0	0	0	0	0	0	0	0.001	0	0	0	0	0	0	0	0	0	0		0	0	0	0	0	0	0	0	0	0	0	0	0	0	0	0.0007	0	0	0	0	0	0	0	0	0	0	0	0	0	0	0	0	0	0	0	0	0	0	0	0	0	0	0	0	0	0	0	0	0	0	0	0	0	0	0	0	0	0	0	0	0.0045	0	0	0	0	0	0	0	0.0001	0	0	0	0	0	0	0	0	0	0	0	0	0.0001	0	0	0	0	0	0	0	0	0.0151	0.0117	0	0	0	0	0	0	0	0	0	0	0	0	0	0	0	0	0	0	0	0	0	0	0	0	0	0	0	0	0	0	0	0	0	0	0	0	0	0	0	0	0	0	0	0	0	0	0	0	0	0	0	0	0	0	0	0	0	0	0	0	0	0.0001	0	0	0	0	0	0	0	0	0	0	0	0	0	0	0	0	0	0	0	0	0	0	0	0	0	0	0	0	0	0	0	0	0	0	0	0	0	0	0	0	0	0	0	0	0	0	0	0	0	0	0	0	0	0	0	0	0	0	0	0	0	0	0	0	0	0	0	0	0	0	0	0	0	0	0	0	0	0	0	0	0	0	0	0	0	0	0	0	0	0	0	0	0	0	0	0	0	0.0002	0	0	0	0	0	0	0	0	0	0	0	0	0	0	0	0	0	0	0	0	0	0	0	0	0	0	0.0004	0	0	0	0	0	0	0	0	0	0	0	0	0	0	0	0	0	0	0	0	0	0	0	0	0	0	0	0	0	0		0	0	0	0	0	0	0	0	0	0	0	0	0	0	0	0	0
Dog	Mouth	Yes	1145	181	1	1	NA	NA	0.0143	0.1542	0	0.0104	0.0097	0.0017	0.0001	0.0201	0.1808	0.0607	0.0223	0.0021	0.0095	0.0519	0.0384	0.3011	0.0163	0.0016	0.0015	0.0128	0.0007	0.0001	0.0006	0.0013	0.0008	0.087				0.0037				0.0025											0.0048	0.0008		0.0026			0.0008	0.0029	0.0006	0.001	0.001	0	0	0.0001	0.0007	0.0004	0.0006	0.0007	0.0194	0		0.0003	0.0003	0.0003	0.0001	0.0015	0	0.0025	0	0	0.0014	0.0001	0.0002	0.0001	0.0002	0.0002	0	0.0004	0	0	0.0002	0	0.0002	0.0003	0.0002	0	0.0013	0.0005	0.0001	0.0001	0.0108	0.0009	0	0	0	0	0	0	0	0	0	0	0	0	0	0	0	0.0002	0	0	0	0	0	0	0	0	0	0	0	0	0	0	0	0	0	0.0005	0	0	0	0	0	0	0	0	0	0	0	0	0	0.0002	0	0	0	0	0	0	0	0	0	0.0001	0	0	0.0002	0	0	0	0	0	0.0002	0.0003	0	0.0001	0	0	0	0.0001	0	0	0	0	0	0	0	0	0	0	0.0003	0	0	0.0001	0.0001	0	0	0	0	0	0	0	0	0	0	0	0	0.0001	0	0	0	0	0	0	0	0	0	0	0	0	0.0003	0	0	0	0	0	0.0001	0	0	0	0	0	0	0	0	0	0	0	0	0	0	0	0	0	0	0	0.0001	0	0	0	0	0	0	0	0	0	0	0	0	0	0	0	0.0016	0		0	0.0001	0.0003	0	0	0	0	0	0	0	0	0	0	0	0	0	0	0	0	0	0	0	0	0	0	0	0	0	0	0	0	0.0001	0	0	0	0	0	0	0	0	0	0.0006	0	0	0	0	0	0	0	0	0	0.0003	0	0	0	0	0	0.0002	0	0	0	0	0	0	0	0	0	0	0	0	0	0	0	0	0	0	0.0001	0	0	0	0	0	0.0002	0.0002	0	0	0	0	0	0	0.0004	0.0004	0.0002	0	0.0005	0	0	0	0.0001	0.0004	0		0	0	0.0001	0	0	0.0004	0	0	0	0	0	0	0	0.0003	0	0	0	0	0.0002	0.0003	0.0002	0	0	0	0	0	0	0	0	0.0002	0	0	0.0003	0	0	0	0	0.0002	0	0	0	0	0	0	0	0	0	0	0	0	0	0	0	0	0	0	0	0.0003	0	0	0	0	0	0	0	0	0	0	0.0003	0	0	0	0	0	0	0	0	0	0	0	0	0	0.0001	0	0	0	0	0	0	0.0003	0	0.0007	0	0	0	0	0	0	0	0	0	0	0	0	0	0	0	0	0.0001	0	0	0	0	0	0	0	0.0001	0	0	0	0	0	0	0	0.0001	0	0	0.0002	0	0	0	0	0	0	0	0.0001	0	0	0	0	0	0	0	0	0.0005	0	0	0	0	0	0	0	0	0	0	0	0	0	0	0	0	0.0001	0	0	0	0	0	0	0	0	0	0	0	0.0001	0	0	0	0	0	0	0	0	0	0	0	0	0	0	0	0	0	0	0	0	0	0	0	0	0	0	0	0	0	0	0	0	0	0	0	0	0	0	0	0	0	0	0	0	0	0	0	0	0	0	0.0002	0	0	0	0	0	0	0.0004	0	0.0001	0	0	0	0	0	0	0	0	0.0005	0	0	0	0	0	0	0	0.001	0.0007	0	0	0	0	0	0	0.0001	0	0	0.0002	0	0	0	0	0	0	0	0	0	0	0	0	0	0	0	0	0.0002	0	0.0014	0.0001	0	0	0	0	0	0	0.0004	0	0	0	0	0	0	0	0.0001	0	0	0	0	0.0005	0.0021	0	0	0	0	0	0		0	0.0003	0	0	0	0	0	0	0	0	0	0	0	0	0	0	0
Dog	Mouth	Yes	1140	179	1	1	NA	NA	0.0061	0.0312	0	0.0064	0.0084	0.0547	0	0.0726	0.128	0.0684	0.0005	0.001	0.0033	0.04	0.007	0.0406	0.0129	0.1424	0.0393	0.0109	0.0311	0.0048	0.0001	0.0449	0.014	0.2314				0.0383				0.0172											0.001	0.0005		0.0105			0.0004	0.0201	0.0008	0.0092	0.0001	0.0066	0	0.0016	0.0045	0.0041	0.0002	0.0001	0.0032	0.0009		0	0.0002	0.0012	0.0034	0.0047	0	0.0023	0.0065	0	0	0.0002	0	0.0001	0	0.0002	0.0001	0.0005	0	0.0065	0.0002	0	0.0098	0.0002	0	0.0004	0.0161	0.0208	0.0039	0	0	0	0	0	0	0	0	0	0	0	0	0	0	0	0	0	0	0	0	0	0	0.0001	0	0	0	0	0	0	0.0011	0	0	0	0	0	0	0	0	0	0	0	0	0	0	0	0	0	0	0	0	0	0	0	0	0	0.0001	0	0	0	0	0	0	0	0	0	0.0001	0	0	0	0	0	0	0	0	0	0	0	0	0	0	0	0	0	0	0	0	0	0	0	0	0	0	0	0	0	0	0	0	0	0	0	0	0.0001	0	0	0	0	0	0	0	0	0	0	0	0	0	0	0	0	0	0	0	0	0	0	0	0	0	0	0	0	0	0	0	0	0	0	0	0	0	0	0	0	0.0074	0	0.0003	0	0	0	0	0	0	0	0	0	0	0	0	0	0	0		0	0	0	0	0	0	0	0	0	0	0	0	0	0	0	0	0	0	0	0	0	0	0	0	0	0	0	0	0	0	0	0	0	0	0	0	0	0	0	0	0	0	0	0	0	0	0	0	0	0	0	0	0	0	0	0	0	0.0001	0	0	0	0	0	0	0	0	0	0	0	0	0	0	0	0	0	0	0	0	0	0	0	0	0	0	0	0	0	0	0	0	0.0002	0	0	0	0	0	0	0	0	0	0		0	0.0017	0	0	0	0	0	0	0	0	0	0	0	0	0	0	0	0	0	0.0002	0.0014	0	0	0	0.0001	0	0	0	0.001	0	0	0.0001	0.0081	0	0	0	0	0	0	0	0	0	0	0	0	0	0	0	0.0047	0	0	0	0	0	0	0	0	0	0	0	0	0	0	0	0	0	0	0	0	0	0	0.0014	0	0	0	0	0	0	0	0	0	0	0	0	0	0.003	0	0	0	0.0002	0	0.0006	0	0	0	0	0	0	0	0	0	0	0	0	0	0	0	0	0	0	0	0	0	0	0	0	0	0	0	0.0001	0	0	0	0	0	0	0	0.0001	0	0	0	0	0	0	0	0.0001	0	0	0	0	0	0	0	0	0.0001	0	0	0	0	0	0	0	0.0001	0	0.0001	0	0	0	0	0	0	0	0	0	0	0	0	0	0	0	0	0	0	0	0	0	0	0	0	0	0	0	0	0	0	0	0	0.0002	0	0	0.0001	0	0	0	0	0	0	0	0	0	0	0	0	0	0	0	0	0	0	0	0	0.0004	0	0	0	0	0	0	0	0	0	0	0	0.0001	0	0	0	0	0.0006	0	0	0	0	0	0	0	0	0	0	0	0	0	0	0	0	0	0	0	0	0	0	0	0	0	0	0	0	0	0	0	0	0	0	0	0	0	0	0	0	0	0	0	0	0	0	0	0	0	0.0001	0	0	0	0	0	0	0	0	0	0	0	0	0	0	0	0	0	0	0	0	0	0	0.0005	0	0	0	0	0	0.0001	0		0	0.0001	0	0	0	0	0	0	0	0	0	0	0	0	0	0	0
Dog	Mouth	Yes	1152	181	0	0	NA	NA	0.006	0.1649	0	0.0468	0.041	0.0079	0.0001	0.0023	0.2341	0.0023	0.056	0.0018	0.0088	0.0235	0.0022	0.1477	0.0627	0.0012	0.0052	0.0062	0.0005	0.0006	0	0.0056	0	0.1726				0.002				0.0019											0.0038	0.004		0.001			0.0011	0	0.0003	0.001	0.0006	0	0	0.0001	0	0	0.0005	0.0026	0.0023	0		0.0017	0.0002	0.0029	0.0002	0	0.0033	0.0006	0	0.0054	0.0001	0.0013	0.0002	0	0.0024	0.004	0	0.0012	0	0.0001	0	0.0001	0.0001	0.0006	0	0.0006	0.003	0.0001	0	0	0.0339	0.0002	0	0	0	0	0	0	0	0	0	0	0	0	0	0	0	0	0	0	0	0	0	0	0	0	0	0	0	0	0	0	0	0	0	0.0027	0	0	0	0	0	0	0.0028	0	0	0	0	0	0	0	0	0.0001	0	0	0	0	0	0	0	0	0	0	0	0	0.0022	0	0	0	0.0009	0.0014	0	0.0003	0	0	0	0	0	0	0	0	0	0	0	0	0	0.0005	0	0	0	0	0.0013	0	0	0	0	0	0	0	0	0	0	0	0	0	0	0.0004	0	0	0	0	0	0	0	0	0	0	0.0001	0	0	0	0	0	0	0	0	0	0	0	0	0	0	0	0	0	0	0	0	0.0004	0	0	0	0	0	0	0	0	0	0	0	0	0	0	0	0	0	0	0.0005	0	0	0		0	0.0065	0	0	0	0	0	0	0.0001	0	0	0	0	0	0	0	0.0001	0	0	0	0	0	0	0	0	0.0005	0	0	0	0	0	0	0	0	0	0	0	0	0	0	0	0.0053	0	0	0	0	0	0	0	0.0004	0	0	0	0	0	0	0	0	0	0	0	0	0	0	0	0	0	0	0	0	0	0	0	0.0003	0	0	0.0006	0	0	0	0	0	0.0005	0.0027	0	0	0	0	0	0	0.0022	0.0092	0.0039	0	0.0017	0	0	0	0	0.0003	0		0	0.0008	0.0176	0.0024	0	0.0079	0	0	0.0001	0	0	0	0.0018	0	0	0.0002	0	0	0.0004	0	0.0001	0	0	0.0002	0	0	0	0	0	0.0002	0	0	0.0002	0	0	0	0	0	0	0	0	0	0	0	0	0	0	0	0	0	0	0	0	0	0	0	0	0.0001	0	0	0.0001	0	0	0	0	0	0	0	0	0	0	0	0	0	0	0	0	0	0	0	0	0	0	0	0.0001	0	0	0	0	0	0.0006	0.0021	0	0	0	0	0	0	0	0	0	0	0	0	0	0	0	0	0	0	0	0	0	0	0	0	0	0	0.0025	0	0	0	0	0	0	0	0	0	0	0.0001	0.0001	0	0	0	0.0001	0.0001	0	0	0	0	0	0	0	0	0.002	0	0	0	0	0	0	0	0	0	0	0	0	0	0	0	0	0	0	0.0003	0	0	0	0	0	0.0001	0	0	0	0	0	0	0	0	0	0	0.0001	0	0.0001	0	0	0	0	0.0004	0	0	0	0	0	0	0	0	0	0	0	0	0	0	0	0	0	0.0001	0	0	0	0	0	0	0	0	0	0	0	0	0	0	0	0	0	0	0	0	0	0	0	0	0	0	0	0	0	0	0	0	0	0	0	0	0	0	0	0	0	0	0	0	0	0	0	0	0	0	0	0	0	0	0	0	0	0	0	0	0	0	0	0	0	0	0	0	0	0	0	0	0	0	0	0	0	0	0	0	0	0	0	0	0	0	0	0	0	0	0	0.0003	0	0	0	0	0	0	0	0	0	0	0		0	0	0	0	0	0	0	0	0	0	0	0	0	0.0001	0	0	0
Dog	Mouth	Yes	1170	187	1	1	NA	NA	0.0003	0.0328	0	0.0017	0.0171	0.0039	0.0003	0.013	0.2321	0.044	0.0004	0.0003	0.0113	0.139	0.0088	0.2344	0.0054	0.0044	0.0004	0.0211	0.0014	0.0006	0.0001	0.0026	0.0001	0.2245				0.0047				0.0008											0.0023	0		0.1274			0.0032	0.0282	0.0131	0.0002	0.0001	0.0008	0.0001	0.0003	0.0002	0.0023	0.0003	0	0.0009	0		0	0.001	0.0048	0.0008	0.0123	0	0.0002	0.002	0	0.0001	0.0001	0	0.0002	0	0	0	0.0001	0	0.0005	0	0	0.0004	0.0002	0	0.0002	0	0.0011	0	0.0001	0	0	0.0001	0	0	0.0002	0	0	0	0	0	0	0	0	0	0	0	0	0	0	0	0	0	0	0	0	0	0	0	0	0	0	0	0	0	0	0	0	0	0	0	0	0	0	0	0	0	0	0	0	0	0	0	0	0	0	0	0	0	0	0	0	0.0001	0.0001	0.0003	0	0	0	0	0	0	0	0	0	0	0	0	0	0	0	0	0	0	0	0	0.0001	0	0	0	0.0001	0.0002	0	0	0	0	0	0	0	0	0	0	0	0	0	0	0	0	0	0	0	0	0	0	0	0	0	0	0	0	0	0	0	0	0	0	0	0	0	0	0	0	0	0	0	0	0	0	0	0	0	0	0	0.0003	0	0	0	0	0	0	0	0	0	0	0.0001	0	0	0.0001	0	0	0		0	0	0	0	0	0	0	0	0	0.0001	0	0	0	0	0	0	0	0	0	0	0	0	0	0	0	0	0	0	0	0	0	0	0	0	0	0	0	0	0	0	0	0	0	0	0	0	0	0	0	0	0	0	0	0	0	0	0	0	0	0	0	0	0	0	0	0	0	0	0	0	0	0	0	0	0	0	0	0	0	0	0	0	0	0	0	0	0	0	0	0	0.0003	0	0	0	0	0	0	0	0	0	0		0	0	0.0002	0	0	0	0	0	0	0.0002	0	0	0	0	0	0	0	0	0	0	0.0001	0	0	0	0	0	0	0	0	0	0	0	0.0004	0	0	0	0	0	0	0	0	0	0	0	0	0	0	0	0	0	0	0	0	0	0	0	0	0	0	0	0	0	0	0	0	0	0	0	0	0	0	0	0	0	0	0	0	0	0	0	0	0	0	0	0	0	0	0	0	0	0	0.0004	0	0	0	0	0	0	0	0	0	0	0	0	0	0	0	0	0.0001	0.0002	0	0	0	0	0	0	0	0	0	0	0	0	0	0	0	0	0	0	0	0	0	0	0	0	0	0.0001	0	0	0	0	0	0	0	0	0.0001	0	0	0	0.0001	0	0	0	0	0	0	0	0	0	0	0	0	0	0	0	0	0	0	0	0	0	0	0	0	0	0	0	0	0	0	0	0.0001	0	0	0.0002	0	0	0	0.0001	0	0	0	0	0	0	0	0	0	0	0	0	0	0	0	0	0	0	0	0	0	0	0	0.0006	0	0	0	0	0	0	0	0	0	0	0	0	0	0	0	0	0	0	0	0	0	0	0	0	0	0	0	0	0	0	0	0	0	0	0	0	0	0	0	0.0003	0	0	0	0	0	0	0	0	0	0	0	0	0	0	0	0	0	0	0	0	0	0	0	0	0	0	0	0	0	0	0	0	0	0	0	0	0	0	0	0	0	0	0	0	0	0	0	0	0	0.0098	0	0.0002	0	0	0	0	0		0	0.0002	0	0	0	0	0	0	0	0	0	0	0	0	0	0	0
Dog	Mouth	Yes	1181	189	0	1	NA	NA	0.0006	0.0494	0	0.0029	0.011	0.0342	0	0.003	0.1791	0.0081	0.0002	0.0003	0.0068	0.0866	0.0039	0.1916	0.004	0.1467	0.0079	0.0414	0.0255	0.0103	0.0001	0.0237	0.0003	0.1624				0.0202				0.0137											0.0029	0.0002		0.0021			0.0007	0.0032	0.0002	0.002	0.0005	0.0095	0	0.0008	0.0003	0.0003	0	0	0	0.0022		0	0	0.0006	0.0029	0.0014	0.0001	0.0005	0.0007	0	0	0.0001	0.0002	0.0003	0	0	0.0001	0.0025	0.0001	0.0019	0.0016	0	0.0012	0.0004	0	0.003	0.0006	0.0004	0.0306	0	0.0004	0.0001	0	0	0	0	0	0	0	0	0	0	0	0	0	0	0	0	0	0	0	0	0	0	0	0	0	0	0.0002	0	0	0	0	0	0	0	0	0	0	0	0	0	0	0	0	0	0	0	0	0	0	0	0	0	0	0	0	0	0	0	0	0	0	0	0	0	0	0	0	0	0	0	0	0	0	0	0	0	0	0	0	0	0	0	0	0	0	0	0	0	0	0	0	0	0	0.0001	0	0	0	0	0	0	0	0	0	0	0	0	0	0	0	0	0	0	0	0	0	0	0	0	0	0	0	0	0	0	0	0	0	0	0	0	0	0	0	0	0	0	0	0	0	0	0.0058	0	0.0001	0	0	0	0	0	0	0	0	0	0	0	0	0	0	0		0	0.0001	0	0	0	0	0	0	0	0	0	0	0	0	0	0	0	0	0	0	0	0	0	0	0	0	0	0	0	0	0	0	0	0	0	0	0	0	0	0	0	0	0	0	0	0	0	0	0	0	0	0	0	0	0	0	0	0	0.0002	0	0	0	0	0	0	0	0	0	0	0	0	0	0	0	0	0	0	0	0	0	0	0	0.0004	0	0	0	0	0	0	0	0.0001	0	0	0	0	0	0	0	0	0	0		0	0	0.0001	0	0	0	0	0	0	0	0	0.0001	0	0	0	0.002	0	0	0	0.0004	0.0005	0	0	0	0	0	0	0	0.0012	0	0	0	0.0005	0	0	0	0	0	0	0	0	0	0	0	0	0	0	0	0.006	0	0	0	0	0	0	0	0	0	0	0	0.0002	0	0	0	0	0	0	0	0	0	0	0	0	0	0.0001	0	0	0	0	0	0	0.0001	0	0	0	0	0	0	0	0	0.0001	0.0248	0	0	0	0	0	0	0	0	0	0	0	0	0	0	0	0	0	0	0	0	0	0	0	0	0	0	0	0	0	0	0	0	0	0	0	0	0	0	0	0	0	0	0	0	0	0	0	0	0	0	0	0	0	0	0	0	0	0	0	0	0	0	0	0	0	0	0	0	0	0	0	0	0	0	0	0	0	0	0	0	0	0	0	0	0	0	0	0	0	0	0	0	0	0	0	0.0002	0	0	0	0	0	0	0	0	0	0	0	0	0	0	0	0	0	0	0	0	0	0	0	0.0077	0.0024	0	0	0	0	0	0	0	0	0	0	0	0	0	0	0	0.0003	0	0	0	0	0	0	0	0	0	0	0	0	0	0	0	0	0	0	0	0	0	0	0.0001	0	0	0	0	0	0	0	0	0	0	0	0	0	0	0	0	0	0	0	0	0	0	0	0	0	0	0	0	0	0	0	0	0	0	0	0	0	0	0	0	0	0	0	0	0	0	0	0	0	0.0001	0	0	0	0	0	0	0		0	0	0	0	0	0	0	0	0	0	0	0	0	0	0	0	0
Dog	Mouth	Yes	1165	186	1	1	NA	NA	0.0002	0.019	0	0.0009	0.0159	0.028	0.0001	0.1005	0.0832	0.0672	0.0001	0.0029	0.0039	0.0161	0.0149	0.0424	0.0383	0.0344	0.0251	0.048	0.0155	0.0169	0.0002	0.069	0.0019	0.3554				0.0362				0.0047											0.0027	0.0004		0.0146			0.013	0.0273	0.0008	0.0034	0	0.014	0	0.0033	0.0405	0.0035	0.0001	0	0.0002	0.0169		0.0009	0	0.0195	0.01	0.052	0	0.0024	0.0048	0	0	0	0	0.0001	0.0001	0	0	0.0001	0	0.0018	0	0	0.0048	0.0035	0	0.0007	0	0.0096	0.0144	0	0	0	0	0	0	0	0	0	0	0	0	0	0	0	0	0	0	0	0	0	0	0	0	0	0	0	0	0	0.0005	0	0	0	0.0001	0	0	0	0	0	0	0	0	0	0	0	0	0	0	0	0	0	0	0	0	0	0	0	0	0	0	0	0	0	0	0	0.0004	0	0	0	0	0.0001	0	0	0	0	0	0	0	0	0	0	0	0	0	0	0	0	0	0	0	0	0	0	0	0	0	0	0	0.0001	0	0	0	0	0	0	0	0	0	0	0	0	0	0	0	0	0	0	0	0	0	0	0	0	0	0	0	0	0	0	0	0	0	0	0	0	0	0	0	0	0.0001	0	0	0	0.0108	0	0	0	0	0	0	0	0	0	0	0	0	0	0	0	0	0		0	0	0	0	0	0	0	0	0	0	0	0	0	0	0	0	0	0	0	0	0	0	0	0	0	0	0	0	0	0	0	0	0	0	0	0	0	0	0	0	0	0	0	0	0	0	0	0	0	0	0	0	0	0	0	0	0	0	0	0	0	0	0	0	0.0001	0	0	0	0	0	0	0	0	0	0	0	0	0	0	0	0	0	0	0	0	0	0	0	0	0	0.0001	0	0	0	0.0001	0	0	0	0	0	0		0	0	0	0	0	0	0	0	0	0	0.0001	0	0	0	0	0	0	0	0	0	0.0017	0	0	0	0.0004	0.0002	0	0	0.0009	0	0	0	0.0082	0	0	0	0	0	0	0	0	0	0	0	0	0	0	0	0.0008	0	0	0	0	0	0	0	0	0	0	0	0	0	0	0	0	0	0	0	0	0	0	0.0001	0	0	0	0	0	0	0	0	0	0	0	0	0	0.004	0	0	0	0.0001	0.0003	0	0	0	0	0	0	0	0	0	0	0	0	0	0	0	0	0	0	0	0	0	0	0	0	0	0	0	0	0	0	0	0	0	0	0	0	0	0	0	0	0	0	0	0	0	0	0	0	0	0	0	0	0	0	0	0	0	0	0	0	0	0	0	0	0	0	0	0	0	0	0	0	0	0	0	0	0	0	0	0	0	0	0	0	0	0	0	0	0	0	0	0	0	0	0	0	0.0015	0	0	0	0	0	0	0	0	0	0	0	0	0	0	0	0	0	0	0	0	0	0	0.0036	0.0058	0.0001	0	0	0	0	0	0	0	0	0	0.0002	0	0	0	0	0	0.0012	0	0	0	0	0	0	0	0	0	0	0	0	0	0	0	0	0	0	0	0	0	0	0.0022	0	0	0	0	0	0	0	0	0	0	0	0	0	0	0	0	0	0	0	0	0	0	0	0	0	0	0.0002	0	0	0	0	0	0	0	0	0	0	0	0	0	0	0	0	0	0	0	0	0	0	0.0048	0	0	0	0	0	0	0		0.0001	0.0002	0	0	0	0	0	0	0	0	0	0	0	0	0	0	0
Dog	Mouth	Yes	1180	189	0	0	NA	NA	0.0008	0.0236	0	0.0007	0.0041	0.0349	0.0002	0.0046	0.1079	0.0303	0.0006	0.0015	0.0077	0.024	0.042	0.0639	0.0101	0.3564	0.001	0.0058	0.013	0.0147	0	0.0394	0.0011	0.2117				0.0061				0.045											0.0024	0.0018		0.0022			0	0.0219	0.0001	0.0002	0	0.0038	0	0.0002	0.0002	0.0002	0.0001	0	0	0.0005		0	0	0.0002	0.0037	0.0029	0	0.0009	0.0763	0	0.0001	0	0	0.0002	0	0	0	0.0004	0	0.0013	0	0	0.0035	0	0.0001	0.0001	0	0.019	0.0007	0	0.0008	0	0	0	0	0	0	0	0	0	0	0	0	0	0	0	0	0	0	0	0	0	0	0	0	0	0	0	0.0019	0	0	0	0	0	0	0	0	0	0	0	0	0	0	0	0	0	0	0	0	0	0	0	0	0	0	0	0	0	0	0	0	0	0	0	0	0	0	0	0	0	0	0	0	0	0	0	0	0	0	0	0	0	0	0	0	0	0	0	0	0	0	0	0	0	0	0	0	0	0	0	0	0	0	0	0	0	0	0	0	0	0	0	0	0	0	0.0001	0	0	0	0	0	0	0	0	0	0	0	0	0	0	0	0	0	0	0	0	0	0	0	0	0	0	0.0022	0.0001	0	0	0	0	0	0	0	0	0	0	0	0	0.0001	0	0	0		0	0	0	0	0	0	0	0	0	0	0	0	0	0	0	0	0	0	0	0	0	0	0	0	0	0	0	0	0	0	0	0	0	0	0	0	0	0	0	0	0	0	0	0	0	0	0	0	0	0	0	0	0	0	0	0	0	0	0.0003	0	0	0	0	0	0	0	0	0	0	0	0	0	0	0	0	0	0	0	0	0	0	0	0.0003	0	0	0	0	0	0	0	0	0	0	0	0.0001	0	0	0	0.0001	0	0		0	0	0.0001	0	0	0	0	0	0	0.0001	0	0	0.0001	0	0	0	0	0	0	0	0.0018	0	0	0	0	0.0001	0	0	0	0	0	0.0001	0.0051	0	0	0	0	0	0	0	0	0	0	0	0	0	0	0	0.0006	0	0	0	0	0	0	0	0	0	0	0	0	0	0	0	0	0	0	0	0	0	0	0	0	0	0	0	0	0	0	0	0	0	0	0	0	0.0027	0	0.0001	0	0.0001	0.0001	0.0002	0	0	0	0	0	0	0	0	0	0	0	0	0	0	0	0	0	0	0	0	0	0	0	0	0	0	0	0	0	0	0	0	0	0	0	0	0	0	0	0	0	0	0	0	0	0	0	0	0	0	0	0	0	0	0	0	0	0	0	0	0	0	0	0	0	0	0	0	0	0	0	0	0	0	0	0	0	0	0	0	0	0	0	0	0	0	0	0	0	0	0	0	0	0	0	0	0	0	0	0	0	0	0	0	0	0	0	0	0	0	0	0	0	0	0	0	0	0	0	0.0003	0	0	0	0	0	0	0	0	0	0	0	0	0	0	0	0	0	0	0	0	0	0	0	0	0	0	0	0	0	0	0	0	0	0	0	0	0	0	0	0	0	0	0	0	0	0	0	0	0	0	0	0	0	0	0	0	0	0	0	0	0	0	0	0	0	0	0	0	0	0	0	0	0	0	0	0	0	0	0	0	0	0	0	0	0	0	0	0	0	0	0	0	0	0	0	0	0		0	0.0001	0	0	0	0	0	0	0	0	0	0	0	0	0	0	0
Dog	Mouth	Yes	1164	186	1	1	NA	NA	0.0013	0.0133	0	0.059	0.0153	0.0026	0	0.008	0.4061	0.0144	0.0001	0.0024	0.0167	0.0229	0.0214	0.2805	0.0025	0.0017	0.0234	0.0153	0.0006	0.0001	0	0.0006	0.0224	0.0694				0.0053				0.0009											0.0125	0.0001		0.0054			0.0002	0.001	0.0004	0	0	0.002	0.0001	0.0018	0.0136	0.0004	0.0001	0.0001	0.0004	0		0	0	0.0001	0.0002	0.002	0	0.0002	0.0007	0	0	0.0001	0.0001	0	0.0001	0.0024	0	0.0001	0	0.0004	0	0	0.0002	0.0003	0.0001	0.0006	0.009	0.0012	0.0001	0	0	0	0	0	0	0	0	0	0	0	0	0	0	0	0	0	0	0	0	0	0	0	0	0	0	0	0	0	0.0001	0	0	0	0	0	0	0	0	0	0	0	0	0	0	0	0	0	0	0	0	0	0	0	0	0	0	0	0	0	0	0	0	0	0	0	0	0	0	0	0	0	0	0	0	0	0	0	0	0	0	0	0	0	0	0	0	0	0	0	0	0	0.0001	0	0	0	0	0	0	0	0	0	0	0	0	0	0	0	0	0	0	0	0	0	0	0	0	0	0	0	0	0	0	0	0	0	0	0	0	0	0	0	0	0	0	0	0	0	0	0	0	0	0	0	0	0	0	0	0	0	0	0	0	0	0	0	0	0	0	0	0	0		0	0	0	0	0	0	0	0	0	0	0	0	0	0	0	0	0	0	0	0	0	0	0	0	0	0	0	0	0	0	0	0	0	0	0	0.0001	0	0	0	0.0001	0	0	0	0	0	0	0	0	0	0	0	0	0	0	0	0	0.0001	0	0.0001	0	0	0	0	0	0	0	0	0	0	0	0	0	0	0	0	0	0	0	0	0	0.0001	0	0.0001	0	0	0	0	0	0	0	0.0002	0	0	0	0	0	0	0	0	0	0		0	0	0	0	0	0	0	0	0	0	0	0	0	0	0	0	0	0	0	0	0	0	0	0	0	0	0	0	0.0001	0	0	0	0.0003	0	0	0	0	0	0	0	0	0	0	0	0	0	0	0	0	0	0	0	0	0	0	0	0	0	0	0	0	0	0	0	0	0	0	0	0	0	0	0	0	0	0	0	0	0	0	0	0	0	0	0	0	0	0	0	0	0	0	0.0001	0	0	0	0	0	0	0	0	0	0	0	0	0	0	0	0	0	0	0	0	0	0	0	0	0	0	0	0.0001	0	0	0	0	0	0	0	0	0	0	0	0	0	0	0	0	0	0	0	0	0	0	0	0	0	0	0	0	0	0	0	0	0	0	0	0	0	0	0	0	0	0	0	0	0	0	0	0	0.0001	0	0	0	0	0	0	0	0	0	0	0	0	0	0	0	0	0	0	0	0	0	0	0	0	0	0	0	0	0	0	0	0	0	0	0	0	0	0	0	0	0	0	0	0	0	0	0	0	0	0	0	0	0	0	0	0	0	0	0	0	0	0	0	0	0	0	0	0	0	0	0	0	0	0	0	0	0	0	0	0	0	0	0	0	0	0	0	0	0	0	0	0	0	0	0	0	0	0	0	0	0	0	0	0	0	0	0	0	0	0.0002	0	0	0	0	0	0	0	0	0	0	0	0	0	0	0	0	0	0	0	0	0	0	0	0	0	0	0	0	0	0		0	0.0053	0	0	0	0	0	0	0	0	0	0	0	0	0	0	0
Dog	Mouth	Yes	1182	189	1	0	NA	NA	0.0432	0.0424	0	0.0381	0.0055	0.0075	0	0.0145	0.1331	0.0086	0.006	0.0015	0.0043	0.31	0.0271	0.093	0.006	0.0022	0.0018	0.012	0.0003	0.0009	0	0.0046	0.0119	0.2255				0.0053				0.0004											0.0019	0.0052		0.0027			0.0002	0.0005	0.0011	0.0006	0.0018	0.0006	0	0.0045	0.0043	0.0002	0	0	0.0002	0.0009		0.0002	0	0.0003	0.0002	0.0033	0.0021	0.0007	0.0005	0.0002	0.001	0.0015	0.0106	0.0313	0	0.0007	0	0.0002	0	0.0012	0.0009	0	0.0004	0	0	0.0004	0.0001	0.0007	0.0001	0	0.0289	0.0002	0	0	0	0	0	0	0	0	0	0	0	0	0	0	0	0	0	0	0	0	0	0	0	0	0	0	0.0003	0	0	0	0	0	0	0.006	0	0	0	0	0	0	0.0009	0	0	0	0.0002	0	0	0.0002	0	0	0.0004	0	0	0	0	0	0	0	0	0	0	0.0001	0.0015	0	0	0	0.0015	0	0	0.0001	0	0	0	0	0	0	0.0003	0	0	0	0.0003	0	0.0002	0.0001	0.0002	0.0003	0	0.0001	0.0003	0	0.0001	0	0.0007	0	0	0	0.0001	0	0	0	0	0.0003	0	0	0.0001	0	0	0	0	0	0	0	0	0.0029	0	0	0	0	0	0	0.0018	0	0	0	0.0002	0	0	0.0002	0	0	0.0001	0	0	0	0	0.0005	0	0	0	0	0	0	0.0001	0	0	0	0	0	0	0	0	0	0.0001	0	0.0004	0.0002	0	0		0.0001	0	0	0	0	0	0	0	0	0.0001	0	0	0	0	0	0	0.0002	0	0	0	0	0	0	0	0	0	0.0002	0	0	0	0	0.0002	0	0	0	0	0	0	0.0003	0	0	0.0011	0	0	0	0	0	0	0.0003	0	0	0	0	0	0	0	0	0	0	0	0.0002	0.0001	0	0	0	0	0.0005	0.0003	0	0	0	0	0	0	0	0	0.0005	0	0.0002	0.0005	0	0	0.0142	0.0009	0	0.001	0	0	0	0	0	0.0001	0.0013	0	0	0	0	0	0.0051	0	0.0002		0	0	0.0012	0	0	0.0002	0	0	0	0	0	0.0003	0.0195	0.0005	0.0006	0.0012	0	0	0	0.0001	0.0002	0.0001	0	0.0003	0.0004	0	0	0	0.0005	0.0018	0	0	0.001	0	0	0	0	0.0009	0	0	0	0	0	0	0	0	0	0.0002	0.0009	0	0	0.0005	0	0	0	0	0	0	0	0	0.0001	0	0	0	0	0	0	0	0.0002	0.0001	0	0.0001	0	0	0	0	0	0	0	0	0	0	0.0003	0	0	0	0	0.0081	0	0.0002	0	0.0013	0	0.0001	0	0	0	0.0006	0.0004	0.0003	0	0	0	0	0	0	0	0	0.0003	0	0	0	0	0	0	0	0.0003	0.0002	0.001	0	0.0002	0	0	0	0	0	0	0.0007	0.0005	0.0003	0	0	0.0005	0.0005	0	0.0001	0	0	0	0	0	0	0	0	0.0012	0	0.0001	0	0	0	0	0	0	0	0	0	0	0	0	0	0	0	0	0	0	0	0	0	0	0.0009	0	0	0	0	0	0	0	0	0	0	0	0	0	0	0	0	0	0.0002	0	0	0	0	0	0	0	0	0	0	0	0	0	0	0	0	0	0	0	0	0.0001	0	0	0	0.0005	0	0	0	0	0.0002	0	0	0	0	0.0004	0	0.0008	0	0	0	0.0004	0	0	0.0005	0	0	0.0003	0.0002	0	0	0	0.0001	0	0	0	0	0.0002	0.0005	0	0	0	0	0	0.0001	0	0.0001	0	0.0002	0	0	0	0	0	0.0002	0	0	0	0	0.0005	0.0001	0	0.0017	0	0.001	0	0.0001	0	0	0	0	0.0001	0	0	0	0	0	0	0.0003	0	0	0	0	0	0	0	0	0	0	0.0005	0.001	0.0004	0.0003	0	0	0	0.0001	0	0	0	0	0		0	0	0	0	0	0	0	0	0	0.0004	0.0003	0	0.0001	0.0001	0	0	0
Dog	Mouth	Yes	1144	181	0	1	NA	NA	0.0045	0.0326	0	0.0094	0.0304	0.0225	0	0.0426	0.1974	0.0476	0.0033	0.0011	0.0138	0.155	0.0509	0.1264	0.0091	0.0248	0.0139	0.0266	0.006	0.0121	0.0003	0.014	0.002	0.1537				0.0096				0.0027											0.005	0.0005		0.0141			0.0018	0.0049	0.0011	0.0004	0.0005	0.0033	0.0004	0.0007	0.0019	0.0039	0.0007	0.0007	0.0013	0.0013		0.0001	0.0009	0.0026	0.0011	0.0094	0.0001	0.0018	0.0002	0.0003	0.0006	0.0004	0.0004	0.0007	0.0002	0	0.0001	0.0001	0.0001	0.0012	0.0005	0.0001	0.0022	0.0005	0.0004	0.0091	0.0039	0.0033	0.0194	0.0001	0.0022	0.0001	0	0	0	0	0	0	0	0	0	0	0	0	0	0.0001	0	0	0	0	0	0	0	0	0	0	0	0	0.0001	0	0	0	0	0	0	0.0002	0	0	0	0	0	0	0.0002	0	0	0	0	0	0	0	0	0	0.0002	0	0.0001	0	0	0	0	0	0	0	0	0	0	0	0	0	0.0002	0.0005	0	0	0	0	0	0.0002	0	0	0.0002	0	0	0	0	0	0	0.0001	0	0.0001	0	0.0001	0	0	0	0	0	0	0	0	0.0001	0	0	0	0	0	0	0	0	0	0	0	0	0	0	0	0	0	0.0004	0	0	0	0	0	0.0001	0	0	0	0	0	0	0	0	0	0	0	0	0	0	0	0	0	0	0	0.0009	0	0.0004	0	0	0	0	0	0	0	0	0	0	0	0	0	0	0		0	0	0	0	0	0	0	0	0	0.0002	0	0	0	0	0	0	0	0.0001	0	0	0	0	0	0	0.0001	0	0	0	0.0001	0	0	0.0001	0	0	0	0.0001	0	0	0	0	0	0	0	0	0	0	0	0	0	0	0	0	0	0	0	0	0.0002	0.0001	0.0001	0	0	0	0	0	0	0	0	0	0	0	0	0	0	0	0	0	0	0	0	0	0	0	0.0021	0	0	0	0	0	0	0	0.0004	0.0003	0.0006	0.0001	0.0001	0	0	0	0.0003	0	0		0.0001	0	0.0002	0	0	0.0001	0	0	0	0	0	0	0.0012	0	0	0.0001	0	0	0	0.0004	0.0004	0	0	0	0.0005	0	0	0	0.0006	0.0012	0	0	0.0024	0	0	0	0	0.0003	0	0	0	0	0	0	0	0	0	0	0.0006	0	0	0	0	0	0	0	0	0.0003	0	0	0	0	0	0	0	0	0	0	0.0007	0	0	0	0	0	0	0	0	0	0	0	0.0002	0	0.0001	0	0	0.0004	0	0.0001	0	0	0.0002	0.0003	0	0	0	0	0	0	0	0	0	0	0	0.0001	0	0	0	0	0	0	0	0	0	0	0	0	0	0	0	0.0001	0	0	0	0	0	0	0	0	0	0	0.0001	0	0	0	0	0.0001	0	0	0	0	0	0	0	0	0.0002	0	0.0001	0	0	0	0	0	0	0	0	0	0	0	0.0002	0	0	0	0	0.0001	0	0	0	0	0	0.0001	0	0.0002	0.0001	0	0	0	0.0001	0	0	0	0	0	0	0	0	0	0	0.0006	0	0	0.0004	0	0	0	0	0	0	0	0	0	0	0	0	0	0	0	0	0	0	0	0	0.003	0	0	0	0	0	0	0	0	0	0	0.0001	0	0	0	0	0	0.0053	0	0	0.0002	0	0	0	0	0.0001	0	0	0	0	0	0.0001	0	0	0	0	0	0	0	0	0.0003	0	0	0	0	0	0	0	0	0	0	0	0	0	0	0	0	0	0	0	0	0	0	0	0	0	0	0.0001	0	0.0001	0.0001	0	0	0	0.0001	0	0	0.0002	0	0	0	0	0	0	0	0	0	0	0	0	0.0014	0	0	0	0	0	0	0		0	0.0036	0	0	0	0	0	0	0	0	0	0	0	0	0	0	0
Dog	Mouth	Yes	1188	189	1	0	NA	NA	0.0307	0.0267	0	0.0322	0.0052	0.0023	0.0006	0.0043	0.2574	0.0061	0.0116	0.0022	0.0125	0.2557	0.0076	0.1376	0.0055	0.0012	0.0078	0.0116	0.0013	0.0006	0	0.0012	0.0058	0.1723				0.0047				0.0007											0.0043	0.003		0.0015			0.0006	0.0003	0.0007	0.0006	0.0033	0.0003	0.0001	0.0004	0.0031	0	0.0008	0.0001	0.0005	0.0009		0.0003	0.0003	0.0008	0.0002	0.0003	0.0032	0.0003	0.0005	0.0002	0.0023	0.0021	0.0089	0.0183	0.0003	0.0003	0	0.0002	0	0.0002	0.0007	0.0005	0.0003	0.0001	0.0003	0.0003	0.0003	0.0009	0	0.0001	0.0252	0.0017	0	0	0.0004	0.0001	0.0001	0	0	0	0	0	0	0	0	0.0001	0	0	0	0	0	0	0	0	0	0	0	0	0	0	0	0	0	0	0	0.0046	0	0	0	0	0.0001	0	0.0015	0.0002	0	0	0	0	0	0.0003	0	0	0.0007	0	0	0	0.0001	0	0	0	0.0001	0	0.0001	0	0.0013	0	0	0	0.0019	0.0002	0.0001	0.0003	0	0	0	0	0	0	0.0003	0	0	0	0	0	0.0003	0.0005	0	0.0001	0	0.0002	0.0009	0.0002	0.0002	0	0.0002	0	0.0001	0	0.0001	0	0	0.0001	0.0001	0.0002	0	0.0001	0	0	0	0	0	0	0	0.0004	0	0.0032	0	0	0	0	0	0	0.0004	0	0	0	0	0	0	0	0.0001	0.0002	0	0	0	0	0	0.0001	0	0	0.0003	0	0.0001	0	0	0	0	0	0.0001	0	0.0001	0.0004	0.0001	0.0001	0	0	0.0009	0.0003	0.0009	0		0	0.0002	0.0001	0	0	0.0001	0	0	0	0.0003	0	0	0	0	0	0	0.001	0	0	0	0.0001	0	0	0.0002	0	0	0	0	0	0	0	0.0002	0	0	0	0	0	0.0005	0	0.0001	0	0.0009	0	0	0	0	0	0.0001	0.0005	0	0	0.0002	0	0	0	0	0.0001	0.0002	0.0001	0	0.0001	0	0	0	0	0	0.0002	0	0	0	0	0	0.0002	0	0	0	0.0007	0	0.0003	0.0002	0	0	0.0118	0.0001	0	0.0008	0	0	0	0	0.0002	0.0002	0.0007	0	0.0001	0	0	0	0.0034	0	0.0006		0.0001	0.0001	0.0014	0.0001	0	0.0007	0	0	0.0002	0.0002	0	0	0.0012	0.0001	0.0001	0.0001	0	0	0	0.0001	0	0	0	0	0	0	0	0	0	0.0007	0	0	0	0	0	0	0	0	0	0	0	0	0	0	0	0	0	0.0001	0	0	0	0	0	0	0	0	0	0.0001	0	0	0.0001	0	0	0	0	0	0	0	0.0001	0.0004	0	0.0001	0	0	0	0	0	0	0	0	0.0001	0	0	0	0	0.0001	0	0.0015	0	0.0003	0.0001	0.0006	0	0	0	0	0	0.0001	0	0	0.0001	0.0001	0	0	0	0	0.0002	0	0.0003	0.0002	0	0	0	0	0	0.0001	0	0	0.0013	0	0.0001	0	0	0	0.0001	0	0	0.0009	0	0.0001	0.0001	0	0.0001	0.0001	0	0.0002	0	0	0	0	0	0	0	0	0.0015	0	0	0	0	0	0	0	0.0001	0	0	0	0	0	0.0002	0	0	0	0	0	0	0	0	0	0	0.0007	0	0	0	0	0	0	0.0001	0	0	0	0.0002	0	0	0	0	0	0	0.0002	0.0001	0	0.0001	0	0	0	0	0	0	0.0001	0	0	0	0	0	0	0.0001	0	0	0	0	0	0	0	0	0	0.0001	0	0	0	0	0	0	0	0	0	0.001	0	0.0001	0	0	0	0	0.0013	0	0.0004	0.001	0.0001	0	0	0	0.0004	0	0	0.0006	0	0	0	0	0.0001	0.0011	0	0.0014	0	0	0.0003	0	0	0	0.0004	0	0	0	0.0001	0	0	0	0	0	0.0001	0	0	0	0.0007	0	0	0	0	0.0006	0	0.0002	0	0	0.0001	0	0	0	0.0002	0	0	0	0	0	0	0	0	0	0	0	0.0007	0.0004	0	0	0	0	0	0	0	0	0	0		0	0.0009	0	0	0	0	0	0.0002	0	0.0001	0	0	0.0001	0	0.0003	0.0001	0
Dog	Mouth	Yes	1189	190	1	1	NA	NA	0.0043	0.0044	0.0003	0.0004	0.008	0.0326	0	0.0137	0.0298	0.12	0	0.0013	0.0024	0.0302	0.002	0.0397	0.0068	0.1415	0.0157	0.022	0.0244	0.0138	0.0014	0.0247	0.0003	0.4603				0.0691				0.0084											0.0018	0.0002		0.0149			0.0401	0.0134	0.0032	0.0063	0.0001	0.0172	0	0.0038	0.0013	0.0121	0	0	0.0001	0.0636		0.0023	0	0.0126	0.0079	0.0319	0	0.0004	0.0144	0	0	0	0	0	0	0	0.0001	0.0003	0	0.001	0.0005	0	0.0004	0.0005	0	0.0003	0.0001	0.0232	0.0187	0	0	0	0	0	0	0	0	0	0	0	0	0	0	0	0	0	0	0	0	0	0	0	0	0	0	0	0	0	0.0001	0	0	0	0	0	0	0	0	0	0	0	0	0	0	0	0	0	0	0	0	0	0	0	0	0	0	0	0	0	0	0	0	0	0	0	0.0001	0	0	0	0	0	0	0	0	0	0	0	0	0	0	0	0	0	0	0	0	0	0	0	0	0	0	0	0	0	0	0	0	0	0	0	0	0	0	0	0	0	0	0	0	0	0	0	0	0	0	0	0	0	0	0	0	0	0	0	0	0	0	0	0	0	0	0	0	0	0	0	0	0	0	0	0	0	0.0052	0	0	0	0	0	0	0	0	0	0	0	0	0	0	0	0	0		0	0	0	0	0	0	0	0	0	0	0	0	0	0	0	0	0	0	0	0	0	0	0	0	0	0	0	0	0	0	0	0	0	0	0	0	0	0	0	0	0	0	0	0	0	0	0	0	0	0	0	0	0	0	0	0	0	0	0	0	0	0	0	0	0	0	0	0	0	0	0	0	0	0	0	0	0	0	0	0	0	0	0	0	0	0	0	0	0	0	0	0	0	0	0	0	0	0	0	0	0		0	0.0046	0	0	0	0	0	0	0	0	0	0	0	0	0	0	0	0	0	0.0134	0.0007	0	0	0	0.0006	0	0	0	0.0003	0	0	0	0.0001	0	0	0	0	0	0	0	0	0	0	0	0	0	0	0	0.003	0	0	0	0	0	0	0	0	0	0	0	0.0002	0	0	0	0	0	0	0	0	0	0	0	0	0	0	0	0	0	0	0	0	0	0	0	0	0.0103	0	0	0	0.0002	0	0.0002	0	0	0	0	0	0	0	0	0	0	0	0	0	0	0	0	0	0	0	0	0	0	0	0	0	0	0	0	0	0	0	0	0	0	0	0	0	0	0	0	0	0	0	0	0	0	0	0	0	0	0	0	0	0	0	0	0	0	0	0	0	0	0	0	0	0	0	0	0	0	0	0	0	0	0	0	0	0	0	0	0	0	0	0	0	0	0	0	0	0	0	0	0	0	0	0.003	0	0	0	0	0	0	0	0	0	0	0	0	0	0	0	0	0	0	0	0	0	0	0.0136	0.005	0.0005	0	0	0	0	0	0	0	0	0	0	0	0.0056	0	0	0	0.0102	0	0	0	0	0	0	0	0	0	0	0	0	0	0	0	0	0	0	0	0	0	0	0.0001	0	0	0	0	0	0	0	0	0	0	0	0	0	0	0	0	0	0	0	0	0	0	0	0	0	0	0	0	0	0	0	0	0	0	0	0	0	0	0	0	0	0	0	0	0	0	0	0	0	0.0129	0	0	0	0	0	0.0002	0		0	0	0	0	0	0	0	0	0	0	0	0	0	0	0	0	0
Dog	Mouth	Yes	1195	195	0	1	NA	NA	0.0014	0.0115	0	0	0.0157	0.0157	0	0.0154	0.1532	0.0235	0.0001	0.0001	0.0124	0.03	0.0129	0.1545	0.0336	0.0843	0.0014	0.1484	0.0038	0.0006	0.0001	0.0043	0.0012	0.2759				0.0162				0.0099											0.0028	0.0004		0.0609			0.0047	0.0561	0.0006	0.0003	0.0002	0.0049	0.0001	0.0004	0.0012	0.0026	0	0.0021	0	0.0027		0	0	0.0145	0.0082	0.0132	0	0.0015	0.0062	0.0001	0.0002	0	0	0.0003	0.0006	0	0	0	0	0.001	0.0002	0	0.0019	0	0.0001	0.0001	0.0003	0.0078	0.0037	0.0001	0	0	0	0	0	0.0001	0	0	0	0	0	0	0	0	0	0.0001	0	0	0	0	0	0	0	0	0	0	0	0	0.0008	0	0	0	0	0	0	0.0002	0	0	0.0001	0	0	0	0	0	0	0	0	0	0	0	0	0	0	0	0	0	0	0	0	0	0	0	0	0	0	0	0	0	0	0.0031	0	0	0	0	0	0	0	0	0	0	0	0	0	0	0	0	0	0	0	0	0	0	0	0	0.0001	0	0	0	0	0	0	0	0	0	0	0	0	0	0	0	0	0	0	0	0	0	0	0	0	0	0	0	0.0002	0	0	0	0	0	0	0	0	0	0	0	0	0	0	0	0.0002	0	0	0	0.0008	0	0	0	0	0	0	0	0	0	0	0	0	0	0	0	0	0		0	0	0	0	0	0	0	0	0	0	0	0	0	0	0	0	0	0	0	0	0	0	0	0	0	0	0	0	0.0002	0	0	0	0	0	0	0	0	0	0	0	0	0	0	0	0	0	0	0	0	0	0	0	0	0	0	0	0	0	0.0012	0	0	0	0	0	0	0	0	0	0	0	0	0	0	0	0	0	0	0	0	0	0	0	0	0	0	0	0	0	0	0	0.0002	0.0001	0	0	0	0	0	0	0	0	0		0	0	0	0	0	0	0	0	0	0	0.0001	0	0	0.0001	0	0	0	0	0	0.0003	0.0006	0	0	0	0.0003	0	0	0	0.0009	0	0	0.0002	0.0028	0	0	0	0	0	0	0	0	0	0	0	0	0	0	0	0.001	0	0	0	0	0	0	0	0	0	0	0	0.0002	0	0	0	0	0	0	0	0.0001	0	0	0	0	0	0	0	0	0	0	0	0	0	0.0002	0	0	0.0008	0	0	0	0	0	0	0	0	0	0	0	0	0	0	0	0.0001	0	0	0	0	0	0	0	0	0	0	0	0	0	0	0	0	0	0	0	0	0	0	0	0	0	0.0002	0	0	0	0	0	0	0	0	0	0	0	0	0	0	0	0	0	0	0	0	0	0	0	0	0.0001	0	0	0	0	0	0	0	0	0	0	0	0	0	0	0	0	0	0	0	0	0	0	0	0	0	0	0	0	0	0	0	0	0	0	0.0018	0	0	0	0	0	0	0	0	0	0	0	0	0	0	0	0	0	0	0	0	0	0	0.0001	0.0005	0.0002	0	0	0	0	0	0	0	0	0	0	0	0	0	0	0	0.0015	0	0	0	0	0	0	0	0	0	0	0	0	0	0	0	0	0	0	0	0	0	0	0	0	0	0	0	0	0	0	0	0.0002	0	0	0	0	0	0	0	0	0	0	0	0	0	0	0	0	0	0	0	0	0	0	0	0	0	0	0	0	0	0	0	0	0	0	0	0	0	0	0	0	0.0251	0	0	0	0	0	0.0003	0		0	0.0047	0	0	0	0	0	0	0	0	0	0	0	0	0	0	0
Dog	Mouth	Yes	1196	196	1	1	NA	NA	0.0009	0.0395	0	0.0032	0.0108	0.02	0.0001	0.0015	0.2981	0.0495	0	0.0007	0.0029	0.0018	0.0253	0.1953	0.0147	0.0904	0.0006	0.041	0.0023	0.0013	0.0048	0.0314	0	0.1639				0.0109				0.0171											0.002	0.0004		0.0046			0.0068	0.0403	0.0008	0.0013	0.0001	0.0021	0	0.0019	0.0019	0.0006	0.0001	0	0	0.0004		0	0	0.0032	0.0057	0.0177	0	0.0003	0.001	0	0.0001	0	0	0	0.0001	0	0	0.0001	0	0	0	0	0.0037	0.0006	0	0.0017	0.0003	0.0043	0.0003	0.0001	0	0	0	0	0	0	0	0	0	0	0	0	0	0	0	0	0	0	0	0	0	0	0	0	0	0	0	0	0.0001	0	0	0	0	0	0	0	0	0	0	0	0	0	0	0	0	0	0	0.0002	0	0	0	0	0.0001	0	0	0	0	0	0	0	0	0	0	0	0.0001	0	0	0	0	0.0001	0	0.0001	0	0	0	0	0	0	0	0	0	0	0	0	0	0.0001	0	0	0	0	0	0	0	0	0	0	0	0	0	0	0	0.0003	0	0	0	0	0	0	0	0	0	0	0	0	0	0	0	0	0	0	0	0	0	0	0	0	0	0	0	0	0	0	0	0.0001	0	0	0	0	0	0	0	0	0.0076	0	0	0	0	0	0	0	0	0	0	0	0	0	0.0001	0	0	0		0	0	0	0	0	0	0	0	0	0.0001	0	0	0	0	0	0	0	0	0	0	0	0	0	0.0001	0	0	0	0	0	0	0	0	0	0	0	0	0	0.0005	0	0	0	0	0	0	0	0	0	0	0	0	0	0	0	0	0	0	0	0	0.0006	0	0	0	0	0	0	0	0	0	0	0	0	0	0	0	0	0	0	0	0.0001	0	0	0	0	0	0	0	0	0	0	0	0	0	0	0	0	0	0	0	0	0	0		0	0	0	0	0	0	0	0	0	0	0	0	0	0	0	0	0	0	0	0	0	0	0	0	0	0	0	0	0	0	0	0	0.0063	0	0	0	0	0	0	0	0	0	0	0	0	0	0	0	0.0032	0	0	0	0	0	0	0	0	0	0	0	0	0	0	0	0	0	0	0	0	0	0	0	0	0	0	0	0	0	0	0	0	0	0	0	0	0.0064	0	0	0.0001	0.0002	0.0001	0	0	0	0	0	0	0	0	0	0	0	0	0	0	0	0	0	0	0	0	0	0	0	0	0	0	0	0	0	0	0	0	0	0	0	0	0	0	0	0	0	0	0	0	0	0	0	0	0	0	0	0	0	0	0	0	0	0	0	0	0	0	0	0	0	0	0	0.0002	0	0	0	0	0	0	0	0	0	0	0	0	0	0	0	0	0	0	0	0	0	0	0	0	0	0	0	0	0.0009	0.0001	0	0	0	0	0	0	0	0	0	0	0	0	0	0	0	0	0	0	0	0	0	0	0.0003	0	0	0	0	0	0	0	0	0	0	0	0	0	0	0	0	0.0004	0	0	0	0	0	0	0	0	0	0	0	0	0	0	0	0	0	0	0	0	0	0	0.0001	0	0	0	0	0	0	0	0	0	0	0	0	0	0	0	0	0	0	0	0	0	0	0	0	0	0	0.0002	0	0	0	0	0	0	0	0	0	0	0	0	0	0	0	0	0	0	0	0	0	0	0.0042	0	0	0	0	0	0	0		0	0	0	0	0	0	0	0.0001	0	0.0002	0.0001	0	0	0	0	0	0
Dog	Nose	Yes	1111	166	0	1	NA	NA	0.0008	0.0016	0	0.0007	0.0014	0.0019	0	0.8325	0.0107	0.0025	0.02	0.0036	0.0008	0.0015	0.0008	0.011	0.0025	0.0041	0.001	0.0013	0.0024	0.0008	0	0.004	0.0001	0.094				0.0007				0.0004											0.001	0.0007		0.0027			0.0023	0.0005	0.0001	0.0011	0.001	0.0002	0.0004	0	0.0004	0.0007	0	0	0	0.0003		0.0037	0	0	0.0003	0.0003	0	0	0.0001	0.0001	0	0.0004	0	0	0	0	0	0.0005	0	0.0001	0.0001	0.0004	0	0.0001	0.0004	0	0	0.0001	0.0002	0	0	0	0	0	0	0	0	0	0	0	0	0	0	0	0	0	0	0	0	0	0	0	0	0	0	0	0	0	0	0	0	0	0	0.0001	0	0	0	0	0	0	0	0	0	0	0	0	0	0	0	0	0	0	0	0	0	0	0	0	0	0	0	0	0	0	0	0	0	0	0	0	0	0	0	0	0	0	0	0	0	0	0	0	0	0	0	0.0005	0	0	0	0	0	0	0	0	0	0	0	0	0	0	0	0.0001	0	0.0002	0	0	0	0	0	0	0	0	0	0	0	0	0.0001	0	0	0	0	0	0.0001	0	0	0	0	0	0	0	0	0	0	0	0	0	0	0	0	0	0	0	0.0004	0	0	0	0	0	0	0	0	0	0	0.0002	0	0	0.007	0	0	0		0	0	0	0	0.0001	0	0	0	0	0	0	0	0	0	0	0	0	0	0	0	0	0	0.0185	0	0	0	0.0053	0	0	0	0	0	0	0	0	0	0	0.0001	0	0.0065	0	0	0	0	0	0	0	0	0	0	0	0	0	0	0	0	0	0	0.0001	0	0	0	0	0	0	0	0	0	0	0	0	0	0	0	0	0	0	0	0	0	0	0	0	0	0	0	0	0	0	0	0	0	0	0	0.0001	0	0	0	0	0	0		0	0	0	0	0	0	0	0	0	0	0.0001	0	0	0	0	0	0.0001	0	0	0.0003	0	0	0	0	0	0	0	0	0	0.0001	0	0	0	0	0	0	0	0.0003	0.0002	0	0	0	0	0	0	0	0	0	0	0	0	0	0	0	0	0	0	0	0	0	0	0	0	0	0	0	0	0	0.0005	0	0	0.0002	0	0	0.0001	0	0	0	0	0	0	0	0	0	0	0	0	0	0	0	0	0.0002	0	0	0	0	0	0	0	0	0	0	0	0	0	0	0	0	0	0	0	0	0	0	0	0	0	0	0	0.0001	0	0	0	0	0	0	0	0.0007	0	0	0	0	0	0	0	0	0	0	0	0	0	0	0	0	0.0004	0	0	0	0	0	0	0	0	0	0	0	0	0	0	0	0	0	0	0	0.0011	0.0007	0	0	0	0	0	0	0.0002	0	0	0	0.0007	0.0001	0.0001	0	0.0007	0	0	0	0.0003	0	0	0.0003	0	0	0	0	0	0	0.0021	0	0	0	0	0	0	0	0	0	0.0001	0	0.0221	0	0	0.0009	0	0	0.0001	0.0002	0	0	0	0	0	0	0	0	0	0	0.0001	0	0	0	0.0005	0	0	0	0	0	0	0	0	0	0	0	0	0	0	0	0	0	0	0	0	0	0	0	0	0	0	0	0	0	0	0	0	0	0	0	0	0	0	0	0	0	0	0	0	0	0	0	0	0	0.0001	0	0	0.0004	0	0	0	0	0	0	0	0	0	0	0	0	0	0	0	0	0	0.0002	0.0001	0.0003	0	0	0	0	0	0	0		0	0.0002	0	0	0	0.0002	0.0002	0	0	0	0	0	0	0	0	0	0
Dog	Nose	Yes	1112	166	0	0	NA	NA	0.0089	0.0737	0	0.0013	0.0009	0.0391	0.0012	0.1836	0.0881	0.0085	0.0425	0.0006	0.0006	0.0562	0.0059	0.0298	0.0149	0.0671	0.0171	0.0201	0.0192	0.0084	0.0001	0.0098	0.0018	0.3006				0.0114				0.0124											0.0008	0.0033		0.0117			0.002	0.0136	0.0022	0.0065	0.0283	0.0026	0.0028	0.0001	0.0021	0.0043	0.0025	0.0002	0.0005	0.0021		0.004	0	0.0017	0.0046	0.0029	0.0006	0.0006	0.0083	0	0.0017	0.0001	0.0003	0.0001	0	0	0.0001	0.0015	0	0.0045	0.0014	0.0003	0.0074	0.0003	0.0004	0	0.0001	0.0029	0.0092	0.0001	0.0001	0.0006	0	0	0	0.0004	0.0003	0	0	0	0	0	0	0	0	0	0	0	0	0	0	0	0	0	0	0	0	0	0.0011	0	0	0	0.001	0	0	0	0	0	0	0	0	0	0	0	0	0	0	0	0	0	0	0	0	0	0	0	0	0	0	0	0	0	0	0	0.0001	0	0	0	0.0006	0.0002	0	0	0	0	0	0	0	0	0.0003	0	0	0	0.0001	0	0	0.0012	0	0	0	0	0	0	0	0	0	0	0	0	0	0	0	0	0	0	0	0	0	0	0	0	0	0	0	0	0	0	0	0	0	0	0	0	0.0004	0	0	0	0.0001	0	0	0	0	0	0.0002	0	0	0	0	0	0.0006	0	0.0008	0	0.0012	0	0.0002	0	0	0	0	0	0	0	0	0.0002	0	0	0.0052	0	0	0		0	0	0	0	0	0	0	0	0	0	0	0	0	0	0	0	0	0	0	0	0.0001	0	0.0498	0.0001	0	0	0.012	0	0	0	0	0	0	0	0	0	0	0.0004	0	0.0086	0	0	0	0	0	0	0	0	0	0	0	0.0001	0	0	0	0	0	0	0	0	0	0	0	0	0	0	0	0	0	0	0	0	0	0	0	0	0	0	0	0	0	0	0	0.0005	0	0	0	0	0	0	0	0	0	0	0	0	0	0	0	0	0		0.0002	0	0.0006	0	0	0	0	0	0	0	0	0	0	0	0	0.0003	0	0	0	0.0005	0	0	0	0	0.0001	0	0	0	0.0036	0.0008	0	0	0.0015	0	0	0	0	0.0011	0	0	0	0	0	0	0	0	0	0	0.0012	0.0001	0	0	0	0	0	0	0	0.0002	0	0.0003	0.0019	0	0	0	0	0	0	0	0.0021	0.0002	0	0.0026	0	0	0	0	0	0	0	0	0	0	0	0	0	0.0002	0	0	0	0	0	0.0008	0	0	0	0	0	0	0	0	0	0.0009	0	0	0	0	0	0	0	0	0	0	0	0	0	0	0	0	0	0	0	0	0	0	0	0	0	0	0	0	0	0	0	0	0	0	0	0	0	0	0	0	0	0	0.0001	0	0	0	0	0	0	0	0	0	0	0	0	0	0	0	0	0	0	0	0.001	0	0	0	0	0.0004	0	0	0.0002	0	0	0	0	0.0001	0	0	0.0021	0	0	0	0.0009	0	0	0.0014	0	0	0	0	0	0	0.0016	0	0	0	0	0	0	0	0	0	0	0	0.0125	0	0	0	0	0.0029	0.0024	0.0003	0.0004	0	0	0	0	0	0	0	0	0	0.0007	0	0	0	0.0015	0	0	0	0	0	0	0	0	0	0	0	0	0	0	0	0	0	0	0	0	0	0	0	0	0	0	0	0	0	0	0	0	0	0	0	0	0	0	0	0	0	0	0	0	0	0	0	0	0	0	0	0.0002	0	0	0	0	0	0	0	0	0.0003	0	0	0	0	0	0	0	0	0	0	0	0.002	0	0	0	0	0	0	0		0	0.0001	0	0	0	0.0001	0.0012	0	0	0	0	0	0	0	0	0	0
Dog	Nose	Yes	1113	166	0	1	NA	NA	0.0193	0.0252	0.0002	0.0024	0.0363	0.0106	0.0013	0.4187	0.0733	0.0165	0.0137	0.0037	0.0027	0.0576	0.0026	0.053	0.0145	0.0227	0.0118	0.0185	0.0089	0.0019	0	0.0128	0.0023	0.1695				0.0191				0.0044											0.0012	0.0037		0.0134			0.0023	0.0086	0.0016	0.003	0.0014	0.0017	0.0017	0.0006	0.0014	0.0013	0.0044	0.0002	0	0.0015		0.0003	0.0007	0.0022	0.0025	0.0031	0	0.0003	0.0093	0	0.0003	0	0	0.0002	0.0005	0	0.0001	0.0015	0	0.0019	0.0012	0.0003	0.0023	0.0008	0.0008	0.0002	0.0002	0.0015	0.0025	0	0.0001	0.0005	0	0	0.0038	0.0006	0	0	0	0	0	0	0	0	0.0001	0.0004	0	0	0	0	0	0	0	0	0	0	0	0	0.0004	0	0	0.0004	0	0	0	0	0	0	0	0	0	0	0.0001	0	0	0.0022	0	0	0	0.0003	0	0	0	0	0	0	0	0	0	0	0	0	0	0	0	0	0.0001	0	0.0041	0.002	0	0.0002	0	0	0	0	0	0	0.0008	0	0	0	0.0002	0	0	0.0006	0	0	0	0	0	0	0	0	0	0	0	0	0	0	0	0	0	0.0002	0	0	0	0	0	0	0	0	0	0	0	0	0	0	0	0	0	0	0	0	0	0	0	0	0	0.0007	0	0	0	0.0003	0	0	0	0	0	0	0	0	0.0007	0	0.0013	0	0	0	0	0	0	0	0	0	0	0	0.0003	0	0	0		0	0.0001	0	0	0	0	0	0	0	0.0001	0	0.0003	0	0	0	0	0	0.0003	0	0	0	0	0.0075	0.0005	0	0	0.0018	0	0	0	0	0	0	0	0	0	0	0.0003	0	0.0021	0	0	0	0	0	0	0	0	0	0	0	0.0003	0	0	0	0	0	0.0002	0	0	0	0	0	0	0	0	0	0	0	0	0	0	0	0	0	0	0	0	0	0.0001	0	0	0	0.0006	0	0	0	0	0	0	0.0006	0	0.0001	0	0.0002	0	0	0	0.0001	0	0		0	0	0	0	0	0	0	0	0.0005	0.0008	0	0	0.0001	0	0	0.0003	0.0004	0.0003	0	0.0008	0.0001	0	0	0	0	0	0	0	0.0003	0.0013	0	0	0.0003	0	0	0	0	0.0029	0	0	0	0	0	0	0	0	0	0	0.003	0	0	0.0009	0	0	0	0.0009	0	0.0003	0	0	0.0011	0	0	0	0	0	0	0	0.0026	0	0	0.0005	0	0	0	0	0	0	0	0	0	0.0005	0.0007	0.0001	0	0.0004	0	0	0	0	0	0.0024	0	0	0	0	0	0	0	0	0	0.0002	0	0	0	0	0	0	0	0	0	0	0	0	0	0	0	0	0	0	0	0	0	0	0	0	0	0.0005	0	0	0	0	0	0	0	0	0	0	0	0	0	0	0	0	0	0	0	0	0	0	0	0	0	0	0	0	0	0	0	0	0	0	0	0.0003	0.0003	0	0	0	0	0	0	0	0.0008	0.0006	0	0.0001	0	0	0	0	0	0	0	0	0	0	0	0	0	0	0.0005	0	0	0	0.0004	0	0	0	0	0	0	0	0	0	0	0	0.0014	0	0	0	0	0.0006	0.0009	0	0	0	0	0	0	0	0	0	0	0	0	0	0.0002	0	0.0001	0	0	0	0	0	0	0	0	0	0	0	0	0	0	0	0	0	0	0	0	0	0	0	0	0	0	0	0	0	0	0	0	0	0	0	0	0	0	0	0	0	0	0	0	0	0	0	0	0	0.0001	0	0	0	0	0	0	0	0	0	0	0	0	0	0	0	0	0	0	0	0	0	0	0.0009	0	0	0	0	0	0	0		0	0.0003	0	0	0	0	0	0	0	0	0	0	0	0	0	0	0
Dog	Nose	Yes	1149	181	1	1	NA	NA	0.0004	0.0003	0	0.0001	0.01	0	0	0.7992	0.0008	0.0007	0.0001	0.0067	0	0	0	0	0.0012	0	0	0.0009	0	0	0.0897	0	0	0.0899				0.0488				0											0.0007	0.0002		0.0001			0	0	0.0097	0	0	0	0	0.0003	0	0	0.0001	0.0001	0.0003	0		0	0.0001	0.0001	0	0	0	0.0001	0	0.0001	0.0001	0	0	0	0	0	0	0	0	0	0	0	0	0	0	0.0021	0	0.0001	0	0.0001	0.0001	0	0	0	0	0	0	0	0	0	0	0	0	0	0	0	0	0	0	0	0	0	0	0	0	0	0	0	0	0	0	0	0	0	0	0	0	0	0	0	0	0	0	0	0	0	0	0	0	0.0001	0	0	0	0	0	0	0	0	0	0	0	0	0	0	0	0	0	0	0	0	0	0	0	0	0	0	0	0	0	0	0	0	0	0	0	0	0	0	0	0	0.0001	0	0	0	0	0	0	0	0	0	0	0	0	0	0	0	0	0	0	0	0	0	0	0	0	0	0	0	0	0	0	0	0	0	0	0	0	0	0	0	0	0	0	0.0001	0	0	0	0	0	0	0.0001	0	0	0	0	0	0	0	0	0	0	0	0	0	0	0	0	0	0	0		0	0	0	0	0	0	0	0	0	0	0	0	0	0	0	0	0	0	0	0	0	0	0	0	0	0	0	0	0	0	0	0	0	0	0	0	0	0	0	0.0001	0	0	0	0	0	0	0	0	0	0	0	0.0001	0	0	0	0	0	0	0	0	0	0.0001	0	0	0	0	0	0	0	0	0	0	0	0	0	0	0	0	0	0	0	0	0.0002	0	0	0	0	0	0	0	0	0	0	0	0.0001	0	0	0	0	0	0		0	0.0003	0	0	0	0	0	0	0	0	0	0	0.0001	0	0	0	0	0	0	0.0022	0	0	0	0	0	0	0	0	0	0	0	0	0	0	0	0	0	0.0001	0	0	0	0	0	0	0	0	0	0	0	0	0	0	0	0	0	0	0	0	0	0	0	0	0	0	0	0	0	0	0.0001	0	0	0	0	0	0	0	0	0	0	0	0.0001	0	0	0	0	0	0	0	0	0	0	0	0	0	0	0	0	0	0	0	0	0	0	0	0	0	0	0	0.0001	0	0	0	0	0	0	0	0	0	0	0	0	0	0	0	0	0	0	0	0	0	0	0	0	0	0	0	0	0	0	0	0	0	0	0	0.0001	0	0	0	0	0	0	0	0	0	0	0	0	0	0	0	0	0	0	0	0	0	0	0	0	0	0	0	0	0	0	0	0	0	0	0	0	0	0	0	0	0	0	0	0	0	0	0	0	0	0	0	0	0	0	0	0	0	0	0	0	0	0	0	0	0	0	0	0	0	0	0	0	0	0	0	0	0	0	0	0	0	0	0	0	0	0	0.0002	0	0	0	0	0	0	0	0	0	0	0	0	0	0	0	0	0	0	0	0.0224	0	0	0	0	0	0	0	0	0	0	0	0	0	0	0	0	0	0	0	0	0	0	0	0	0	0	0	0	0	0	0	0	0	0	0	0	0	0	0	0	0	0	0	0	0	0	0	0	0	0	0	0	0	0	0	0	0		0	0	0	0	0	0	0	0	0	0	0	0	0	0	0	0	0
Dog	Nose	Yes	1126	172	0	1	NA	NA	0.0093	0.0021	0	0	0.0001	0.0008	0.0002	0.8614	0.0008	0.001	0.0015	0.0059	0.003	0.0042	0.0005	0.0006	0.0227	0.0008	0.0007	0.0003	0.0004	0.0003	0	0.0001	0.0102	0.0731				0.0411				0.0002											0.0008	0.0004		0			0.0008	0.0004	0	0.0006	0.0002	0	0	0.0003	0	0.0003	0	0.0001	0.0001	0		0.0001	0.0011	0.0001	0	0	0	0	0.0002	0.0001	0.0002	0.0002	0	0.0004	0	0.0001	0.0003	0.0002	0	0	0	0	0	0	0.0006	0.0042	0	0	0.0001	0.0002	0	0.0002	0	0	0	0	0	0	0	0	0	0	0	0	0	0	0	0.0001	0	0	0	0	0	0	0	0.0002	0	0	0	0	0	0	0	0.0002	0	0	0	0	0	0	0.0002	0	0	0.0001	0	0	0	0	0	0	0	0	0	0	0	0	0	0	0	0	0	0	0.0001	0	0	0	0	0	0.0005	0	0	0	0	0	0	0	0	0	0.0001	0	0	0	0	0	0	0	0.0001	0	0	0	0	0	0	0	0	0	0	0	0	0	0	0	0	0.0001	0	0	0	0	0	0	0	0	0	0	0	0	0	0	0	0.0001	0	0	0.0002	0	0	0	0.0004	0	0	0	0	0	0	0	0	0	0	0	0	0	0	0	0	0	0	0	0	0	0	0	0	0	0	0	0	0	0	0	0	0		0	0	0	0	0	0	0	0	0	0.0001	0	0	0	0	0	0	0	0	0	0	0	0	0	0	0	0	0	0	0	0	0	0	0	0	0	0	0	0	0	0	0	0	0	0	0	0	0	0	0	0	0	0	0	0	0	0	0	0	0	0	0	0	0	0	0	0	0	0	0	0	0	0	0	0	0	0	0.0001	0	0	0	0	0	0.0002	0	0	0	0	0	0	0	0.0001	0.0001	0	0	0	0	0	0	0	0	0		0	0	0	0	0	0	0	0	0	0	0	0	0.0003	0	0	0	0	0	0	0	0	0	0	0	0	0	0	0	0	0	0	0	0	0	0	0	0	0	0	0	0	0	0	0	0	0	0	0	0	0	0	0	0	0	0	0	0	0	0	0	0	0	0	0	0	0	0	0.0002	0	0	0	0.0002	0	0	0	0	0	0	0	0	0	0	0	0	0	0	0	0.0001	0	0	0	0	0	0	0	0	0	0	0	0	0	0.0001	0	0	0	0	0	0	0.0001	0	0	0	0	0	0	0	0	0	0	0	0	0	0	0.0001	0	0	0	0.0002	0	0	0	0	0	0	0	0	0	0	0	0	0	0	0	0	0	0	0	0	0.0001	0	0	0	0	0	0	0	0	0	0	0	0	0	0	0	0	0	0	0	0	0	0	0	0	0	0	0	0	0	0	0	0	0	0	0	0	0.0001	0	0	0	0	0.0003	0	0.0001	0	0	0	0	0	0	0	0	0	0	0	0	0	0	0	0	0	0	0	0	0.0001	0	0	0	0	0	0	0	0	0	0	0	0	0	0	0	0	0	0	0	0	0	0	0	0	0	0	0	0	0	0	0	0	0	0	0	0	0	0.0142	0	0	0	0	0	0.0001	0	0	0	0	0	0	0	0	0	0	0	0	0	0	0	0	0	0	0	0	0	0	0	0.0002	0	0	0	0	0	0	0	0	0	0	0	0	0	0	0	0	0	0	0	0	0	0	0	0	0	0	0		0	0	0	0	0	0	0	0	0	0	0	0	0	0	0	0	0
Dog	Nose	Yes	1123	171	1	1	NA	NA	0.0742	0.0153	0.0002	0.0005	0.0015	0.004	0.001	0.1715	0.0649	0.022	0.0121	0.0045	0.0206	0.0092	0.0064	0.0047	0.0194	0.0046	0.0057	0.0089	0.0019	0.0007	0	0.0028	0.3421	0.2013				0.0159				0.004											0.0011	0.0023		0.0031			0.0049	0.0087	0.0012	0.0027	0.0156	0.0005	0.0039	0.0001	0.0006	0.0008	0.0149	0.0008	0.0039	0.0002		0.0019	0.0037	0.0015	0.0027	0.0004	0	0.0004	0.0021	0.0009	0.0026	0.0006	0	0.0026	0.0005	0.0003	0.0007	0	0.0001	0.0002	0.0005	0	0.0022	0	0.0032	0.0006	0.0003	0.0005	0.0001	0.0057	0.0007	0.006	0	0	0.0001	0.0003	0	0	0	0	0	0	0	0	0.0002	0.0002	0	0.0002	0	0	0	0	0	0	0	0	0	0.0001	0.0001	0	0.0002	0.0001	0	0.0004	0	0.0004	0	0	0.0006	0	0.0001	0	0.0002	0.0011	0	0.0019	0	0	0	0.0005	0	0	0.0008	0.0002	0.0001	0	0.0001	0.0001	0	0	0	0	0.0004	0.0002	0.0003	0	0	0.0001	0.0009	0.0014	0	0.0001	0	0	0	0.0002	0	0	0.0004	0.0004	0	0.0001	0	0	0	0.0003	0.0004	0.0005	0	0	0.0014	0	0.0001	0	0.0001	0	0	0	0	0	0	0.0003	0	0.0003	0	0	0	0	0	0	0	0	0	0.0001	0	0	0	0	0	0	0	0.0002	0.0001	0	0	0	0	0	0	0	0	0.0004	0.0002	0.0008	0	0	0	0	0	0	0	0	0.0002	0	0	0	0	0	0	0	0	0	0	0.0006	0	0	0.0001	0	0	0		0	0	0	0	0	0	0	0.0007	0	0.0008	0.0002	0.0002	0	0.0001	0	0	0	0.0002	0	0	0.0004	0	0.0003	0.002	0.0004	0	0.0008	0	0.0007	0	0	0.0002	0	0	0	0	0	0.0003	0	0.001	0	0.0003	0	0	0	0	0	0.0001	0	0	0	0.001	0	0.0001	0	0.0002	0.0004	0.0002	0	0	0	0	0	0	0	0	0.0001	0	0	0	0	0	0.0008	0.0042	0	0	0	0.0005	0.0007	0.0005	0	0	0.0001	0.0001	0	0	0	0	0	0.0001	0.0001	0.0012	0.0002	0	0	0	0	0	0.0002	0	0		0.0004	0	0.0012	0	0	0	0	0	0	0.0005	0	0	0.0003	0.0006	0	0.0001	0	0	0	0	0.0001	0	0	0	0	0	0	0	0	0.0007	0	0.0001	0.0028	0	0	0	0	0.0001	0	0	0	0	0	0.0001	0	0	0	0.0001	0.0001	0	0	0	0	0	0	0.0001	0	0.0015	0	0.0001	0.0001	0	0	0	0	0	0	0	0.0008	0.0002	0	0.0002	0	0	0.0003	0	0	0	0	0	0	0	0.001	0.0001	0	0.0005	0	0.0003	0	0.0001	0.0002	0.0012	0	0.0001	0	0	0	0	0	0	0	0	0	0	0	0	0	0.0001	0.0004	0	0	0	0	0	0.0001	0	0	0	0	0.0002	0.0001	0	0	0.0004	0	0	0	0.0016	0	0	0	0	0.0001	0	0	0.0008	0	0	0	0	0	0	0	0	0.0017	0	0.0003	0	0.0003	0	0	0	0.0004	0	0	0	0	0	0.0007	0	0	0.0001	0	0.0006	0.0004	0	0	0	0	0.0001	0	0	0.0005	0.0017	0	0.0016	0	0	0	0	0.0007	0	0	0.0001	0	0.0001	0	0.0002	0.0001	0.0001	0.0017	0	0.0003	0	0.0001	0	0	0	0	0	0	0	0	0	0.0001	0.0001	0.0011	0	0	0	0	0	0	0.0002	0	0	0	0	0	0	0	0	0	0.0001	0	0	0.0003	0	0	0	0	0	0	0	0	0	0	0	0	0	0	0	0	0	0	0	0	0	0	0	0.0002	0	0	0	0	0	0	0.0003	0	0	0.0002	0	0	0.0002	0	0	0	0	0	0	0	0	0	0	0	0	0	0.0002	0.0001	0	0	0.0002	0	0	0	0.0001	0	0	0	0	0	0	0	0	0	0	0	0	0.0003	0	0	0.0024	0	0.0002	0	0	0	0	0		0	0	0	0.0001	0	0	0	0.0003	0	0.0004	0	0.0002	0.0001	0	0.0001	0	0
Dog	Nose	Yes	1118	168	1	1	NA	NA	0.0053	0.0023	0	0.0004	0.0007	0.0003	0.0009	0.8773	0.0085	0.002	0.0021	0.0073	0.0013	0.0051	0.0007	0.0015	0.0042	0.0006	0.0009	0.0011	0.0005	0.0004	0	0.0001	0.0003	0.0762				0.0084				0.0012											0.0003	0.0007		0.001			0.0005	0.0004	0	0.0006	0.001	0	0.0003	0.0008	0.0001	0.0001	0.0011	0.0008	0.0006	0.0002		0.0003	0.0006	0.0002	0.0001	0.0001	0.0002	0	0.0002	0.0004	0.0002	0.0024	0	0.0004	0.0001	0.0001	0.0001	0	0.0001	0	0.0001	0.0001	0	0.0002	0.0001	0.0024	0.0001	0.0001	0	0.0002	0.0019	0.0002	0	0	0	0	0	0	0	0	0	0	0	0	0	0.0009	0	0	0	0	0	0	0	0	0	0	0	0	0	0	0	0.0002	0	0.0003	0	0.0003	0	0	0	0	0	0	0.0003	0	0	0.0005	0	0	0	0.0002	0	0	0.0001	0	0	0	0	0.0001	0	0	0	0	0	0	0	0	0.0001	0	0.0007	0.0007	0	0.0003	0	0	0	0	0	0	0	0	0	0	0	0	0	0.0004	0	0	0	0.0004	0.0004	0	0	0	0	0	0	0	0	0	0	0.0001	0	0.0002	0	0	0	0	0	0	0	0	0	0	0	0	0	0	0	0	0	0	0.0002	0	0	0	0	0	0	0.0003	0	0	0	0	0	0	0	0	0	0	0	0	0	0	0	0	0	0	0	0	0	0	0	0	0	0	0.0001	0	0	0		0	0.0002	0	0.0001	0	0	0	0.0012	0	0.0033	0	0	0	0	0	0	0	0	0	0	0.0002	0	0	0.0004	0.0008	0	0.0007	0	0	0	0	0.0002	0	0	0	0	0	0	0	0	0	0.0007	0	0	0	0	0	0	0	0	0.0001	0.0027	0	0	0	0	0	0.0006	0	0	0	0	0	0	0	0	0	0	0	0	0	0	0	0.0001	0	0	0.0003	0	0	0.0001	0	0	0	0	0	0	0	0	0.0001	0	0	0.0012	0	0	0.0001	0	0	0.0002	0	0	0.0001		0	0.0003	0.0004	0.0001	0	0	0	0	0.0001	0.0001	0	0	0.0001	0	0	0.0001	0	0	0	0	0	0	0	0	0	0	0	0	0	0.0003	0	0	0	0	0	0	0	0.0001	0	0	0	0	0	0.0001	0	0	0	0	0	0	0	0	0	0	0	0	0	0	0	0	0	0.0002	0	0.0002	0	0	0	0	0	0	0	0	0	0	0	0	0	0	0	0	0	0	0	0	0	0	0	0	0	0	0	0	0	0.0001	0	0	0	0	0	0	0	0	0	0	0	0	0	0	0.0001	0	0	0	0	0	0.0001	0	0	0	0.0001	0	0	0	0	0.0001	0	0	0.0001	0.0005	0	0	0	0	0	0	0	0.0001	0	0	0	0	0	0	0	0	0.0017	0	0.0006	0	0	0	0	0	0.0001	0	0	0	0	0	0.0009	0	0	0.0008	0	0.0004	0.0002	0.0001	0	0	0	0	0	0	0	0.0001	0	0.0001	0	0	0	0	0.0001	0	0	0.0001	0	0	0.0001	0	0	0	0.0001	0	0	0	0	0	0	0	0	0	0	0	0	0	0	0	0.0003	0	0	0	0	0	0	0	0	0	0	0.0003	0	0	0	0.0002	0	0	0	0	0.0002	0	0	0	0	0	0	0	0	0	0	0	0	0	0	0	0	0	0	0	0	0.0001	0	0	0	0.0154	0	0	0	0	0	0.0001	0	0	0	0	0	0	0	0	0	0	0	0	0	0	0	0	0	0	0	0	0	0	0	0.0001	0	0	0	0.0001	0	0	0	0	0	0	0	0	0	0	0	0	0.0004	0.0002	0	0.0008	0	0	0	0	0	0	0		0	0.0001	0	0	0	0	0	0	0	0	0	0	0	0	0	0	0
Dog	Nose	Yes	1120	170	1	0	NA	NA	0.1147	0.0071	0	0.0012	0.0008	0.001	0.0009	0.7275	0.0076	0.0035	0.0106	0.0054	0.0146	0.0011	0.0013	0.0037	0.0069	0.0014	0.0008	0.0014	0.0001	0	0.0001	0.0008	0.0103	0.0772				0.011				0.0004											0.0002	0.0009		0.0025			0.0023	0.0024	0.0002	0.0019	0.0017	0.0001	0.0006	0.0004	0	0.0002	0.0017	0.0011	0.0014	0		0.0022	0.0015	0.0004	0.0001	0.0009	0.0001	0	0	0.0004	0.0008	0.0004	0	0.0024	0.0008	0.0002	0.0008	0	0.0003	0	0.0003	0.0004	0	0	0.0024	0	0	0	0	0.0013	0.0001	0.0005	0	0	0	0.0002	0	0	0	0	0	0	0	0	0.0001	0	0	0	0	0	0	0	0	0	0	0	0	0	0	0	0	0.0003	0	0.0022	0	0.0006	0	0	0	0.0004	0	0	0	0	0	0.0002	0	0	0	0	0	0	0	0	0	0	0	0	0	0.0001	0	0	0.0001	0	0	0.0001	0	0	0	0.0009	0	0.0001	0	0	0	0.0002	0	0	0	0	0	0	0	0	0	0.0001	0	0	0	0	0	0	0.0003	0	0	0	0	0	0.0001	0	0	0	0	0	0	0	0	0	0	0	0	0	0	0	0	0	0.0004	0	0	0.0005	0	0	0	0	0	0	0	0	0	0	0	0	0	0	0	0	0	0	0	0	0	0	0.0003	0	0	0	0	0	0	0	0	0	0	0.0005	0	0	0.0001	0	0	0		0	0	0	0	0	0	0	0	0	0.0001	0	0	0	0	0	0	0	0	0	0	0	0	0.0002	0.0006	0	0	0	0	0	0	0	0	0	0	0	0	0	0	0	0.0005	0	0.0003	0	0	0	0	0	0	0	0	0.0002	0.0003	0.0004	0	0	0.0003	0.0002	0.007	0	0	0	0	0	0	0	0	0	0	0	0	0	0	0.0001	0.0003	0	0	0	0.0002	0	0	0	0.0001	0	0	0	0	0	0	0	0	0	0	0	0	0.0001	0	0	0	0	0	0		0.0003	0.0001	0.0004	0	0	0	0	0	0	0.0004	0	0	0.0001	0	0	0	0	0	0	0	0	0	0	0	0	0	0	0	0	0	0	0	0	0	0	0	0	0.0002	0	0	0	0.0004	0	0	0	0	0	0	0	0	0	0	0	0	0	0	0	0	0	0.0004	0.0004	0	0	0	0	0	0	0.0001	0.0001	0	0	0	0	0	0.0001	0	0	0	0	0	0	0	0	0	0	0	0	0	0	0	0	0	0	0	0	0	0	0	0	0	0	0	0	0	0	0	0	0.0001	0	0	0	0	0	0	0	0	0	0	0	0	0	0	0	0.0002	0	0	0	0.0004	0	0	0	0	0	0	0	0.0002	0	0	0	0	0	0	0	0	0.0005	0.0002	0.0005	0	0	0	0	0	0	0	0	0	0	0	0.0009	0	0	0	0	0.0001	0.0004	0	0	0	0	0	0	0	0	0.0013	0	0.0008	0.0003	0	0	0	0.0001	0	0	0.0002	0	0	0	0.0002	0	0	0.0003	0	0.0005	0	0	0	0	0	0	0	0	0	0	0	0	0	0.0003	0	0	0	0	0	0	0.0001	0	0	0	0	0	0	0	0	0	0	0	0	0	0	0	0	0	0	0	0	0	0	0	0	0	0	0	0	0	0	0	0	0	0	0	0	0	0	0	0.0003	0	0	0	0	0	0	0	0	0	0.0001	0	0	0	0	0	0	0	0	0	0	0	0	0	0	0.0001	0	0	0	0	0.0001	0	0.0003	0	0	0	0	0	0	0	0	0	0	0	0	0	0	0	0.0013	0	0.0004	0	0	0	0	0		0	0	0	0	0	0	0	0	0	0	0	0	0	0	0	0	0
Dog	Nose	Yes	1134	174	0	1	NA	NA	0.0004	0	0	0	0	0.0004	0	0.6738	0.001	0.0001	0.0002	0.0157	0.0001	0.0008	0.0001	0	0.0001	0.0004	0	0.0042	0.0003	0	0	0.0002	0	0.3022				0.0895				0											0.0022	0.0002		0			0	0	0.0619	0	0	0.0001	0	0.0002	0	0	0.0004	0	0	0		0	0	0.0001	0	0	0	0	0.0001	0.0001	0	0	0	0	0	0	0	0	0	0	0	0	0	0.0001	0.0001	0.0231	0	0	0	0.0002	0.0002	0.0002	0.0001	0	0	0	0	0	0	0	0	0	0	0	0	0	0	0	0	0	0	0	0	0	0	0	0	0	0	0	0	0	0	0.0002	0	0	0	0	0	0	0	0	0	0	0	0	0	0	0	0	0	0	0	0	0	0	0	0.0001	0	0	0	0	0	0	0	0	0	0	0	0	0	0	0	0	0	0.0001	0	0	0	0.0001	0	0	0	0	0	0	0	0	0	0	0	0	0	0	0	0	0	0	0	0	0	0.0001	0	0	0	0	0	0	0	0	0	0	0	0	0	0	0	0	0	0	0	0	0	0	0	0	0	0	0	0	0	0	0	0	0	0	0	0	0	0	0	0	0	0	0	0	0	0	0	0	0	0	0	0	0	0	0	0	0	0		0	0	0	0	0	0	0	0	0	0	0	0	0	0	0	0	0	0	0	0	0	0	0	0.0001	0	0	0	0	0	0	0	0	0	0	0	0	0	0	0	0	0	0	0	0	0	0	0	0	0	0	0	0	0	0	0	0	0	0	0	0	0	0	0	0	0	0	0	0	0	0	0	0	0	0	0	0	0	0	0	0	0	0	0	0	0	0	0	0	0	0	0	0	0	0	0	0	0	0	0	0	0		0	0	0	0	0	0	0	0	0	0	0	0	0	0	0	0	0	0	0	0.0044	0	0	0	0	0	0	0	0	0	0.0001	0	0	0.0001	0	0	0	0	0	0	0	0	0	0	0	0	0	0	0	0.0001	0	0	0	0	0	0	0	0	0.0001	0	0	0	0	0	0	0	0	0	0	0	0	0	0	0	0	0	0	0	0	0	0	0	0	0	0	0	0.0001	0	0	0	0	0	0	0	0	0	0	0	0	0	0	0	0	0	0	0	0	0	0	0.0001	0	0	0	0	0	0	0	0	0	0	0	0	0	0	0	0	0	0	0	0	0	0	0	0	0	0	0	0	0	0	0	0	0	0	0	0	0	0	0	0	0	0	0	0	0	0	0	0	0	0.0001	0	0	0	0	0.0001	0	0	0	0	0	0	0	0	0	0	0	0	0	0	0	0	0	0	0	0	0	0	0	0	0	0	0	0	0	0	0	0	0	0	0	0	0	0	0	0	0	0	0	0	0	0	0	0	0	0	0	0	0	0	0	0	0	0	0	0	0	0	0	0	0	0	0	0	0	0	0	0	0	0	0	0	0	0	0	0	0	0	0	0	0	0	0	0.1175	0	0	0	0	0	0	0	0	0	0	0	0	0	0	0	0	0	0	0	0	0	0	0	0	0	0	0	0	0	0	0	0	0	0	0	0	0	0	0	0	0	0	0	0	0	0	0	0	0	0	0	0	0	0	0	0	0		0	0	0	0	0	0	0	0	0	0	0	0	0	0	0	0	0
Dog	Nose	Yes	1127	172	1	0	NA	NA	0.0157	0.0065	0	0.0001	0.0016	0.0037	0.0003	0.659	0.0075	0.005	0.0046	0.0101	0.0052	0.0078	0.0005	0.0041	0.005	0.0008	0.0026	0.0023	0.0023	0.0014	0.0592	0.0036	0.0001	0.191				0.0731				0.0008											0.0006	0.0009		0.0008			0.0005	0.0004	0.0211	0.0026	0.0006	0.0001	0.0009	0.0006	0.0012	0	0.001	0.001	0.0009	0.0004		0.0005	0.0053	0	0.0004	0.0008	0.0002	0	0.0008	0.0005	0.0005	0	0.0001	0.001	0.0001	0.0001	0.0001	0.0006	0.0002	0	0.0001	0.0004	0	0.0001	0.0001	0.0093	0	0	0	0.0001	0	0.0001	0	0	0	0	0	0	0	0	0	0	0	0	0	0.0001	0	0.0001	0	0	0	0	0	0	0	0	0	0	0.0001	0	0	0	0	0.0086	0	0	0	0	0	0	0	0	0	0	0	0	0	0	0	0	0	0	0	0	0	0	0	0	0	0	0	0	0.0001	0	0	0	0	0	0.0002	0.0004	0	0	0	0	0	0	0	0	0	0	0	0	0	0	0	0.0003	0	0	0	0	0.0001	0	0	0	0	0	0	0	0.0002	0	0	0	0	0.0002	0	0	0	0	0	0	0	0	0	0	0	0	0.0003	0	0	0.0002	0	0	0	0	0	0.0005	0	0	0	0	0	0	0.0002	0.0001	0	0	0	0	0	0	0	0	0	0	0	0	0	0	0	0	0	0	0	0	0	0	0	0	0	0		0	0	0	0	0	0	0	0	0	0.0004	0	0	0	0	0	0	0	0	0	0	0	0	0	0.0004	0	0	0	0	0.0001	0	0	0	0	0	0	0	0	0	0	0	0	0	0	0	0	0	0	0	0	0	0	0	0	0.0002	0	0	0	0	0	0	0	0	0	0	0	0	0	0	0	0	0	0	0	0	0	0	0	0	0	0	0	0	0	0	0	0	0	0	0	0.0002	0.0002	0	0	0	0	0	0	0	0	0	0		0	0	0.0006	0	0	0	0	0.0002	0	0.0001	0	0	0	0	0	0.0006	0	0	0	0	0	0	0	0	0	0	0	0	0	0.0002	0	0	0.0001	0	0	0	0	0	0	0	0	0	0	0	0	0	0	0	0	0	0	0	0	0	0	0	0	0	0	0.0004	0.0002	0	0	0	0	0	0	0	0.0002	0	0	0.0007	0	0	0	0	0	0	0	0	0	0	0	0	0	0	0	0	0	0.0002	0	0	0	0	0	0	0	0	0	0	0	0	0	0	0	0	0	0	0	0	0	0	0	0	0	0.0002	0	0	0	0	0	0	0	0	0	0	0	0	0	0	0	0	0	0	0	0.0001	0	0	0	0	0	0	0	0	0.0002	0	0	0	0	0	0	0	0	0	0	0	0	0	0	0	0	0	0	0.0002	0	0	0	0	0	0	0	0	0.0001	0.0004	0	0.0007	0.0003	0	0	0	0	0	0	0	0	0	0	0	0	0.0001	0.001	0	0.001	0	0	0	0	0	0	0	0	0	0	0	0.0002	0	0	0	0	0	0	0	0	0	0	0	0	0	0	0	0	0	0	0	0	0	0	0	0.0002	0	0	0	0	0	0	0	0	0.0011	0	0	0	0	0	0	0	0	0	0	0	0	0	0.0382	0	0	0	0	0	0	0	0	0	0	0	0	0	0	0	0	0	0	0	0	0	0.0002	0	0	0	0	0.0001	0	0	0.0004	0	0	0	0	0	0	0	0	0	0	0.0001	0	0	0	0	0	0	0	0	0.0002	0	0.0003	0	0	0	0	0		0	0	0	0	0	0	0	0	0	0.0001	0	0	0	0	0	0	0
Dog	Nose	Yes	1171	187	1	1	NA	NA	0.0003	0.0606	0	0	0.0025	0	0	0.8775	0	0.0002	0.0001	0.0259	0	0	0	0	0.0003	0	0	0	0	0	0	0	0	0.0326				0.03				0											0.0001	0.0001		0			0	0	0	0	0	0	0.0001	0	0	0	0	0	0	0		0	0	0.0001	0	0	0	0	0	0	0	0	0	0.0001	0	0	0	0	0	0	0	0	0	0	0	0.0003	0	0	0	0	0.0003	0	0	0	0	0	0	0	0	0	0	0.0003	0	0	0	0	0	0	0	0	0	0	0	0	0	0	0	0	0	0	0	0	0	0	0	0	0	0	0	0	0	0	0.0001	0	0	0	0	0	0	0	0	0	0	0	0	0	0	0	0	0	0	0	0	0	0	0	0	0	0	0	0	0	0	0	0	0	0	0	0	0	0	0	0	0	0	0	0	0	0	0	0	0	0	0	0	0	0	0	0	0	0	0	0	0	0	0	0	0	0	0	0	0.0001	0	0	0.0001	0	0	0	0	0	0	0	0	0	0	0	0	0	0	0	0	0	0	0	0	0	0	0	0	0	0	0	0	0	0	0	0	0	0	0	0	0	0	0	0	0	0	0	0	0		0	0	0	0	0	0	0	0	0	0	0	0	0	0	0	0	0	0	0	0	0	0	0	0	0	0	0	0	0	0	0	0	0	0	0	0	0	0	0	0	0	0	0	0	0	0	0	0	0	0	0	0	0	0	0	0	0	0	0	0	0	0	0	0	0	0	0	0	0	0	0	0	0	0	0	0	0	0	0	0	0	0	0	0	0	0	0	0	0	0	0	0	0	0	0	0	0	0	0	0	0		0	0	0	0	0	0	0	0	0	0	0	0	0	0	0	0	0	0	0	0	0	0	0	0	0	0	0	0	0	0	0	0	0	0	0	0	0	0	0	0	0	0	0	0	0	0	0	0	0	0	0	0	0	0	0	0	0	0	0	0	0	0	0	0	0	0	0	0	0	0	0	0	0	0	0	0	0	0	0	0	0	0	0	0	0	0	0	0	0	0	0	0	0	0	0	0	0	0	0	0	0	0	0	0	0	0	0	0	0	0	0	0	0	0	0	0	0	0	0	0	0	0	0	0	0	0	0	0	0	0	0	0	0	0	0	0.0001	0	0	0	0	0	0	0	0	0	0	0	0	0	0	0	0	0	0	0	0	0	0	0	0	0	0	0	0	0	0	0	0	0	0	0	0	0	0	0	0	0	0	0	0	0	0	0	0	0	0	0	0	0	0	0	0	0	0	0	0	0	0	0	0	0	0	0	0	0	0	0	0	0	0	0	0	0	0	0	0	0	0	0	0	0	0	0	0	0	0	0	0	0	0	0	0	0	0	0	0	0	0	0	0	0	0	0	0	0	0	0	0	0	0	0	0.0008	0	0	0	0	0	0	0	0	0	0	0	0	0	0	0	0	0	0	0	0	0	0	0	0	0	0	0	0	0	0	0	0	0	0	0	0	0	0	0	0	0	0	0	0	0	0	0	0	0	0	0	0	0	0	0	0	0		0	0	0	0	0	0	0	0	0	0	0	0	0	0	0	0	0
Dog	Nose	Yes	1170	187	1	1	NA	NA	0.0278	0.05	0	0.0071	0.0342	0.0186	0	0.2567	0.1029	0.0553	0.0016	0.0048	0.003	0.1183	0.0104	0.0256	0.0049	0.0261	0.0032	0.0223	0.0106	0.0014	0.0013	0.01	0	0.2039				0.0172				0.004											0.0019	0.0036		0.0073			0.0021	0.0078	0.0032	0.0007	0.0029	0.0015	0.0004	0.0031	0.0032	0.003	0.0054	0.0003	0.0037	0.0018		0	0.0032	0.0037	0.0025	0.0032	0.0015	0.0003	0.0114	0.0022	0.0013	0.0023	0.0004	0.0013	0.0001	0.0003	0	0.0001	0.0001	0.0026	0.0004	0.0003	0.0003	0.0015	0.0058	0.0008	0.0001	0.0058	0.0031	0.0002	0.0002	0.0002	0	0	0	0	0	0.0002	0	0	0	0	0	0	0.001	0	0	0.0003	0	0	0	0	0	0	0	0	0.0001	0	0.0004	0	0	0	0	0.0001	0	0.0008	0	0	0.0012	0	0	0	0.0001	0	0	0	0	0	0	0.0001	0	0	0.0001	0	0	0	0.001	0.0001	0	0	0	0	0.002	0	0	0	0	0	0.0013	0.0001	0.0003	0.0008	0	0	0	0.0002	0	0	0.0004	0.0001	0	0.0001	0	0	0.0002	0.0016	0	0.0002	0	0.0001	0.0005	0	0	0	0.0002	0	0	0	0.0002	0	0	0.001	0	0.0002	0	0	0.0001	0	0	0	0	0.0022	0	0	0.0001	0.0003	0	0	0	0.001	0	0	0.0001	0	0	0	0.0002	0	0	0	0.0001	0.0005	0.0002	0	0	0	0	0	0	0	0.0001	0	0.0019	0	0	0	0	0	0	0	0	0	0	0	0	0	0.0009	0	0	0		0	0	0	0	0	0.0002	0	0	0	0.0008	0	0	0.0005	0.0001	0	0	0	0	0	0	0	0	0	0.0022	0	0	0	0	0.001	0	0	0.0003	0	0	0	0.0002	0	0	0	0.001	0	0	0	0	0	0	0	0	0	0	0	0	0	0	0	0	0.0017	0.0003	0	0.0002	0	0	0	0	0	0	0.0003	0	0	0	0	0	0.0047	0	0	0	0	0	0	0.0002	0	0	0.0024	0.0002	0	0	0	0	0	0	0.0002	0	0	0	0.0001	0	0	0	0	0	0		0	0	0.0001	0	0	0	0	0	0	0.0003	0	0	0.0007	0.0001	0	0	0	0	0	0	0	0	0	0.0001	0	0.0001	0	0	0	0.0004	0	0	0.0009	0	0	0	0	0	0	0	0	0	0	0	0	0	0	0	0.0025	0	0	0	0	0	0	0	0	0	0	0	0.0015	0	0	0	0	0	0	0	0	0	0	0	0	0	0	0.0002	0	0	0	0	0.0001	0	0	0	0	0.0001	0	0	0.0002	0.0011	0.0001	0.0007	0	0	0	0	0.0001	0.0002	0	0.0003	0	0.001	0	0.0003	0	0	0.0001	0	0.0001	0.0014	0.0001	0	0.0004	0	0	0	0	0	0	0.0004	0	0	0	0	0	0	0	0.0029	0	0.0002	0	0	0	0	0	0.0011	0	0	0	0	0.0011	0	0	0	0	0	0.0003	0	0.0001	0	0	0	0	0.0005	0	0	0	0	0	0	0	0	0	0.0011	0.0001	0	0	0	0	0.0001	0	0	0	0	0	0	0	0	0	0	0.0007	0	0	0.0013	0	0	0	0.0006	0	0	0	0	0	0	0	0	0	0	0	0	0	0	0	0	0	0	0	0	0	0.0001	0	0.0008	0	0	0	0	0	0	0	0	0	0.0002	0	0.0008	0	0	0	0	0	0	0	0.0002	0	0	0	0	0	0	0	0	0	0	0	0	0	0	0	0	0	0	0	0.0035	0	0	0.0001	0	0	0	0	0	0	0	0	0	0	0	0	0	0	0	0	0.0001	0	0	0	0	0	0	0.0005	0	0	0	0	0	0	0	0	0	0	0	0	0	0	0	0	0.0004	0	0	0	0	0	0.0039	0	0.0001	0	0	0	0	0		0	0.0005	0	0	0	0	0	0	0	0.0014	0	0	0	0	0	0	0
Dog	Nose	Yes	1151	181	1	0	NA	NA	0.0001	0.0001	0	0.0001	0.0019	0.0003	0	0.6578	0.0001	0.0067	0.0001	0.0665	0.0001	0	0	0.0001	0.0006	0	0.0001	0	0	0	0.176	0	0	0.0894				0.0092				0											0.001	0.0002		0			0	0	0.0167	0	0	0	0	0.0001	0	0	0	0	0.0001	0.0001		0	0	0	0	0	0	0	0	0	0	0.0002	0	0	0	0	0.0001	0	0	0	0	0	0	0	0	0.007	0	0	0	0	0.0004	0.0001	0	0	0	0	0	0	0	0	0	0	0	0	0	0	0	0	0	0	0	0	0	0	0	0	0	0	0	0	0	0	0	0	0	0	0	0	0	0	0	0	0	0	0	0	0	0	0	0	0	0	0	0	0	0	0	0	0	0	0	0	0	0	0	0	0	0	0	0	0	0	0	0	0	0	0	0	0	0	0	0	0	0	0	0	0	0	0	0	0	0	0	0	0	0	0	0	0	0	0	0	0	0	0	0	0	0	0	0	0	0	0	0	0	0	0.0001	0	0	0	0	0	0	0	0	0	0	0	0	0	0	0	0	0	0	0	0	0	0	0	0	0	0	0	0	0	0	0	0	0	0	0	0	0	0	0	0	0	0	0		0	0	0	0	0	0	0	0	0	0	0	0	0	0	0	0	0	0	0	0	0	0	0	0	0	0	0	0	0	0	0	0	0	0	0	0	0	0	0	0	0	0	0	0	0	0	0	0	0	0	0	0	0	0	0	0	0	0	0	0	0	0	0	0	0	0	0	0	0	0	0	0	0	0	0	0	0	0	0	0	0	0	0	0	0	0	0	0	0	0	0	0.0001	0.0001	0	0	0	0	0	0	0	0		0	0	0	0	0	0	0	0	0	0	0	0	0	0	0	0	0	0	0	0.0076	0	0	0	0	0	0	0	0	0	0.0001	0	0	0	0	0	0	0	0	0	0	0	0	0	0	0	0	0	0	0	0	0	0	0	0	0	0	0	0	0	0	0	0	0	0	0	0	0	0	0	0	0	0	0	0	0	0	0	0	0	0	0	0	0	0	0	0	0	0	0	0	0	0	0	0	0	0	0	0	0	0	0	0	0	0	0	0	0	0	0	0	0	0	0	0	0	0	0	0	0	0	0	0	0	0	0	0	0	0	0	0	0	0	0	0	0	0	0	0	0	0	0	0	0	0	0	0	0	0	0	0	0	0	0	0	0	0	0	0	0	0	0	0	0	0	0	0	0	0	0	0	0	0	0	0	0	0	0	0	0	0	0	0	0	0	0	0	0	0	0	0	0	0	0	0	0	0	0	0	0	0	0	0	0	0	0	0	0	0	0	0	0	0	0	0	0	0	0	0	0	0	0	0	0	0	0	0	0	0	0	0	0	0	0	0	0	0	0	0	0	0	0	0	0	0	0	0	0	0	0	0	0	0.0462	0	0	0	0	0	0	0	0	0	0	0	0	0	0	0	0	0	0	0	0	0	0	0	0	0	0	0	0	0	0	0	0	0	0	0	0	0	0	0	0	0	0	0	0	0	0	0	0	0	0	0	0	0	0	0	0	0		0	0	0	0	0	0	0	0	0	0	0	0	0	0	0	0	0
Dog	Nose	Yes	1143	181	0	1	NA	NA	0.0495	0.0359	0	0.0065	0.0062	0.0175	0.0011	0.1016	0.106	0.057	0.04	0.0054	0.0047	0.0319	0.0194	0.0478	0.0509	0.0075	0.0057	0.0107	0.0091	0.003	0.0025	0.0107	0.0001	0.3693				0.0076				0.0039											0.0017	0.0032		0.0037			0.0019	0.0027	0.0011	0.0017	0.0055	0.0027	0.001	0.0018	0.0009	0.0018	0.008	0.0095	0.0145	0.0004		0.001	0.0055	0.0029	0.0008	0.0045	0.0009	0.0007	0.0031	0.0015	0.0028	0.0036	0.0082	0.001	0.0001	0.0007	0.0005	0.0003	0.0001	0.0007	0.0029	0.0002	0.0011	0.0011	0.0015	0.001	0.0004	0.0033	0.0001	0.0013	0.0278	0.0011	0.0004	0	0	0	0	0	0	0	0	0	0	0	0	0.0006	0	0.0012	0.0001	0	0	0	0	0	0	0	0	0.0001	0	0	0	0.0004	0.0001	0	0	0.0024	0	0	0	0.0002	0	0	0.0004	0.0003	0	0.0005	0	0	0.0003	0.0016	0	0	0.0003	0.0004	0.0002	0	0.0007	0.0001	0	0	0	0	0.0006	0.0001	0.0006	0	0	0.0002	0.0017	0.0132	0	0.0009	0.0001	0	0	0.0007	0	0	0.001	0.0004	0	0	0.0002	0	0.0001	0.0019	0.0005	0.0003	0	0.0006	0.0024	0.0002	0.0001	0	0	0	0	0	0	0	0	0.0003	0	0.0004	0	0	0.0002	0	0	0	0	0	0	0.0001	0	0.0024	0.0102	0	0	0	0	0	0.007	0	0	0	0.0002	0	0	0	0	0.0002	0.0003	0.0007	0	0	0	0.0005	0	0	0.0006	0	0.0006	0	0	0	0	0	0	0	0	0	0	0	0	0	0.0002	0.0003	0.0002	0		0	0.0008	0	0	0	0.0001	0	0.0003	0	0.0009	0.0002	0.0001	0	0.0001	0	0	0	0.0001	0	0	0.0004	0	0	0.0012	0	0	0	0	0.0005	0	0	0.0006	0	0	0	0.0003	0	0.0001	0	0.0011	0	0.002	0	0	0	0	0	0	0.0001	0	0	0.0013	0	0	0	0	0.0006	0.0012	0	0	0	0	0	0.0001	0	0	0.0001	0	0	0	0	0	0.0005	0	0	0	0.0004	0	0.0003	0.0004	0	0	0.014	0.0031	0.0004	0	0	0	0	0	0	0.0111	0.0036	0	0.0015	0	0	0	0.0016	0.0001	0.0011		0	0.0005	0.0016	0	0	0.0008	0	0.0004	0.0001	0.0007	0	0.0002	0.0131	0.0002	0	0.0001	0	0	0	0.0016	0.0003	0	0	0.0001	0	0	0	0	0	0.0183	0	0	0.0031	0	0	0	0	0.0053	0	0	0	0	0	0.0004	0	0	0	0.0001	0	0	0	0.0004	0	0	0	0.0002	0	0.0107	0	0	0.0003	0	0	0.0001	0.0001	0	0	0	0.0084	0	0	0	0	0	0	0	0	0	0	0	0.002	0	0.0002	0	0	0	0	0.0006	0	0.0001	0	0.0029	0	0.0005	0	0	0	0	0	0.0005	0	0.0001	0	0	0	0	0.0002	0	0.0018	0.0007	0	0.0002	0	0	0	0	0.0002	0	0.0001	0	0	0	0.0001	0	0	0	0	0.0015	0.0001	0	0	0	0	0	0.0001	0.0006	0	0	0	0	0.0001	0	0	0	0.0022	0.0002	0.0005	0	0	0	0	0	0.0007	0	0.0002	0	0	0	0.0003	0	0	0.0004	0.0001	0.0006	0.0001	0.0001	0	0	0	0.0004	0	0	0.0002	0.0002	0	0	0	0	0	0	0.0002	0	0	0	0.0002	0	0	0.0006	0.0001	0	0.0017	0	0	0	0	0.0001	0	0	0	0	0	0	0.0001	0	0	0	0	0	0.0002	0	0	0.0001	0	0	0.0002	0	0	0.0001	0.0005	0	0	0	0	0	0.0017	0	0.0002	0	0.0002	0	0	0.0022	0	0	0	0	0.0001	0	0	0	0	0.0001	0.0001	0	0	0	0	0	0	0	0.0001	0.0011	0	0	0	0	0	0.0002	0	0	0	0.0004	0	0	0.0004	0	0	0	0	0	0	0.0007	0	0.0001	0	0	0	0	0.0003	0	0.0004	0.0001	0	0	0	0.0001	0	0	0.0003	0	0	0	0.0003	0.0002	0.0001	0	0.0001	0.0002	0.0001	0.0003	0.0001	0.0012	0.0009	0	0	0	0	0	0		0	0.0003	0	0	0	0	0	0	0	0.0013	0.0001	0	0	0.0002	0	0	0
Dog	Nose	Yes	1147	181	1	1	NA	NA	0.0002	0	0	0	0.0048	0	0	0.8398	0.0001	0.0001	0.0001	0.0074	0	0	0	0	0.0002	0	0	0.0011	0	0.0001	0.0827	0	0	0.0634				0.0234				0											0.001	0		0			0	0	0.0015	0	0	0	0	0	0	0	0	0	0.0001	0		0	0	0	0	0	0	0	0	0	0	0	0	0	0	0	0	0	0	0	0.0002	0	0	0	0	0.0037	0	0	0	0	0.0001	0	0	0	0	0	0	0	0	0	0	0	0	0	0	0	0	0	0	0	0	0	0	0	0	0	0	0	0	0	0	0	0	0	0	0	0	0	0	0	0	0	0	0	0	0	0	0	0	0	0	0	0	0	0	0	0	0	0	0	0	0	0	0	0	0	0	0	0	0	0	0	0	0	0	0	0	0	0	0	0	0	0	0	0	0	0	0	0	0	0	0	0	0	0	0	0	0	0	0	0	0	0	0	0	0	0	0	0	0	0	0	0	0	0	0	0	0	0	0	0	0	0	0	0	0	0	0	0	0	0	0	0	0	0	0	0	0	0	0	0	0	0	0	0	0	0	0	0	0	0	0	0	0	0	0	0	0	0	0		0	0	0	0	0	0	0	0	0	0	0	0	0	0	0	0	0	0	0	0	0	0	0	0	0	0	0	0	0	0	0	0	0	0	0	0	0	0	0	0	0	0	0	0	0	0	0	0	0	0	0	0	0	0	0	0	0	0	0	0	0	0	0	0	0	0	0	0	0	0	0	0	0	0	0	0	0	0	0	0	0	0	0.0001	0	0	0	0	0	0	0	0	0	0	0	0.0001	0	0	0	0	0	0		0	0	0	0	0	0	0	0	0	0	0	0	0	0	0	0	0	0	0	0.0003	0	0	0	0	0	0	0	0	0.0001	0	0	0	0	0	0	0	0	0	0	0	0	0	0	0	0	0	0	0	0	0	0	0	0	0	0	0	0	0.0004	0	0	0	0	0	0	0	0	0	0	0.0002	0	0	0	0	0	0	0	0	0	0	0	0	0	0.0001	0	0	0	0	0	0	0	0	0	0	0	0	0	0	0	0	0	0	0	0	0	0	0	0	0	0	0	0	0	0	0	0	0	0	0	0	0	0	0	0	0	0	0	0	0	0	0	0	0	0	0	0	0	0	0	0	0	0	0	0	0	0	0	0	0	0	0	0	0	0	0	0	0	0	0	0	0	0	0	0	0	0	0	0	0	0	0	0	0	0	0	0	0	0	0	0	0	0	0	0	0	0	0	0	0	0	0	0	0	0	0	0	0	0	0	0	0	0	0	0	0	0	0	0	0	0	0	0	0	0	0	0	0	0	0	0	0	0	0	0	0	0	0	0	0	0	0	0	0	0	0	0	0	0	0	0	0	0	0	0	0	0	0	0	0	0	0	0	0.0321	0	0	0	0	0	0	0	0	0	0	0	0	0	0	0	0	0	0	0	0	0	0	0	0	0	0	0	0	0	0	0	0	0	0	0	0	0	0	0	0	0	0	0	0	0	0	0	0	0	0	0	0	0	0	0	0	0		0	0	0	0	0	0	0	0	0	0	0	0	0	0	0	0	0
Dog	Nose	Yes	1154	181	1	1	NA	NA	0.0009	0	0	0	0.011	0.0001	0	0.5678	0.0002	0.0024	0.0003	0.0269	0	0.0002	0	0	0.0003	0	0	0.0001	0	0	0.2108	0	0	0.179				0.0298				0											0.0002	0.0004		0			0	0	0.0366	0	0	0	0	0	0	0	0.0001	0.0001	0.0001	0		0	0	0	0	0	0	0	0	0	0	0	0	0	0	0.0001	0	0	0	0	0	0	0	0	0	0.0101	0	0	0	0	0.0002	0	0	0	0	0	0	0	0	0	0	0	0	0	0	0	0	0	0	0	0	0	0	0	0	0	0	0	0	0	0	0	0	0	0	0	0	0	0	0	0	0	0	0	0	0	0	0	0	0	0	0	0	0	0	0	0	0	0	0	0	0	0	0	0	0	0	0	0	0.0001	0	0	0	0	0	0	0	0	0	0	0	0	0	0	0	0	0	0	0	0	0	0	0	0	0	0	0	0	0	0	0	0	0	0	0	0	0	0	0	0	0	0	0	0	0	0	0	0	0	0	0	0	0	0	0	0	0	0	0	0	0	0	0	0	0	0	0	0	0	0	0	0	0	0	0	0	0	0	0	0	0	0	0	0	0	0	0.0001	0	0	0		0	0	0	0	0	0	0	0	0	0	0	0	0	0	0	0	0	0	0	0	0	0	0	0	0	0	0	0	0	0	0	0	0	0	0	0	0	0	0	0	0	0	0	0	0	0	0	0	0	0	0	0	0	0	0	0	0	0	0	0	0	0	0	0	0	0	0	0	0	0	0	0	0	0	0	0	0	0	0	0	0	0	0	0	0	0	0	0	0	0	0	0	0	0	0	0	0	0	0	0	0		0	0.0001	0	0	0	0	0	0	0	0	0	0	0.0001	0	0	0	0	0	0	0.0046	0	0	0	0	0	0	0	0	0	0	0	0	0	0	0	0	0	0	0	0	0	0	0	0	0	0	0	0	0	0	0	0	0	0	0	0	0	0	0	0	0	0	0	0	0	0	0	0	0.0001	0	0	0	0	0	0	0	0	0	0	0	0	0	0	0	0	0	0	0	0	0	0	0	0	0	0	0	0	0	0	0	0	0	0	0	0	0	0	0	0	0	0	0	0	0	0	0	0	0	0	0	0	0	0	0	0	0	0	0	0	0	0	0	0	0	0	0	0	0	0	0	0	0	0	0	0	0	0	0	0	0	0	0	0	0	0	0	0	0	0	0	0	0	0	0	0	0	0	0	0	0	0	0	0	0	0	0	0	0	0	0	0	0	0	0	0	0	0	0	0	0	0	0	0	0	0	0	0	0	0	0	0	0	0	0	0	0	0	0	0	0	0	0	0	0	0	0	0	0	0	0	0	0	0	0	0	0	0	0	0	0	0	0	0	0	0	0	0	0	0	0	0	0	0	0	0	0	0	0	0	0	0	0.0962	0	0	0	0	0	0	0	0	0	0	0	0	0	0	0	0	0	0	0	0	0	0	0	0	0	0	0	0	0	0	0	0	0	0	0	0	0	0	0	0	0	0	0	0	0	0	0	0	0	0	0	0	0	0	0	0	0		0	0	0	0	0	0	0	0	0	0	0	0	0	0	0	0	0
Dog	Nose	Yes	1157	182	1	1	NA	NA	0.0011	0.0011	0	0.0002	0.0003	0.0007	0.0003	0.8502	0.0015	0.0007	0.0013	0.0166	0.0001	0.0022	0	0.0002	0.0042	0.0005	0.0006	0.0015	0.0001	0.0002	0.0912	0.0001	0	0.0251				0.0067				0.0001											0.0006	0.0003		0			0.0004	0.0001	0	0.0001	0	0	0	0.0001	0	0	0.0005	0.0001	0	0.0004		0	0.0003	0.0003	0	0.0002	0.0001	0.0002	0	0	0	0	0	0	0	0	0.0005	0	0	0	0	0.0001	0	0	0.0004	0.0002	0	0	0.0001	0.0002	0.0002	0	0	0	0	0	0	0	0	0	0	0	0	0	0	0	0	0	0	0	0	0	0	0	0	0	0	0	0	0	0	0	0	0	0	0.0002	0	0	0	0	0	0	0	0	0	0	0	0	0	0	0	0	0.0001	0.0002	0.0001	0	0	0	0	0	0	0	0.0002	0	0.0001	0	0	0	0.0002	0.0002	0	0	0	0	0	0.0001	0	0	0	0	0	0	0	0	0	0	0.0004	0.0002	0	0.0003	0.0005	0	0	0	0	0	0	0	0	0	0	0.0002	0	0	0	0	0	0	0	0	0	0	0	0	0	0	0	0	0	0	0	0	0	0	0	0	0	0	0	0	0	0	0	0	0	0	0	0	0	0	0	0	0.0001	0	0	0	0	0	0	0	0	0	0	0	0	0	0	0	0	0		0	0	0	0	0	0	0	0	0	0	0	0	0	0	0	0	0	0	0	0	0.0001	0	0	0	0	0	0	0	0	0	0	0	0	0	0	0.0002	0	0	0	0.0002	0	0	0	0	0	0	0	0	0	0	0	0	0	0	0	0	0.0001	0	0.0001	0	0	0	0	0	0.0001	0	0	0.0001	0	0	0	0	0	0	0	0	0	0	0	0	0	0	0.0001	0	0	0	0	0	0	0	0	0	0	0	0	0	0	0	0	0	0		0	0	0	0	0	0.0002	0	0	0	0	0	0	0	0	0	0	0	0	0	0.0019	0.0001	0	0	0	0	0	0.0001	0	0.0001	0	0	0	0	0	0	0	0	0	0	0	0	0	0	0	0	0	0	0	0	0	0	0	0	0	0	0	0	0	0	0	0	0	0	0	0	0	0	0	0	0	0	0	0	0	0	0	0	0	0	0	0	0	0	0	0	0	0	0	0	0	0	0	0	0	0	0	0	0	0	0	0	0	0	0	0	0	0	0	0.0002	0	0	0	0	0	0	0	0	0	0	0	0.0001	0	0	0	0	0	0	0.0002	0	0	0	0	0	0	0	0.0002	0	0	0	0	0	0	0	0	0.0001	0	0	0	0	0	0	0	0	0	0	0	0	0	0	0	0	0	0.0001	0	0.0001	0	0	0	0	0	0	0	0	0	0	0	0	0	0	0	0	0	0	0	0	0	0	0	0	0	0	0	0	0	0	0	0	0	0	0	0	0	0	0	0	0	0	0	0	0	0	0	0	0	0	0	0	0	0	0	0	0	0	0	0	0	0	0	0	0	0	0	0	0	0	0	0	0	0	0	0	0	0	0	0	0	0	0	0	0	0	0.0048	0	0	0	0	0	0	0	0	0	0	0	0	0	0	0	0	0	0	0	0	0	0	0	0	0	0	0	0	0	0	0	0	0	0	0	0	0	0	0	0	0	0	0	0	0	0.0001	0.0001	0	0	0	0	0	0	0	0	0	0		0	0.0004	0	0	0	0	0	0	0	0	0	0	0	0	0	0	0
Dog	Nose	Yes	1146	181	1	0	NA	NA	0	0	0	0	0.0041	0	0	0.821	0.0001	0.0006	0.0001	0.0496	0	0	0	0	0.0001	0	0	0.0003	0	0	0.0398	0	0	0.0843				0.008				0											0.0019	0		0			0	0	0.0055	0	0	0	0	0	0	0	0.0001	0	0	0		0	0	0	0	0	0	0	0	0	0	0.0001	0	0	0	0	0	0	0	0	0	0	0	0	0	0.0087	0	0	0	0	0.0003	0	0	0	0	0	0	0	0	0	0	0	0	0	0	0	0	0	0	0	0	0	0	0	0	0	0	0	0	0	0	0	0	0	0	0	0	0	0	0	0	0	0	0	0	0	0	0	0	0	0	0	0	0	0	0	0	0	0	0	0	0	0	0	0	0	0	0	0	0	0	0	0	0	0	0	0	0	0	0	0	0	0	0	0	0	0	0	0	0	0	0	0	0	0	0	0	0	0	0	0	0	0	0	0	0	0	0	0	0	0	0	0	0	0	0	0	0	0	0	0	0	0	0	0	0	0	0	0	0	0	0	0	0	0	0	0	0	0	0	0	0	0	0	0	0	0	0	0	0	0	0	0	0	0	0	0	0	0	0		0	0	0	0	0	0	0	0	0	0	0	0	0	0	0	0	0	0	0	0	0	0	0	0	0	0	0	0	0	0	0	0	0	0	0	0	0	0	0	0	0	0	0	0	0	0	0	0	0	0	0	0	0	0	0	0	0	0	0	0	0	0	0	0	0	0	0	0	0	0	0	0	0	0	0	0	0	0	0	0	0	0	0	0	0	0	0	0	0	0	0	0	0	0	0	0	0	0	0	0	0		0	0.0003	0	0	0	0	0	0	0	0	0	0	0	0	0	0	0	0	0	0.0032	0	0	0	0	0	0	0	0	0	0	0	0	0	0	0	0	0	0	0	0	0	0	0	0	0	0	0	0	0	0	0	0	0	0	0	0	0	0	0	0	0	0	0	0	0	0	0	0	0	0	0	0	0	0	0	0	0	0	0	0	0	0	0	0	0	0	0	0	0	0	0	0	0	0	0	0	0	0	0	0	0	0	0	0	0	0	0	0	0	0	0	0	0	0	0	0	0	0	0	0	0	0	0	0	0	0	0	0	0	0	0	0	0	0	0	0	0	0	0	0	0	0	0	0	0	0	0	0	0	0	0	0	0	0	0	0	0	0	0	0	0	0	0	0	0	0	0	0	0	0	0	0	0	0	0	0	0	0	0	0	0	0	0	0	0	0	0	0	0	0	0	0	0	0	0	0	0	0	0	0	0	0	0	0	0	0	0	0	0	0	0	0	0	0	0	0	0	0	0	0	0	0	0	0	0	0	0	0	0	0	0	0	0	0	0	0	0	0	0	0	0	0	0	0	0	0	0	0	0	0	0	0.0562	0	0	0	0	0	0	0	0	0	0	0	0	0	0	0	0	0	0	0	0	0	0	0	0	0	0	0	0	0	0	0	0	0	0	0	0	0	0	0	0	0	0	0	0	0	0	0	0	0	0	0	0	0	0	0	0	0		0	0	0	0	0	0	0	0	0	0	0	0	0	0	0	0	0
Dog	Nose	Yes	1139	179	1	1	NA	NA	0.0005	0	0	0	0	0.0001	0.0001	0.9304	0.0001	0.0004	0.0001	0.0113	0	0.0002	0	0.0001	0.0008	0	0	0.0001	0	0	0.0001	0	0.0001	0.0556				0.021				0											0.0005	0		0			0	0	0.0038	0	0	0	0	0.0002	0	0	0	0	0	0		0	0	0	0	0	0	0	0	0	0	0	0	0	0	0	0	0	0	0	0	0	0	0	0	0.003	0	0	0	0.0001	0	0	0	0	0	0	0	0	0	0	0	0	0	0	0	0	0	0	0	0	0	0	0	0	0	0	0	0	0	0	0	0	0.0001	0	0	0	0	0	0	0	0	0	0	0	0	0	0	0	0	0	0	0	0	0	0	0	0	0	0	0	0	0	0	0	0	0	0	0	0	0	0	0	0	0	0	0	0	0	0	0	0	0	0.0001	0	0	0	0	0	0	0	0.0001	0	0	0	0	0	0	0	0	0	0	0	0	0	0	0	0	0	0	0	0	0	0	0	0	0	0	0	0	0	0	0	0	0	0	0	0	0	0	0	0	0	0	0.0001	0	0	0	0	0	0	0	0	0	0	0	0	0	0	0	0	0	0	0	0	0	0	0	0	0	0		0	0	0	0	0	0	0	0	0	0	0	0	0	0	0	0	0	0	0	0	0	0	0	0	0	0	0	0	0	0	0	0.0001	0	0	0	0	0	0	0	0	0	0	0	0	0	0	0	0	0	0	0	0	0	0	0	0	0	0	0	0	0	0	0	0	0	0	0	0	0	0	0	0	0	0	0	0	0	0	0	0	0	0	0	0	0	0	0	0	0	0	0	0	0	0	0	0	0	0	0	0	0		0	0	0	0	0	0	0	0	0	0	0	0	0	0	0	0	0	0	0	0.0041	0	0	0	0	0	0	0	0	0	0	0	0	0	0	0	0	0	0	0	0	0	0	0	0	0	0	0	0	0	0	0	0	0	0	0	0	0	0	0	0	0	0	0	0	0	0	0	0	0	0	0	0	0	0	0	0	0	0	0	0	0	0	0	0	0	0	0	0	0	0	0	0	0	0	0	0	0	0.0001	0	0	0	0	0	0	0	0	0	0	0	0	0	0	0	0	0	0	0	0	0	0	0	0	0	0	0	0	0	0	0	0	0	0	0	0	0	0	0	0	0	0	0	0	0	0	0	0	0	0	0	0	0	0	0	0	0	0	0	0	0	0	0	0	0	0	0	0	0	0	0	0	0	0	0	0	0	0	0	0	0	0	0	0	0	0	0	0	0	0	0	0	0	0	0	0	0	0	0	0	0	0	0	0	0	0	0	0	0	0	0	0	0	0	0	0	0	0	0	0	0	0	0	0	0	0	0	0	0	0	0	0	0	0	0	0	0	0	0	0	0	0	0	0	0	0	0	0	0	0	0	0	0	0.0223	0	0	0	0	0	0	0	0	0	0	0	0	0	0	0	0	0	0	0	0	0	0	0	0	0	0	0	0	0	0	0	0	0	0	0	0	0	0	0	0	0	0	0	0	0	0	0	0	0	0	0	0	0	0	0	0	0		0	0	0	0	0	0	0	0	0	0	0	0	0	0	0	0	0
Dog	Nose	Yes	1150	181	1	1	NA	NA	0.0003	0.0007	0	0.0001	0.0018	0.0002	0	0.7616	0.0005	0.0036	0.0001	0.0444	0	0.0001	0	0	0.0003	0	0	0.0001	0	0	0.0256	0	0	0.1606				0.0119				0											0.0007	0		0			0	0	0.0122	0	0	0	0	0.0003	0	0	0.0002	0	0.0015	0		0	0	0	0	0	0.0001	0	0	0	0	0	0	0	0	0	0	0	0	0	0	0	0	0	0	0.0083	0	0	0	0	0.0002	0	0	0	0	0	0	0	0	0	0	0	0	0	0	0	0	0	0	0	0	0	0	0	0	0	0	0	0	0	0	0	0	0	0	0	0	0	0	0	0	0	0	0	0	0	0	0	0	0	0	0	0	0	0	0	0	0	0	0	0	0	0	0	0	0	0	0	0	0	0	0	0	0	0	0	0	0	0	0	0	0	0	0	0	0	0	0	0	0	0	0	0	0	0	0	0	0	0	0	0	0	0	0	0	0	0	0	0	0	0	0	0	0	0	0	0	0	0	0	0	0	0	0	0	0	0	0	0	0	0	0	0	0	0	0	0	0	0	0	0	0	0	0	0	0	0	0	0	0	0	0	0	0	0	0	0	0	0	0		0	0	0	0	0	0	0	0	0	0	0	0	0	0	0	0	0	0	0	0	0	0	0	0	0	0	0	0	0	0	0	0	0	0	0	0	0	0	0	0	0	0	0	0	0	0	0	0	0	0	0	0	0	0	0	0	0	0	0	0	0	0	0	0	0	0	0	0	0	0	0	0	0	0	0	0	0	0	0	0	0	0	0.0001	0	0	0	0	0	0	0	0	0	0	0	0	0	0	0	0	0	0		0	0	0	0	0	0	0	0	0	0	0	0	0.0001	0	0	0.0001	0	0	0	0.0251	0	0	0	0	0	0	0	0	0	0	0	0	0	0	0	0	0	0	0	0	0	0	0	0	0	0	0	0	0	0	0	0	0	0	0	0	0	0	0	0	0	0	0	0	0	0	0	0	0	0	0	0	0	0	0	0	0	0	0	0	0	0	0	0	0	0	0	0	0	0	0	0	0	0	0	0	0	0	0	0	0	0	0	0	0	0	0	0	0	0	0	0	0	0	0	0	0	0	0	0	0	0	0	0	0	0	0	0	0	0	0	0	0	0	0	0	0	0	0	0	0	0	0	0	0	0	0	0	0	0	0	0	0	0	0	0	0	0	0	0	0	0	0	0	0	0	0	0	0	0	0	0	0	0	0	0	0	0	0	0	0	0	0	0	0	0	0	0	0	0	0	0	0	0	0	0	0	0	0	0	0	0	0	0	0	0	0	0	0	0	0	0	0	0	0	0	0	0	0	0	0	0	0	0	0	0	0	0	0	0	0	0	0	0	0	0	0	0	0	0	0	0	0	0	0	0	0	0	0	0	0	0.0997	0	0	0	0	0	0	0	0	0	0	0	0	0	0	0	0	0	0	0	0	0	0	0	0	0	0	0	0	0	0	0	0	0	0	0	0	0	0	0	0	0	0	0	0	0	0	0.0001	0	0	0	0	0	0	0	0	0	0		0	0	0	0	0	0	0	0	0	0	0	0	0	0	0	0	0
Dog	Nose	Yes	1140	179	1	1	NA	NA	0.3211	0.0118	0	0.0007	0.0011	0.0009	0	0.5706	0.0088	0.0039	0.0005	0.0267	0	0.0006	0.0003	0.0033	0.0036	0.0024	0.0004	0.0018	0.0009	0.0002	0	0.0007	0.012	0.0277				0.0047				0.0005											0.0003	0.0004		0.0001			0.0001	0.0004	0.0001	0	0.0004	0	0	0.0026	0.0001	0.0003	0.0003	0.0001	0.0012	0.0001		0	0.0002	0.0003	0.0001	0.0001	0.0001	0	0.0004	0.0001	0.0001	0.0004	0.0005	0	0	0.0016	0	0.0001	0	0	0	0	0.0001	0	0	0.0001	0.0012	0	0	0.0001	0.0005	0	0	0	0	0	0	0	0	0	0	0	0	0	0	0.0001	0	0	0	0	0	0	0	0	0	0	0	0	0	0	0	0	0	0	0	0	0	0	0	0	0	0	0	0	0	0	0	0	0	0	0	0	0	0	0	0	0	0	0	0	0	0	0.0001	0	0	0	0	0	0	0.0002	0	0	0	0	0	0	0	0	0.0001	0	0	0	0	0	0	0	0	0	0	0	0	0	0	0	0	0	0	0	0	0	0	0	0	0	0	0	0	0	0	0	0	0	0	0	0	0	0	0	0	0	0	0	0	0	0	0	0	0	0	0	0.0001	0.0001	0	0	0	0	0	0	0	0	0	0	0	0	0	0	0	0	0	0	0	0	0	0	0	0	0.0001	0	0	0		0	0	0	0	0	0	0	0	0	0	0	0.0001	0	0	0	0	0	0	0	0	0	0	0	0	0	0	0	0	0	0	0	0	0	0	0	0	0	0	0	0.0001	0	0	0	0	0	0	0	0	0	0	0	0.0003	0	0	0	0	0	0	0	0	0	0	0	0	0	0	0	0	0	0	0	0	0	0	0	0	0	0	0	0	0	0	0	0	0	0	0	0	0	0	0	0	0	0	0	0	0	0	0.0001	0	0		0	0	0	0	0	0	0	0	0	0.0001	0	0	0.0001	0	0	0	0	0	0	0.006	0	0	0	0	0	0	0	0	0.0002	0	0	0	0.0002	0	0	0	0	0	0	0	0	0	0	0	0	0	0	0	0.0002	0	0	0	0	0	0	0	0	0	0	0	0	0	0	0	0	0	0	0	0	0	0	0	0	0	0	0	0	0	0	0	0	0	0	0	0	0.0002	0	0	0	0	0	0.0004	0	0	0	0	0	0	0	0	0	0	0	0	0	0	0	0	0	0.0001	0	0	0	0	0	0	0.0001	0	0	0	0	0	0	0	0	0	0	0.0001	0	0	0	0	0	0	0	0	0	0	0	0	0	0	0	0	0.0001	0	0	0	0	0	0	0	0	0	0	0	0	0	0	0	0	0	0	0.0001	0	0	0	0	0	0	0	0	0	0	0	0	0	0	0	0	0	0	0	0	0.0001	0	0	0.0001	0	0	0	0	0	0	0	0	0	0	0	0	0	0	0	0	0	0	0	0	0	0	0	0	0	0	0	0	0	0	0	0	0	0	0	0	0	0	0	0	0	0	0	0	0	0	0	0	0	0	0	0	0	0	0	0	0	0	0	0	0	0	0	0	0	0	0	0	0	0	0	0	0	0	0	0	0	0	0	0	0	0	0	0	0	0	0	0	0	0	0.0002	0	0	0	0	0.0001	0	0	0	0	0	0	0	0	0	0	0	0	0	0	0	0.0001	0	0.0001	0	0	0	0	0	0	0		0	0	0	0	0	0	0	0	0	0	0	0	0	0	0	0	0
Dog	Nose	Yes	1142	180	0	1	NA	NA	0.0034	0.002	0	0.0001	0.0001	0.0003	0	0.9084	0.0019	0.0003	0.0006	0.0058	0.0002	0.0017	0.0001	0.0025	0.0016	0.0007	0	0.0001	0	0	0	0.0005	0.006	0.0637				0.0571				0.0001											0.0005	0.0001		0			0	0.0002	0.0001	0	0.0002	0.0001	0	0.0003	0.0001	0.0001	0.0003	0	0.0002	0		0	0.0001	0	0	0.0001	0	0	0	0	0	0	0	0.0001	0	0	0	0	0	0.0002	0.0001	0.0001	0	0	0.0002	0.0001	0	0	0	0	0.0003	0	0.0001	0	0	0	0	0	0	0	0	0	0	0	0	0	0	0.0001	0	0	0	0	0	0	0	0	0	0	0	0	0	0	0	0	0	0.0001	0	0	0	0	0	0	0	0	0	0	0	0	0	0	0	0	0	0	0	0	0	0	0	0	0	0	0	0	0	0	0	0	0	0	0	0	0.0002	0	0	0	0	0	0	0	0	0	0	0	0	0	0	0	0	0	0	0	0	0	0	0	0	0	0	0	0	0	0	0.0001	0	0	0	0	0	0	0	0	0	0	0	0	0	0	0	0	0	0	0	0	0	0	0	0	0	0	0	0	0	0.0002	0	0	0	0	0	0	0	0	0	0	0	0	0	0	0	0	0	0	0	0	0	0	0	0	0	0		0	0	0	0	0	0	0	0	0	0	0	0	0	0	0	0	0	0	0	0	0	0	0	0	0	0	0	0	0	0	0	0.0001	0	0	0	0	0	0	0	0.0001	0	0.0001	0	0	0	0	0	0	0	0	0	0	0	0	0	0	0	0	0	0	0	0	0	0	0	0	0	0	0	0	0	0	0	0	0	0	0	0	0	0	0	0	0	0	0	0	0	0	0	0	0	0	0	0	0	0	0	0	0	0	0		0.0001	0	0	0	0	0	0	0	0	0	0	0	0.0003	0	0	0	0	0	0	0	0	0	0	0	0	0	0	0	0	0	0	0	0	0	0.0001	0	0	0	0	0	0	0	0	0	0	0	0	0	0	0	0	0	0	0	0	0	0	0	0	0	0.0001	0	0	0	0	0	0	0	0	0	0	0	0	0	0	0	0	0	0	0	0	0	0	0	0	0	0	0	0	0	0	0	0	0	0	0	0.0001	0	0	0	0	0	0	0	0	0	0	0	0	0	0	0	0	0	0	0	0	0	0	0	0	0	0	0.0001	0	0	0	0.0002	0	0.0001	0	0	0	0	0	0.0001	0	0	0	0	0	0	0	0	0	0	0	0	0	0	0	0	0	0	0	0	0	0	0	0	0	0	0	0.0001	0	0	0	0	0	0	0	0	0	0	0	0	0	0.0001	0	0	0	0	0	0	0.0001	0	0	0	0	0	0	0	0	0	0	0	0	0	0	0	0	0	0	0	0	0	0	0	0	0	0	0	0	0	0	0	0	0	0	0	0	0	0	0	0	0	0	0	0	0	0	0	0	0	0	0	0	0	0	0	0	0	0	0	0	0	0	0	0	0	0	0	0	0	0	0	0	0	0	0	0	0	0	0	0	0	0	0	0	0	0	0	0	0	0	0	0	0	0.0002	0	0	0	0	0	0	0	0	0	0	0	0	0	0	0	0	0	0	0	0	0	0	0	0	0	0	0	0	0	0		0.0001	0	0	0	0	0	0	0	0	0	0	0	0.0001	0	0	0	0
Dog	Nose	Yes	1152	181	0	0	NA	NA	0.0004	0.014	0.0001	0	0.0024	0.0002	0	0.8243	0	0.0005	0.0007	0.0349	0	0	0.0001	0	0.0006	0	0	0	0	0	0.055	0	0	0.0668				0.0175				0											0.0012	0.0004		0			0	0	0.0182	0	0	0	0	0.0001	0	0	0	0	0	0		0	0.0001	0	0	0	0	0	0	0.0002	0	0.0001	0	0.0001	0	0	0	0	0	0	0	0	0	0	0	0.0025	0	0	0	0	0.0015	0	0	0	0	0	0	0	0	0	0	0	0	0	0	0	0	0	0	0	0	0	0	0	0	0	0	0	0	0	0	0	0	0	0	0	0	0	0	0	0	0	0	0	0	0	0	0	0	0	0	0	0	0	0	0	0	0	0	0	0	0	0	0	0.0001	0	0	0	0	0	0	0	0	0	0	0	0	0	0	0	0	0	0	0	0	0	0	0	0	0	0	0	0	0	0	0	0	0	0	0	0	0	0	0	0	0	0	0	0	0	0	0	0	0	0	0	0	0	0	0	0	0	0	0	0	0	0	0	0	0	0	0	0	0	0	0	0	0	0	0	0	0	0	0	0	0	0	0	0	0	0	0	0	0	0	0	0	0	0	0		0	0.0002	0	0	0	0	0	0	0	0	0	0	0	0	0	0	0	0	0	0	0	0	0	0	0	0	0	0	0	0	0	0	0	0	0	0	0	0	0	0	0	0.0003	0	0	0	0	0	0	0	0	0	0	0	0	0	0	0	0	0.0001	0	0	0	0	0	0	0	0	0	0	0	0	0	0	0	0	0	0	0	0	0	0	0	0.0001	0	0	0	0	0	0	0	0	0.0002	0	0	0	0	0	0	0	0	0		0	0	0.0002	0	0	0.0001	0	0	0	0	0	0	0.0001	0	0	0	0	0	0	0.004	0	0	0	0	0	0	0	0	0	0	0	0	0	0	0	0	0	0	0	0	0	0	0	0	0	0	0	0	0	0	0	0	0	0	0	0	0	0	0	0	0	0	0	0	0	0	0	0	0	0	0	0	0	0	0	0	0	0	0	0	0	0	0	0	0	0	0	0	0	0	0	0	0	0	0	0	0	0	0	0	0	0	0	0	0	0	0	0	0	0	0	0	0	0	0	0	0	0	0.0001	0	0	0	0	0	0	0	0	0	0	0	0	0	0	0	0	0.0001	0	0	0	0	0	0	0	0	0	0	0	0	0	0	0	0	0	0	0	0	0	0	0	0	0	0	0	0	0	0	0	0	0	0	0	0	0	0	0	0	0	0	0	0	0	0	0	0	0	0	0.0001	0	0	0	0	0	0	0	0	0	0	0	0	0	0	0	0	0	0	0	0	0	0	0	0	0	0	0	0	0	0	0	0	0	0	0	0	0	0	0	0	0	0	0	0	0	0	0	0	0	0	0	0	0	0	0	0	0	0	0	0	0	0	0	0	0.0191	0	0	0	0	0	0	0	0	0	0	0	0	0	0	0	0	0	0	0	0	0	0	0	0	0	0	0	0	0	0	0	0	0	0	0	0	0	0	0	0	0	0	0	0	0	0	0	0	0	0	0	0	0	0	0	0	0		0	0	0	0	0	0	0	0	0	0	0	0	0.0001	0	0	0	0
Dog	Nose	Yes	1145	181	1	1	NA	NA	0.0096	0.0025	0	0	0.0037	0.0007	0.0001	0.8761	0.0009	0.0082	0.0008	0.0236	0	0.0002	0	0.0008	0.0024	0.0001	0.0001	0.0004	0	0.0001	0.0112	0	0	0.0585				0.0078				0											0.0004	0.0004		0			0	0	0.0164	0.0001	0.0007	0	0.0003	0.0002	0	0	0.0008	0	0.0041	0		0.0001	0	0.0002	0	0	0.0001	0	0	0.0001	0.0001	0.0003	0	0	0.0001	0.0003	0	0	0	0	0.0006	0	0.0001	0	0	0.001	0	0	0	0.0002	0.0003	0.0001	0	0	0	0	0	0.0001	0	0	0	0	0	0	0	0	0	0	0	0	0	0	0	0	0	0	0	0	0	0	0	0	0	0	0	0	0	0	0	0	0	0	0	0	0	0.0001	0	0	0	0	0	0	0	0	0	0	0.0001	0	0	0	0	0	0	0	0	0	0	0.0001	0	0.0002	0	0	0	0	0	0	0	0	0	0	0	0	0	0	0	0.0001	0	0	0	0	0	0	0	0	0	0	0	0	0	0	0	0	0	0.0001	0	0	0	0	0	0	0	0	0	0	0	0	0.0001	0	0	0	0	0	0.0003	0	0	0	0	0	0	0	0	0	0	0	0	0	0	0	0	0	0	0	0	0	0	0	0	0	0	0	0	0	0	0	0	0	0	0	0.0001	0.0001		0	0	0	0	0	0	0	0	0	0	0	0	0	0	0	0	0	0	0	0	0	0	0	0	0	0	0	0	0	0	0	0	0	0	0	0	0	0	0	0	0	0.0003	0	0	0	0	0	0	0	0	0	0.0001	0	0	0	0	0	0.0002	0.0001	0	0	0	0	0	0	0	0.0001	0	0	0	0	0	0	0.0001	0	0	0	0	0	0	0	0	0.0002	0.0004	0	0	0	0	0	0	0.0001	0.0001	0	0	0.0001	0	0	0	0	0	0		0.0001	0	0.0001	0	0	0	0	0	0	0	0	0	0.0001	0	0	0	0	0	0	0.0106	0	0	0	0	0	0	0	0	0	0.0006	0	0	0	0	0	0	0	0.0001	0	0	0	0	0	0	0	0	0	0	0	0	0	0	0	0	0	0	0	0	0	0	0	0	0	0	0	0	0	0	0	0	0	0	0	0	0	0	0	0	0	0	0.0001	0	0.0004	0	0	0	0	0	0	0	0	0	0	0	0	0	0	0	0	0	0	0	0	0	0	0	0	0	0	0	0	0	0	0	0	0	0	0	0	0	0	0	0	0	0	0	0	0	0	0	0	0	0	0	0	0	0	0	0	0	0	0	0	0	0	0	0	0	0	0	0	0	0	0	0	0	0	0	0	0	0	0	0	0	0	0	0	0	0	0	0	0	0	0	0	0	0	0	0	0	0	0	0	0	0	0	0	0	0	0.0001	0.0001	0	0	0	0	0	0	0	0	0	0	0	0	0	0	0	0	0	0	0	0	0	0	0	0	0	0	0	0	0	0	0	0	0	0	0	0	0	0	0	0	0	0	0	0	0	0	0	0	0	0	0	0	0	0	0	0	0	0	0	0	0.0077	0	0	0	0	0	0	0	0	0	0	0	0	0	0	0	0	0	0	0	0	0	0	0	0	0	0	0	0	0.0001	0	0	0	0	0	0	0	0	0	0	0	0	0	0	0	0	0	0	0	0	0	0	0	0	0	0	0	0		0	0.0004	0	0	0	0	0	0	0	0	0	0	0	0	0	0	0
Dog	Nose	Yes	1153	181	1	1	NA	NA	0.0005	0	0	0	0.0036	0.0001	0	0.796	0	0.0027	0	0.0089	0	0	0	0	0.0006	0	0	0.0008	0	0	0.0955	0	0	0.0913				0.027				0											0.0014	0		0			0	0	0.0144	0	0	0	0	0	0	0	0.0001	0	0	0		0	0	0	0	0	0	0	0	0	0.0001	0	0	0	0	0	0	0	0	0	0	0	0	0	0.0001	0.0049	0	0	0	0	0	0	0	0	0	0	0	0	0	0	0	0	0	0	0	0	0	0	0	0	0	0	0	0	0	0	0	0	0	0	0	0	0	0	0	0	0	0	0	0	0	0	0	0	0	0	0	0	0	0	0	0	0	0	0	0	0	0	0	0	0	0	0	0	0	0	0	0	0	0	0	0	0	0	0	0	0	0	0	0	0	0	0	0	0	0	0	0	0	0.0001	0	0	0	0	0	0	0	0	0	0	0	0	0	0	0	0	0	0	0	0	0	0	0	0	0	0	0	0	0	0	0	0	0	0	0	0	0	0	0	0	0	0	0	0	0	0	0	0	0	0	0	0	0	0	0	0	0	0	0	0	0	0	0	0	0	0	0	0	0	0		0	0	0	0	0	0	0	0	0	0	0	0	0	0	0	0	0	0	0	0	0	0	0	0	0	0	0	0	0	0	0	0	0	0	0	0	0	0	0	0	0	0	0	0	0	0	0	0	0	0	0	0	0	0	0	0	0	0	0	0	0	0	0	0	0	0	0	0	0	0	0	0	0	0	0	0	0	0	0	0	0	0	0	0	0	0	0	0	0	0	0	0	0	0	0	0	0	0	0	0	0		0	0	0	0	0	0	0	0	0	0	0	0	0	0	0	0	0	0	0	0.0002	0	0	0	0	0	0	0	0	0	0.0002	0	0	0	0	0	0	0	0	0	0	0	0	0	0	0	0	0	0	0	0	0	0	0	0	0	0	0	0	0	0	0	0	0	0	0	0	0	0	0.0001	0	0	0	0	0	0	0	0	0	0	0	0	0	0	0	0	0	0	0	0	0	0	0	0	0	0	0	0	0	0	0	0	0	0	0	0	0	0	0	0	0	0	0	0	0	0	0	0	0	0	0	0	0	0	0	0	0	0	0	0	0	0	0	0	0	0	0	0	0	0	0	0	0	0	0	0	0	0	0	0	0	0	0	0	0	0	0	0	0	0.0001	0	0	0	0	0	0	0	0	0	0	0	0	0	0	0	0	0	0	0	0	0	0	0	0	0	0	0	0	0	0	0	0	0	0	0	0	0	0	0	0	0	0	0	0	0	0	0	0	0	0	0	0	0	0	0	0	0	0	0	0	0	0	0	0	0	0	0	0	0	0	0	0	0	0	0	0	0	0	0	0	0	0	0	0	0	0	0	0	0	0	0	0	0.0426	0	0	0	0	0	0	0	0	0	0	0	0	0	0	0	0	0	0	0	0	0	0	0	0	0	0	0	0	0	0	0	0	0	0	0	0	0	0	0	0	0	0	0	0	0	0	0	0	0	0	0	0	0	0	0	0	0		0	0	0	0	0	0	0	0	0	0	0	0	0	0	0	0	0
Dog	Nose	Yes	1181	189	0	1	NA	NA	0.0468	0.0017	0.0002	0.0009	0.0014	0.0068	0.0009	0.2923	0.0087	0.0032	0.0127	0.0036	0.0006	0.0046	0.0005	0.0021	0.0491	0.0183	0.0031	0.0024	0.0034	0.001	0.0001	0.0089	0.3079	0.2188				0.0039				0.0033											0.001	0.0055		0.0006			0.0008	0.0001	0.0009	0.0018	0.0161	0.0007	0.0002	0.0008	0.0007	0.0001	0.002	0.0013	0.0017	0.0013		0.0003	0.0044	0.0004	0.0004	0	0.0021	0.0005	0	0.0004	0.0014	0.0013	0.0134	0.0148	0.0002	0.0006	0.001	0.0044	0	0.0008	0.0052	0.0001	0.0005	0.0007	0.0006	0	0	0.0003	0.0008	0.0003	0.0199	0.0018	0	0	0	0	0	0	0	0	0	0	0	0	0	0	0	0.0002	0	0	0	0	0	0	0	0	0.0004	0	0.0005	0	0	0.0001	0	0	0	0.0014	0	0	0	0	0	0	0.0004	0.0002	0	0	0	0	0	0.0006	0	0	0.0011	0.0001	0	0	0.0001	0	0	0	0	0	0	0	0.0012	0	0	0	0.0018	0.0008	0	0.0007	0	0	0	0	0	0	0.0004	0	0	0	0.0001	0	0.0003	0.0006	0	0.0004	0	0	0.0003	0.0003	0.0002	0	0.0002	0.0001	0	0	0	0	0	0	0	0.0002	0	0	0	0	0	0	0	0	0	0	0	0.0069	0.0004	0	0	0	0	0	0.0003	0	0	0	0	0	0	0	0	0.0001	0	0	0	0	0	0.0006	0	0	0.0007	0	0	0	0	0	0	0	0	0.0002	0	0	0.0001	0	0.0002	0	0.0009	0.0003	0.0001	0		0.0001	0	0	0.0002	0	0	0	0.0002	0	0.0013	0	0	0	0	0.0001	0	0.0007	0	0	0	0.0001	0	0	0.0004	0	0	0.0004	0	0	0	0	0.0008	0	0	0	0	0	0.0001	0	0.0004	0	0.0014	0	0	0	0	0	0	0.0002	0	0	0.0002	0	0	0	0	0	0.0002	0	0	0	0	0	0	0	0	0.0003	0.0001	0	0	0	0	0.0002	0.0001	0	0	0.0001	0	0	0.0001	0	0	0.0154	0.0005	0.0001	0.0005	0	0	0	0	0	0.0005	0.0021	0	0.0001	0	0	0	0.0153	0	0.0001		0.0001	0.0001	0.0013	0.0003	0	0	0	0	0.0003	0.0003	0	0	0.0027	0.0001	0.0005	0.0001	0	0	0	0.0002	0.0004	0	0	0	0	0	0	0	0	0.0012	0	0	0	0	0	0	0	0.0002	0	0	0	0.0002	0	0	0.0001	0	0	0	0.0012	0.0002	0	0.0002	0	0	0	0	0	0.0008	0	0	0.0012	0	0	0	0	0	0	0	0.0003	0.0002	0	0	0	0	0	0	0	0	0	0	0	0.0001	0.0001	0	0.0004	0	0	0.0005	0	0.0001	0.0007	0.0009	0	0	0	0	0	0.0001	0	0	0.0001	0	0	0	0	0	0	0.0002	0.0001	0.0001	0	0	0	0	0	0	0	0.0001	0.0008	0	0	0	0	0	0.0001	0	0	0.0016	0	0	0.0002	0	0.0001	0	0	0.0012	0	0	0	0	0	0	0	0	0.0007	0	0.0003	0	0	0	0	0	0.0005	0	0	0	0	0	0	0	0	0.0002	0	0.0001	0	0.0004	0	0.0004	0.0002	0.0003	0	0	0.0001	0	0	0	0.0002	0	0	0	0.0001	0	0	0.0002	0	0	0	0	0	0.0001	0.0008	0	0	0	0	0	0	0	0	0	0	0	0	0	0.0001	0.0001	0	0	0	0	0	0.0001	0.0004	0	0	0	0	0	0	0	0.0003	0	0.0001	0	0.0001	0	0.0001	0	0.0015	0	0	0.0002	0	0.0003	0.0002	0	0	0	0	0	0	0.0002	0.0001	0	0	0	0.0001	0.0003	0.0001	0	0.0002	0	0	0.0001	0	0.0003	0	0	0.0001	0	0	0.0003	0	0.0004	0	0	0	0	0	0	0	0.0011	0.0001	0	0	0	0	0	0.0002	0	0	0.0005	0	0.0001	0	0.0002	0	0	0.0001	0	0	0	0	0	0	0.0001	0.0003	0.0004	0.0002	0	0	0	0	0	0	0	0	0	0		0	0	0	0	0	0	0	0	0	0	0	0.0003	0	0	0	0	0
Dog	Nose	Yes	1182	189	1	0	NA	NA	0.1309	0.0036	0	0.0004	0.0048	0.0045	0.0001	0.1807	0.0015	0.0015	0.0344	0.0208	0.0002	0.0011	0.0007	0.0003	0.0212	0.0004	0.0004	0.0036	0.0003	0.0002	0	0.0007	0.0338	0.5539				0.0059				0.0003											0.001	0.0186		0.0014			0.0015	0	0.0056	0.0004	0.0065	0.0001	0.0001	0.0021	0.0001	0.0003	0.0016	0.0003	0.0003	0.0018		0.0012	0.0004	0.0019	0.0001	0.0002	0.0106	0.0008	0	0.0004	0.0083	0.0098	0.0432	0.042	0.0001	0.0052	0	0.0001	0	0.0001	0.0012	0	0.0002	0.0001	0.0002	0.0053	0	0	0	0	0.0727	0.0011	0.0001	0	0.0001	0	0	0	0	0	0	0	0	0	0	0	0	0.0002	0	0	0	0	0	0.0001	0	0	0	0	0.0001	0	0	0.0001	0	0	0	0.0103	0	0	0	0	0	0	0.0048	0.0002	0	0	0	0.0001	0	0.0008	0.0001	0.0001	0.0024	0	0	0	0	0	0	0	0	0	0.0001	0.0001	0.0042	0	0	0	0.0089	0.0005	0	0.001	0	0	0	0	0	0	0.0003	0	0	0	0.0002	0	0.0006	0.0021	0	0.0002	0	0	0.0009	0	0.0005	0	0.0009	0.0005	0.0002	0	0	0	0	0.0003	0	0.0002	0	0	0.0006	0	0	0	0	0	0.0001	0.0001	0	0.0219	0.0007	0	0	0	0	0	0.0008	0	0	0	0	0	0	0	0	0	0	0	0	0	0	0	0	0	0.0002	0	0	0	0	0	0	0	0	0	0.0004	0.0015	0	0	0	0	0.0024	0.001	0.0003	0		0	0.001	0	0.0001	0.0002	0	0	0.0004	0	0.0016	0	0	0	0	0.0007	0.0002	0.0031	0	0	0	0.0003	0	0	0.0003	0	0.0003	0.0001	0	0	0.0001	0.0002	0.0008	0	0	0	0.0001	0	0.0019	0.0001	0.0007	0	0.0046	0	0	0	0	0	0	0.0007	0.0001	0	0.0003	0	0	0.0001	0	0.0002	0	0	0.0005	0.0005	0.0004	0	0	0	0	0.0009	0.0012	0	0	0	0	0.0001	0	0	0	0.0029	0.0001	0.0002	0.0015	0	0	0.0635	0.0022	0	0.0029	0	0	0	0	0	0.0005	0.0058	0	0.0001	0.0003	0	0	0.0219	0.0003	0.002		0	0.0006	0.0052	0.0001	0	0.0005	0	0.0001	0.0003	0.0005	0.0001	0.0004	0.0049	0	0.0014	0.0001	0	0	0	0.0021	0.0001	0.0001	0	0.0006	0	0	0	0	0	0.0014	0	0	0.0001	0	0.0001	0	0	0.0003	0	0	0	0	0	0	0	0	0	0	0.0002	0	0	0.001	0	0	0	0	0	0.0005	0	0	0.0001	0	0	0	0	0	0	0	0.0001	0.0007	0	0	0	0.0001	0	0	0	0	0	0	0	0	0.0003	0	0	0	0	0.0094	0	0.0002	0	0.0001	0	0.0001	0	0.0002	0	0.0006	0	0	0.0001	0	0	0	0.0001	0	0.0004	0.0001	0.0005	0.0002	0	0	0	0	0	0.0004	0	0.0001	0.0062	0.0002	0.0001	0	0	0.0002	0.0004	0	0	0.0048	0.0005	0.0002	0.0014	0	0.0008	0.0002	0.0004	0.0015	0.0001	0	0	0	0	0.0001	0	0	0.007	0	0.0001	0	0	0	0	0	0	0	0	0	0	0	0.0005	0	0	0	0	0.0004	0.0002	0	0	0.0001	0	0.0024	0	0	0.0001	0	0	0	0.0009	0	0	0	0.0001	0	0.0001	0	0.0001	0	0.0001	0.0003	0	0	0.0002	0	0	0	0	0	0	0	0	0	0	0	0	0	0	0.0001	0	0	0.0004	0	0	0	0	0	0	0	0	0.0001	0	0	0	0.0001	0	0	0.0007	0	0	0.0001	0.0001	0	0	0.0011	0	0.0004	0.0003	0	0	0	0.0001	0.0004	0	0	0.0015	0	0.0002	0.0003	0.0002	0.0016	0	0	0.0003	0.016	0	0.0008	0	0.0001	0	0	0	0	0.0001	0.0005	0	0.0006	0	0.0002	0.0001	0	0	0.0009	0	0.0029	0	0.0003	0	0	0.0002	0	0	0	0	0.0003	0	0.0005	0	0.001	0	0	0.0001	0	0	0	0.0001	0	0	0.0004	0.0003	0.0021	0.001	0.0009	0.0001	0.0004	0.0002	0	0	0	0	0	0		0	0	0	0	0	0	0	0.0003	0	0.0002	0.0001	0	0.0003	0.0004	0	0	0
Dog	Nose	Yes	1180	189	0	0	NA	NA	0.0255	0.0031	0	0.0003	0.0002	0.0013	0	0.8203	0.0051	0.0041	0.0024	0.0044	0.0009	0.0019	0.0012	0.0026	0.0025	0.003	0.0017	0.001	0.0002	0.0003	0	0.0015	0	0.1165				0.0028				0.0004											0.0005	0.0021		0			0	0	0.0002	0.0004	0.0002	0.0001	0.0002	0.0007	0.0005	0.0001	0.0007	0.0001	0.0002	0.0003		0.0003	0	0.0004	0.0004	0	0.001	0.0001	0.0001	0	0.0008	0.0012	0.006	0.0049	0.0001	0.0006	0	0.0009	0	0.0001	0.0002	0.0002	0	0.0002	0	0.0001	0.0001	0.0008	0.0001	0	0.0036	0	0	0	0	0.0001	0	0	0	0	0	0	0	0	0	0	0	0	0	0	0	0	0	0	0	0	0	0	0	0	0	0	0	0.0001	0	0.0009	0	0	0	0	0	0	0.0003	0.0001	0	0	0	0	0	0.0001	0	0	0.0004	0	0	0	0	0	0	0	0	0	0	0	0.0005	0	0	0	0.0005	0	0	0	0	0	0	0	0	0	0	0	0	0	0.0001	0	0	0.0002	0	0	0	0	0.0001	0	0.0001	0	0	0	0	0	0	0	0	0.0001	0	0	0	0	0	0	0	0	0	0	0	0	0	0.0026	0.0001	0	0	0	0	0	0.0004	0	0	0	0	0	0	0.0001	0	0	0	0	0	0	0	0	0	0	0.0001	0	0	0	0	0	0	0	0	0	0	0	0	0	0	0	0.0001	0	0	0		0	0	0	0	0	0	0	0	0	0	0	0	0	0	0	0	0	0.0001	0	0	0	0	0	0.0001	0	0	0	0	0	0.0002	0	0	0	0	0	0	0	0.0001	0	0	0	0	0	0	0	0	0	0	0	0	0	0.0001	0	0	0	0	0.0001	0	0	0	0	0	0	0	0	0	0	0.0003	0	0	0	0	0	0	0	0	0.0002	0	0	0.0001	0	0	0.0044	0.0002	0	0.0001	0	0	0	0	0	0.0003	0.0006	0	0	0	0	0	0.0021	0.0001	0		0	0.0002	0.0005	0.0001	0	0.0001	0	0.0004	0	0	0	0	0.002	0.0002	0.0005	0	0	0	0	0.0562	0.0001	0	0	0.0005	0	0	0	0	0	0.0006	0	0	0	0	0	0	0	0.0001	0	0	0	0	0	0	0	0	0	0	0.0001	0	0	0.0003	0	0	0	0	0	0	0	0	0.0006	0	0	0	0	0	0	0	0	0.0001	0	0	0	0	0.0001	0	0	0	0	0	0	0	0.0001	0	0	0.0001	0	0.0014	0	0	0.0014	0.0003	0	0	0	0.0002	0	0.0001	0	0	0	0	0	0	0	0	0	0	0	0	0	0	0	0	0	0	0	0	0	0	0	0	0	0	0.0001	0	0	0.0002	0	0	0.0002	0	0.0001	0	0	0	0	0	0	0.0001	0	0	0	0	0.0003	0	0.0001	0	0	0	0	0	0	0	0	0	0	0	0	0	0	0	0	0	0	0	0	0	0	0	0	0	0	0	0	0	0.0002	0	0	0	0	0	0	0	0	0	0	0	0	0	0.0003	0	0	0	0	0	0	0	0	0	0	0	0	0	0	0	0	0	0	0	0	0	0	0	0	0	0	0	0	0	0	0	0	0	0	0	0	0	0	0	0	0	0	0	0	0	0	0	0	0	0	0.0001	0	0	0	0	0	0	0	0	0	0.0002	0	0	0	0	0	0	0	0	0	0	0	0	0	0	0	0	0	0	0	0	0	0	0	0	0	0	0.0001	0	0	0	0	0	0	0	0	0	0	0	0	0	0	0	0	0	0.0002	0.0002	0	0	0	0	0	0	0	0	0	0	0		0	0	0	0	0	0	0	0	0	0	0	0	0	0	0	0	0
Dog	Nose	Yes	1164	186	1	1	NA	NA	0.0033	0.0457	0	0	0.0026	0	0	0.8138	0.0004	0.0003	0.0001	0.0032	0	0	0	0.0001	0.0001	0.0001	0	0	0	0	0.0002	0	0.0009	0.1292				0.1247				0											0.0002	0		0			0	0	0.0014	0	0	0	0	0.0001	0	0	0	0	0	0		0	0	0	0	0	0	0	0	0	0	0	0	0	0	0.0002	0.0001	0	0	0	0	0	0	0	0	0.0007	0	0	0	0	0	0	0	0	0	0	0	0	0	0	0	0	0	0	0	0	0	0	0	0	0	0	0	0	0	0	0	0	0	0	0	0	0	0	0	0	0	0	0	0	0	0	0	0	0	0	0	0	0	0	0	0	0	0	0	0	0	0	0	0	0	0	0	0	0	0	0	0	0	0	0	0	0	0	0	0	0	0	0	0	0	0	0	0	0	0	0	0	0	0	0	0	0	0	0	0	0	0	0	0	0	0	0	0	0	0	0	0	0	0	0	0	0	0	0	0	0	0	0	0	0	0	0	0	0	0	0	0	0	0	0	0	0	0	0	0	0	0	0	0	0	0	0	0	0	0	0	0	0	0	0	0	0	0	0	0	0	0	0	0		0	0	0	0	0	0	0	0	0	0	0	0	0	0	0	0	0	0	0	0	0	0	0	0	0	0	0	0	0	0	0	0	0	0	0	0	0	0	0	0	0	0	0	0	0	0	0	0	0	0	0	0	0	0	0	0	0	0	0.0001	0	0	0	0	0	0	0	0	0	0	0	0	0	0	0	0	0	0	0	0.0001	0	0	0	0	0	0	0	0	0	0	0	0	0	0	0	0	0	0	0	0	0	0		0	0	0	0	0	0	0	0	0	0	0	0	0	0	0	0	0	0	0	0	0	0	0	0	0	0	0	0	0	0	0	0	0	0	0	0	0	0	0	0	0	0	0	0.0001	0	0	0	0	0	0	0	0	0	0	0	0	0	0	0	0	0	0	0	0	0	0	0	0	0	0	0	0	0	0	0	0	0	0	0	0	0	0	0	0	0	0	0	0	0	0	0	0	0	0	0	0	0	0	0	0	0	0	0	0	0	0	0	0	0	0	0	0	0	0	0	0	0	0	0	0	0	0	0	0	0	0	0	0	0	0	0	0	0	0	0	0	0	0	0	0	0	0	0	0	0	0	0	0	0	0	0	0	0	0	0	0	0	0	0	0	0	0	0	0	0	0	0	0	0	0	0	0	0	0	0	0	0	0	0	0	0	0	0	0	0	0	0	0	0	0	0	0	0	0	0	0	0	0	0	0	0	0	0	0	0	0	0	0	0	0	0	0	0	0	0	0	0	0	0	0	0	0	0	0	0	0	0	0	0	0	0	0	0	0	0	0	0	0	0	0	0	0	0	0	0	0	0	0	0	0	0	0.0015	0	0	0	0	0	0	0	0	0	0	0	0	0	0	0	0	0	0	0	0	0	0	0	0	0	0	0	0	0	0	0	0	0	0	0	0	0	0	0	0	0	0	0	0	0	0	0	0	0	0	0	0	0	0	0	0	0		0	0	0	0	0	0	0	0	0	0	0	0	0	0	0	0	0
Dog	Nose	Yes	1188	189	1	0	NA	NA	0.0756	0.0027	0	0.0004	0.002	0.0032	0	0.5637	0.0009	0.0008	0.0114	0.0214	0	0.0008	0.0001	0.0002	0.0104	0.0003	0	0.0023	0.0001	0.0005	0	0.0003	0.004	0.2989				0.0028				0											0.001	0.0097		0.0006			0.0005	0	0.0208	0.0002	0.0021	0	0	0.0015	0.0001	0.0002	0.0003	0.0001	0.0004	0.0002		0.0001	0.0001	0.0004	0	0.0001	0.0074	0.0004	0.0001	0.0001	0.0038	0.0063	0.0234	0.0177	0	0.0025	0	0.0001	0	0	0.0005	0	0	0	0.0004	0.0018	0	0	0	0.0002	0.0318	0.0005	0	0	0.0001	0.0002	0	0	0	0	0	0	0	0	0	0.0002	0	0.0002	0	0	0	0	0	0	0	0	0	0	0	0	0	0	0	0	0	0.0047	0	0	0	0	0	0	0.0031	0.0001	0	0	0	0.0004	0	0.0003	0.0001	0	0.0009	0.0002	0	0	0	0	0	0	0	0	0.0001	0	0.002	0	0.0001	0	0.0053	0.001	0	0.0008	0	0	0	0	0	0	0.0003	0	0	0	0.0001	0	0.0004	0.0014	0	0	0	0	0.0001	0.0001	0.0006	0	0.0003	0	0	0	0.0001	0	0	0.0002	0	0.0009	0	0.0001	0	0	0	0	0	0	0	0.0003	0	0.0082	0.0002	0	0	0	0	0	0.0003	0	0	0	0	0	0	0.0001	0	0.0001	0	0.0001	0	0	0	0.0001	0	0	0	0	0	0	0	0	0	0	0.0001	0	0.0003	0.0002	0	0	0	0	0.0009	0.0004	0.0001	0		0	0.0005	0	0	0	0	0	0	0	0.0006	0	0	0	0	0.0001	0	0.0015	0	0	0	0.0002	0	0	0.0002	0	0.0001	0.0003	0	0	0.0003	0.0001	0.0004	0	0	0	0	0	0.0006	0.0003	0.0005	0	0.0052	0	0	0	0	0	0	0.0003	0.0002	0	0	0	0	0	0.0001	0.0003	0	0	0.0001	0.0002	0	0	0	0	0	0.0009	0.0008	0	0	0	0	0.0006	0	0	0	0.0021	0	0.0003	0.0009	0	0	0.0294	0.0012	0	0.0017	0	0	0	0	0	0.0006	0.0031	0	0	0	0	0	0.0093	0.0002	0.0005		0.0002	0.0004	0.0043	0.0001	0	0.0008	0.0002	0.0003	0	0.0009	0.0003	0.0003	0.0042	0.0002	0.0007	0	0	0	0	0.007	0	0	0	0.0004	0	0	0	0	0	0.0005	0	0	0	0	0.0001	0	0	0.0002	0	0	0	0	0	0	0	0	0	0.0001	0	0	0	0.0011	0	0	0	0	0	0.0002	0	0	0.0001	0	0	0	0	0	0	0	0	0.0005	0	0	0	0	0	0	0	0	0	0	0.0001	0	0.0002	0	0.0002	0	0	0.0085	0	0	0	0	0	0	0	0.0001	0	0.0003	0	0	0	0	0	0	0	0	0.0002	0	0.0002	0	0	0	0	0	0	0	0	0.0002	0.0013	0.0002	0.0001	0	0	0	0	0	0	0.0018	0.0001	0.0001	0.0015	0.0001	0.0003	0	0	0.0006	0	0	0	0	0.0001	0	0	0	0.0027	0	0	0	0	0	0	0	0	0.0002	0	0	0	0	0	0	0	0	0	0.0002	0	0	0	0	0	0.0005	0	0	0	0	0	0	0	0	0.0001	0	0.0001	0	0	0	0	0	0	0	0	0	0.0002	0	0	0	0.0001	0	0	0	0	0	0	0	0	0	0.0001	0	0	0	0.0002	0	0	0	0	0	0	0	0	0.0001	0	0	0	0	0	0	0.0006	0	0	0	0	0	0	0.0007	0	0.0001	0.0001	0.0001	0	0	0	0.0002	0	0.0002	0.0003	0	0	0	0	0.0002	0	0	0.0001	0.0056	0	0.0004	0	0	0	0	0	0	0.0002	0.0003	0	0.0006	0	0	0	0.0001	0	0.0013	0	0.0017	0	0.0001	0	0	0	0	0.0001	0	0	0.0001	0	0.0001	0	0.0012	0	0	0.0001	0	0	0	0	0	0.0001	0	0.0001	0.0008	0.0009	0.0003	0.0001	0.0001	0	0	0	0	0	0	0		0	0	0	0	0	0	0	0	0	0	0.0001	0	0.0002	0.0002	0	0	0
Dog	Nose	Yes	1165	186	1	1	NA	NA	0.0627	0.0195	0	0.0093	0.0263	0.0039	0.0012	0.2835	0.0218	0.1121	0.0315	0.001	0.0001	0.015	0.0057	0.0196	0.0413	0.0094	0.0054	0.0037	0.0012	0.0027	0.0073	0.0029	0.0269	0.286				0.0351				0.0071											0.0008	0.001		0.0042			0.0025	0.0018	0.0046	0.0003	0.0034	0.001	0.0063	0.0048	0.0018	0.0006	0.0049	0.0029	0.0453	0.0006		0.0007	0.0016	0.0015	0.0008	0.0017	0.0001	0.0001	0.0012	0.0011	0.0001	0.0018	0.0018	0.0033	0.0002	0.0001	0.0001	0.0001	0	0.0005	0.0007	0.0008	0.0005	0.0001	0.0049	0.0007	0	0.0003	0.0002	0.0025	0.0005	0.0004	0	0	0	0	0	0	0	0	0	0	0	0	0	0.0008	0	0.0011	0	0	0	0	0	0	0	0	0	0	0	0	0	0.0001	0	0	0	0.0009	0.0001	0.0005	0.0007	0	0	0	0.0003	0.0009	0	0	0	0	0	0.0013	0	0	0.0008	0	0	0	0	0.0004	0	0	0	0	0	0.0002	0	0	0	0	0.001	0.0383	0	0	0	0.0006	0	0.0002	0	0	0.0004	0	0	0	0.0001	0	0	0.0009	0	0.0001	0	0.0001	0.0012	0	0	0	0	0	0	0	0	0	0	0	0	0.0002	0	0	0	0	0	0	0	0	0	0	0	0	0.0026	0	0	0.0022	0	0.0005	0	0	0	0	0	0	0	0	0	0.0015	0	0	0	0	0	0	0	0	0	0	0.0001	0	0	0	0	0	0	0	0	0	0	0	0	0	0.0003	0	0	0		0	0.0013	0	0	0	0	0	0.0011	0	0.0012	0	0	0	0	0	0	0	0	0	0	0.0007	0	0.0002	0.0013	0	0	0	0	0	0	0	0	0	0	0	0.0001	0	0	0	0.0018	0	0.0005	0	0	0	0.0005	0	0	0	0	0	0.0008	0	0	0	0	0.0006	0	0	0	0	0	0	0	0	0	0	0	0	0	0	0	0.0015	0	0	0	0	0	0.0005	0.0009	0.0021	0.0001	0.0003	0	0	0	0	0	0	0.0004	0	0	0.0006	0	0.0005	0	0	0	0	0	0		0.0019	0	0.0003	0.0001	0	0	0	0	0	0	0	0	0.0012	0	0	0.0011	0	0	0	0	0.0003	0	0	0	0	0	0	0	0.0003	0.0015	0	0	0	0	0	0	0	0	0	0	0	0	0	0	0	0	0	0.0001	0	0	0	0	0	0	0	0.0003	0	0.0003	0	0	0.0001	0.0001	0	0	0	0	0	0	0.0015	0.0039	0	0	0	0	0.0003	0	0	0	0	0	0	0	0.0079	0	0	0.0005	0	0.0017	0	0.0004	0	0	0	0	0	0	0	0	0	0	0	0	0	0	0	0.0002	0	0.0014	0.0016	0	0.0002	0	0	0	0	0	0	0	0.0007	0	0	0	0	0.001	0	0	0	0.002	0	0	0	0	0	0.0001	0	0.0004	0	0	0	0	0	0.0002	0	0	0.0005	0	0	0	0	0.0004	0	0	0	0	0	0	0	0	0	0.0011	0	0.0006	0.0001	0.0002	0	0	0	0	0	0	0	0	0	0.0008	0	0	0	0	0	0	0.0003	0	0	0	0.0003	0	0	0.0006	0	0.0002	0.0014	0	0	0	0	0	0	0	0	0	0	0	0	0	0	0	0	0	0	0	0	0	0	0	0	0	0.0007	0	0	0	0	0.001	0	0	0	0	0	0	0.0005	0	0	0.0008	0	0	0	0	0	0	0	0	0	0	0	0	0	0	0	0	0	0	0	0.005	0	0	0	0	0	0	0	0	0	0.0001	0	0	0	0.0007	0	0	0	0	0	0	0	0	0	0	0	0	0	0	0	0	0	0	0	0.0014	0	0	0	0	0	0	0	0	0	0	0	0.0005	0	0	0.0001	0.0003	0	0	0	0	0	0	0		0.0024	0	0	0	0	0	0	0.0011	0	0.0005	0	0	0	0	0	0	0
Dog	Nose	Yes	1148	181	0	1	NA	NA	0.0022	0.0001	0	0.0003	0.0056	0.0002	0	0.7222	0.0014	0.0021	0.0014	0.06	0	0.0002	0	0.0002	0.0008	0	0.0001	0.0003	0	0.0001	0.046	0.0001	0	0.1567				0.0273				0											0.0013	0.0001		0			0	0	0.0021	0	0.0009	0	0	0.0002	0	0	0.0002	0.0003	0.0002	0		0	0.0002	0.0001	0	0	0.0005	0	0	0	0.0004	0	0.0001	0	0	0	0	0	0	0	0	0	0	0	0	0.0067	0	0	0	0	0.0028	0	0	0	0	0	0	0	0	0	0	0	0	0	0	0	0	0	0	0	0	0	0	0	0	0	0	0	0	0	0	0	0	0	0	0	0	0	0	0	0	0	0.0001	0	0	0	0	0	0	0	0	0	0	0.0002	0	0	0	0	0	0	0	0	0	0	0	0	0	0	0	0	0	0	0	0	0	0	0	0	0	0	0	0	0	0	0	0	0	0	0	0	0	0	0	0	0	0	0	0	0	0	0	0	0	0.0001	0	0	0	0	0	0	0	0	0	0	0	0	0	0	0	0	0	0	0.0001	0	0	0	0	0	0	0	0	0	0	0.0001	0	0	0	0	0	0	0	0	0	0	0	0	0	0	0	0	0	0	0	0	0	0	0.0003	0.0001	0	0		0	0	0	0	0	0	0	0	0	0	0	0	0	0	0	0	0.0002	0	0	0	0	0	0	0	0	0	0	0	0	0	0	0	0	0	0	0	0	0	0	0.0002	0	0.0001	0	0	0	0	0	0	0	0.0002	0	0	0	0	0	0	0	0.0002	0	0	0	0	0	0	0	0	0	0	0	0	0	0	0	0	0	0	0	0	0.0002	0	0	0	0.0004	0	0	0	0	0	0	0	0	0.0009	0	0	0	0	0	0	0	0.0001	0		0	0	0.0002	0	0	0	0	0	0	0	0	0.0001	0.0002	0	0	0	0	0	0	0.0105	0	0	0	0	0	0	0	0	0	0.0001	0	0	0	0	0	0	0	0.0002	0	0.0001	0	0	0	0	0	0	0	0	0	0	0	0	0	0	0	0	0	0	0	0	0	0	0	0	0	0	0	0	0	0	0	0	0	0	0	0	0	0	0	0	0.0001	0	0	0	0	0	0	0	0	0	0	0	0	0	0	0	0	0	0	0	0	0	0	0	0	0	0	0	0	0	0	0	0	0	0	0	0	0	0	0	0	0	0	0	0	0	0	0.0001	0	0	0	0	0	0	0	0	0	0	0	0	0	0	0	0	0.0008	0	0	0	0	0	0	0	0	0	0	0	0	0	0	0	0	0	0	0	0	0	0	0	0	0	0	0	0	0	0	0	0	0	0	0	0.0002	0	0	0	0	0	0	0	0	0	0	0	0	0	0	0	0	0	0	0	0	0	0	0	0	0	0	0	0	0	0	0	0	0	0	0	0	0	0	0	0	0	0	0	0	0	0	0	0	0	0	0.0007	0	0	0	0	0	0	0	0	0	0	0	0	0	0	0	0	0	0	0	0.0964	0	0	0	0	0	0	0	0	0	0	0	0	0	0	0	0	0	0	0	0	0	0	0	0	0	0	0	0	0	0	0	0	0	0	0	0	0	0	0	0	0	0	0	0	0	0	0	0	0	0	0	0	0	0	0	0	0		0	0	0	0	0	0	0	0	0	0	0	0	0	0.0001	0	0	0
Dog	Nose	Yes	1144	181	0	1	NA	NA	0.1566	0.001	0	0	0	0.0014	0.1666	0.0001	0.0003	0	0.0001	0	0	0	0.0001	0.0001	0.5237	0.0073	0	0	0.0001	0	0	0.0001	0	0.1425				0.0017				0.0003											0	0.0009		0			0	0	0.0104	0	0.0001	0.002	0.0033	0.0003	0.0001	0.0001	0.0003	0.0005	0.0007	0		0	0.0001	0	0	0	0.0195	0	0	0	0	0.0001	0.0002	0.0132	0	0.0023	0.0207	0	0.012	0	0	0.0001	0.0005	0	0	0	0	0	0	0	0	0	0	0	0	0	0	0	0	0	0	0	0	0	0	0	0	0	0	0	0	0	0	0	0	0	0	0	0	0	0	0	0.0001	0	0	0.0007	0.0016	0.0025	0	0	0	0	0	0	0	0	0	0	0	0	0	0	0	0	0	0	0	0	0	0	0	0	0	0	0	0	0	0.0002	0	0	0	0.0008	0	0	0	0	0	0	0	0	0	0	0	0	0	0	0	0	0	0	0	0	0	0	0	0	0	0	0	0	0	0	0	0	0	0	0	0	0	0	0	0	0	0	0	0	0	0	0	0	0	0	0	0	0	0	0	0	0	0	0	0	0	0	0	0	0	0	0	0	0	0	0.0001	0	0	0	0	0	0	0	0	0	0	0	0	0	0	0	0	0		0	0	0	0	0	0	0	0	0	0	0	0	0	0	0	0	0	0	0	0	0	0	0	0	0	0	0	0	0	0	0	0	0	0	0	0	0	0	0	0	0	0	0	0	0	0	0	0	0	0	0	0	0	0	0	0	0	0	0	0	0	0	0	0	0	0	0	0	0	0	0	0	0	0	0	0	0	0	0	0	0	0	0	0	0	0	0	0	0	0	0	0	0.0091	0.0002	0.0015	0	0	0.0001	0	0	0		0	0	0	0	0	0	0	0	0	0	0	0	0	0	0	0	0	0	0	0.0039	0.0298	0	0	0	0	0	0	0.0001	0	0	0	0	0	0	0	0	0	0	0	0	0.0001	0	0	0	0	0	0	0	0	0	0	0	0	0	0	0	0	0.0001	0.0011	0	0	0	0	0	0	0	0	0.0005	0	0	0	0.0006	0	0	0	0	0	0	0	0	0	0	0	0	0	0	0	0	0	0	0	0	0	0	0	0	0	0	0	0	0	0	0	0	0	0	0	0	0	0	0	0	0	0	0	0	0	0	0	0	0	0	0	0	0	0	0	0	0	0	0	0	0	0	0	0	0	0	0	0	0	0	0	0	0	0	0	0	0	0	0	0	0	0	0	0	0	0	0	0	0	0	0	0	0	0	0	0	0	0	0	0	0	0	0	0	0	0	0	0	0	0	0	0	0	0	0	0	0	0	0	0	0	0	0	0	0	0	0	0	0	0	0	0	0	0	0	0	0	0	0	0	0	0	0	0	0	0	0	0	0	0	0	0	0	0	0	0	0	0	0	0	0	0	0	0	0	0	0	0	0	0	0	0	0	0	0	0	0	0	0	0	0	0	0	0	0	0	0	0	0	0	0	0	0	0	0	0	0	0	0	0	0	0	0	0	0	0	0	0	0	0	0	0	0	0	0	0	0	0	0	0	0	0	0	0	0	0	0	0	0	0	0	0	0	0	0	0	0		0	0	0	0	0	0	0	0	0	0	0	0	0	0	0	0	0
Dog	Nose	Yes	1189	190	1	1	NA	NA	0.1142	0.008	0.0115	0	0.0001	0	0	0.5152	0.001	0.0016	0	0.0284	0	0.0004	0	0.0007	0.179	0.0012	0.0001	0.0005	0.0001	0.0001	0.0506	0.0001	0.0001	0.0871				0.0179				0.0001											0.0004	0.0028		0			0.0001	0.0001	0.0146	0	0.0002	0	0	0.001	0	0	0.0001	0	0	0		0	0	0	0	0	0	0	0	0	0	0.0002	0.0001	0	0.0002	0.0005	0	0	0	0.0001	0.0003	0	0	0	0	0.0063	0	0.0005	0.0001	0	0.0002	0	0	0	0	0	0	0.0001	0	0	0	0	0	0	0	0	0.0001	0	0	0	0	0	0	0	0	0	0	0	0	0	0	0	0	0	0	0	0	0	0	0	0	0	0	0	0	0	0	0	0	0	0	0	0	0	0	0	0	0	0	0	0	0	0	0	0	0	0	0	0	0	0	0	0	0	0	0	0	0	0	0	0	0	0	0	0	0	0	0	0	0	0	0	0	0	0	0	0	0	0	0	0	0	0	0	0	0	0	0	0	0	0	0	0	0	0	0	0	0	0	0	0	0	0	0	0	0	0	0	0	0	0	0	0	0	0	0	0	0	0	0	0	0	0	0	0	0	0	0	0	0	0	0	0	0	0	0	0	0	0	0		0	0	0	0	0	0	0	0	0	0	0	0	0	0	0	0	0	0	0	0	0	0	0	0	0	0	0	0	0	0	0	0	0	0	0	0	0	0	0	0	0	0	0	0	0	0	0	0	0	0	0	0	0	0	0	0	0	0	0	0	0	0	0	0	0	0	0	0	0	0	0	0	0.0001	0	0	0	0	0	0	0	0	0	0	0	0	0	0	0	0	0	0	0	0	0	0	0	0	0	0	0	0		0	0	0	0	0	0	0	0	0	0	0	0	0	0	0	0	0	0	0	0	0	0	0	0	0	0	0	0	0	0	0	0	0	0	0	0	0	0	0	0	0	0	0	0	0	0	0	0	0	0	0	0	0	0	0	0	0	0	0	0	0	0	0	0	0	0	0	0	0	0	0	0	0	0	0	0	0	0	0	0	0	0	0	0	0	0	0	0	0	0	0	0.0002	0	0	0	0	0	0	0	0	0	0	0	0	0	0	0	0	0	0	0	0	0	0	0	0	0	0	0	0	0	0	0	0	0	0	0	0	0	0	0	0	0	0	0	0.0001	0	0	0	0	0	0	0	0	0	0	0	0	0	0	0	0	0	0	0	0	0	0	0	0	0	0	0	0	0	0	0	0	0	0	0	0	0	0	0	0	0	0	0	0	0	0	0	0	0	0	0	0	0	0	0	0	0	0	0	0	0	0	0	0	0	0	0	0	0	0	0	0	0	0	0	0	0	0	0	0	0	0	0	0	0	0	0	0	0	0	0	0	0	0	0	0	0	0	0	0	0	0	0	0	0	0	0	0	0	0	0	0	0	0	0	0.0405	0	0	0	0	0	0	0	0	0	0	0	0	0	0	0	0	0	0	0	0	0	0	0	0	0	0	0.0001	0	0	0	0	0	0	0	0	0	0	0	0	0	0	0	0	0	0	0	0	0	0	0	0	0	0	0	0	0	0.0001		0	0	0	0	0	0	0	0	0	0	0	0	0	0	0	0	0
Dog	Nose	Yes	1195	195	0	1	NA	NA	0.1669	0.0148	0	0.0006	0.0059	0.0076	0.0017	0.3605	0.0355	0.004	0.0077	0.0037	0.002	0.0099	0.0342	0.0178	0.0362	0.0369	0.0027	0.0098	0.0044	0.0009	0.0014	0.0035	0.001	0.2304				0.0061				0.0194											0.0017	0.0068		0.0189			0.005	0.0181	0.0018	0.0001	0.0056	0.0021	0.0014	0.0012	0.0028	0.0012	0.0034	0.0103	0.002	0.0003		0	0.0027	0.0079	0.0048	0.0123	0.0005	0.0007	0.0064	0.0006	0.001	0.0009	0.0002	0.0007	0.0015	0.0007	0.0012	0.0003	0.0005	0.0021	0.0017	0.0011	0.0011	0.0001	0.0024	0.0005	0	0.0021	0.0036	0.0001	0.0005	0.0001	0	0	0	0.0003	0	0.0002	0	0	0.0001	0	0	0	0	0.0004	0	0.0001	0	0	0	0	0	0	0	0	0.0001	0.0002	0.0024	0	0	0	0	0.0007	0	0.0002	0	0	0	0	0	0	0	0.0003	0	0	0	0	0	0.0004	0	0	0	0.0001	0	0	0	0	0	0	0.0001	0.0002	0.0007	0	0	0	0.0012	0	0.0001	0.0043	0	0.0004	0	0	0	0	0	0	0.0017	0.0001	0	0	0.0001	0	0	0.0014	0.0001	0.0003	0	0.0002	0.001	0	0	0	0	0	0	0	0	0	0	0.0004	0	0.0002	0	0	0	0	0	0	0	0	0	0	0	0	0.0003	0	0	0.0002	0	0	0.0016	0	0	0	0	0	0	0	0	0	0	0	0	0	0	0	0	0	0	0	0	0	0	0	0	0	0	0	0	0	0	0.0003	0	0	0.0007	0	0	0		0	0	0	0	0.0004	0	0	0	0	0	0	0	0	0	0	0	0	0	0	0	0.0007	0	0	0.0008	0	0.0002	0.0003	0	0	0	0	0.001	0	0	0.0001	0.0002	0	0	0	0.0023	0	0.0004	0	0	0	0	0	0	0	0	0	0	0	0	0	0	0	0	0.0005	0	0	0	0	0	0	0	0	0	0	0	0	0	0	0	0	0	0	0.0001	0.0001	0	0	0	0.001	0	0	0	0	0	0	0	0.0001	0	0	0	0.0001	0	0	0.0001	0	0	0		0	0	0	0.0002	0	0	0	0.0003	0	0.0001	0	0	0.0005	0.0006	0	0.0014	0	0	0	0.0001	0.0009	0	0	0	0	0	0	0.0001	0.0002	0.0008	0	0	0.0004	0	0	0	0	0.0001	0	0	0	0	0	0	0	0	0	0	0.0006	0	0	0.0005	0	0	0	0	0	0.0007	0	0	0.0001	0	0	0	0	0	0	0.0006	0.0011	0	0	0	0	0	0	0	0	0	0	0	0	0	0.0003	0	0	0.0001	0	0	0	0.0007	0	0.0001	0	0	0	0	0	0	0	0.0002	0	0	0	0	0	0	0	0	0.0002	0.001	0	0	0	0	0	0	0.0004	0	0	0	0	0	0	0	0.0002	0	0	0.0015	0.0002	0	0	0.0001	0.0001	0	0	0.0003	0	0	0	0	0	0	0	0	0.0003	0	0	0	0	0	0	0	0.0004	0	0	0	0	0	0.0005	0	0	0	0	0.0001	0.0001	0	0	0	0	0	0	0	0.0002	0	0	0	0.0005	0	0	0	0	0	0	0.0002	0	0	0	0.0021	0.0012	0.0002	0.0002	0	0	0	0.001	0	0	0	0	0	0	0	0	0	0	0	0	0	0	0	0	0	0.0003	0	0	0	0	0	0	0	0	0	0.0009	0	0	0	0.0004	0	0.0008	0	0	0	0	0	0	0	0	0	0	0	0	0	0	0	0	0	0	0	0	0	0.0001	0	0	0	0	0	0.0001	0	0	0	0	0	0	0	0	0	0	0.0005	0	0	0	0.0039	0	0	0	0	0	0	0	0	0	0.0003	0	0	0	0	0	0.0003	0	0	0	0	0	0	0	0	0	0	0.0002	0	0	0.0028	0	0	0	0	0	0	0		0	0.0018	0	0	0	0	0	0	0	0	0	0	0.0003	0	0	0	0
Dog	Nose	Yes	1196	196	1	1	NA	NA	0.011	0.0094	0	0.0013	0.0011	0.0021	0.0003	0.7711	0.039	0.0171	0.0008	0.0076	0.0011	0.0004	0.0089	0.0468	0.0026	0.0166	0	0.0085	0.0001	0.0003	0.0009	0.0035	0	0.0495				0.0032				0.0024											0.0022	0.0005		0.0011			0.0014	0.0085	0.0003	0.0003	0	0.0004	0.0004	0.0013	0.0001	0.0011	0.0015	0	0.0001	0.0001		0.0004	0	0.0004	0.0023	0.0025	0	0	0.0004	0	0.0001	0	0	0	0	0.0002	0.0001	0	0.0001	0	0	0.0002	0.0006	0.0008	0.0002	0.0001	0	0.0005	0	0.0003	0.0001	0	0	0	0	0	0	0	0	0	0	0	0	0	0	0.0001	0	0.0002	0	0	0	0	0	0	0	0	0	0	0.0002	0	0	0	0	0	0	0	0.0002	0	0	0	0	0	0.0004	0	0	0	0	0.0004	0	0	0	0	0	0	0	0	0.0002	0	0	0	0	0	0	0	0	0	0	0	0.0003	0.0002	0	0	0	0	0	0	0	0	0.0003	0	0	0	0	0	0	0.0002	0	0.0001	0	0	0.0002	0.0001	0.0002	0.0001	0	0	0	0	0	0	0	0.0011	0	0	0	0	0	0	0	0	0	0	0	0	0	0	0	0	0	0	0	0	0	0	0	0	0	0	0	0	0	0	0	0.0001	0	0	0	0	0	0	0	0	0.0006	0	0	0	0	0	0	0	0	0	0	0	0	0	0.0005	0	0	0		0	0	0	0	0	0	0	0	0	0.001	0.0002	0	0	0	0	0	0	0	0	0	0	0	0	0.0002	0	0	0	0	0	0.0001	0	0	0	0	0	0	0	0.0001	0	0.0002	0	0.0001	0	0	0	0	0	0	0	0	0	0.0001	0	0	0	0.0001	0	0	0	0	0	0	0	0	0	0	0	0	0	0	0	0	0	0	0	0	0	0	0	0.0003	0	0	0	0	0	0	0	0	0	0	0.0001	0	0	0	0	0	0	0	0	0	0		0	0	0	0	0	0	0	0	0	0	0	0	0	0	0	0	0	0	0	0	0	0	0	0	0	0	0	0	0	0	0	0	0.0007	0	0	0	0	0	0	0	0	0	0	0	0	0	0	0	0.0003	0	0	0	0	0	0	0	0	0	0	0	0	0	0	0	0	0	0	0	0	0	0	0	0	0	0	0	0	0	0	0	0	0	0	0	0	0.0015	0	0	0	0	0.0004	0	0	0	0	0	0	0	0	0	0	0	0	0	0	0	0	0	0	0	0	0	0	0	0	0	0	0	0	0	0	0	0	0	0	0	0	0	0	0	0	0	0	0	0	0	0	0	0	0	0	0	0	0	0	0	0	0	0	0	0	0	0	0	0	0	0	0	0	0	0	0.0001	0	0	0.0001	0	0	0	0	0	0	0	0	0	0	0	0.0002	0.0002	0	0	0.0003	0	0	0.0001	0	0	0	0.0001	0	0	0.0004	0	0	0	0	0	0	0	0	0	0	0	0	0	0	0	0	0	0	0	0	0.0002	0	0	0	0	0	0	0	0	0	0	0	0	0	0	0	0	0.0001	0	0	0.0002	0	0	0	0	0	0	0	0	0	0	0	0	0	0	0	0	0	0	0	0	0	0	0	0	0	0	0	0	0	0	0	0	0	0	0	0	0	0	0	0	0	0	0	0	0	0	0.0006	0	0	0	0	0	0	0	0	0	0	0	0	0	0	0	0	0	0	0	0.0002	0	0.0002	0.0008	0	0	0	0	0	0	0		0	0.0002	0	0	0	0	0	0	0	0.0002	0	0	0	0	0	0	0
Human	Inguinal	No	177-2	177	NA	NA	No	No	0.6123	0.0015	0	0.0007	0.0001	0.0001	0.0021	0.0002	0.0011	0.0001	0.0043	0.0001	0.0011	0.0001	0.0009	0	0.3155	0.0001	0.0001	0	0.0139	0	0	0	0	0.0457				0.0015				0.0002											0.0001	0.0004		0.0003			0.0007	0	0	0.0002	0.0069	0	0	0	0.0002	0.0001	0.0061	0.0002	0.0003	0		0.0003	0.0025	0.0022	0	0	0	0	0	0.0019	0.0004	0.0003	0.0009	0.0005	0.0004	0.0004	0.0006	0	0.0003	0	0	0.0003	0	0.0001	0.0002	0.0001	0.0004	0	0	0.0005	0	0.0003	0	0	0	0.0001	0	0	0	0	0	0	0	0	0	0	0	0	0	0	0	0	0	0	0	0	0.0001	0	0	0.0001	0	0	0.0002	0.0008	0	0	0	0	0	0	0	0	0	0.0002	0	0	0	0	0	0.0001	0	0	0	0	0	0	0.0001	0	0	0	0	0	0	0	0	0	0	0	0	0	0	0	0	0	0	0.0001	0	0	0	0	0	0	0	0	0	0.0001	0	0	0	0	0.0001	0	0	0	0	0	0	0	0	0	0	0	0	0	0	0	0	0	0	0	0	0	0	0	0	0	0	0	0	0	0	0.0001	0	0	0	0	0	0	0	0	0	0	0	0	0	0	0	0	0	0	0.0002	0	0	0	0	0	0	0	0	0	0	0	0	0.0007	0	0	0	0	0	0		0	0	0	0	0	0	0	0	0	0	0	0	0	0	0	0	0	0	0	0	0	0	0.0001	0	0.0001	0	0	0	0	0	0	0	0	0	0	0	0	0	0	0	0	0	0	0	0	0	0	0	0.0001	0	0	0.0001	0	0	0	0	0.0001	0	0.0001	0	0	0	0	0	0	0	0	0	0.0001	0	0	0	0	0	0.0002	0	0	0	0	0	0	0	0	0	0	0	0	0	0	0	0	0	0	0	0	0	0	0	0	0	0		0.0001	0	0.0001	0	0	0	0	0	0.0004	0	0	0	0	0	0	0	0	0	0	0	0	0	0	0	0	0	0	0	0	0	0	0	0	0	0	0	0	0	0	0	0	0	0	0	0	0	0	0	0	0	0	0	0	0	0	0	0	0	0	0	0.0016	0	0	0.0045	0	0	0	0.0001	0	0	0	0	0	0	0	0	0	0	0	0	0	0	0	0	0	0	0	0	0	0	0	0	0	0	0	0	0	0	0	0	0	0	0	0	0	0	0	0	0	0	0	0	0	0	0	0	0	0	0	0	0	0	0	0	0	0	0	0.0005	0	0	0	0	0	0	0	0	0	0	0	0	0	0	0	0	0	0	0	0	0	0	0	0	0.0037	0	0	0	0	0	0	0	0	0	0	0.0001	0	0	0	0	0	0	0	0	0	0.0001	0	0	0	0	0	0	0	0	0	0	0	0	0	0	0	0	0.0003	0	0	0	0	0	0	0	0	0	0	0	0	0	0	0	0	0	0	0	0	0	0	0	0	0	0	0	0	0	0	0	0	0	0	0	0	0	0	0	0	0.0003	0	0	0	0	0	0	0	0	0	0	0	0	0	0	0	0	0	0	0	0	0	0	0	0	0.0001	0	0	0	0	0	0	0	0	0	0	0	0	0	0	0	0	0	0	0	0	0	0	0	0	0	0	0	0	0	0	0	0	0	0	0	0	0	0	0	0	0	0	0	0	0	0	0	0	0	0	0	0		0	0	0	0	0	0	0	0	0	0	0	0	0	0.0001	0	0	0
Human	Inguinal	No	177-4	177	NA	NA	No	No	0.2862	0.0014	0	0	0	0.0052	0.0373	0.0007	0.0003	0	0.0017	0	0.0027	0.0001	0.0004	0.0001	0.5917	0.0004	0	0	0.0008	0	0	0.0001	0	0.0709				0.002				0.0018											0	0.0014		0.0001			0.0007	0	0	0	0.0001	0	0.0001	0.0003	0	0.0001	0.0002	0.0008	0.0001	0		0.0003	0.0001	0.0001	0	0	0	0	0	0	0.0002	0.0001	0.0001	0.0002	0	0.0004	0.0097	0	0.0066	0	0	0.0001	0.0001	0.0001	0.0001	0	0.0001	0	0.0001	0	0	0	0	0	0	0	0.0002	0	0	0	0	0	0	0	0	0	0	0	0	0	0	0	0	0	0	0	0	0.0002	0	0.0001	0	0	0.0035	0.0315	0	0	0	0	0	0	0	0	0	0	0	0	0	0	0	0	0	0	0	0	0	0	0	0	0	0	0	0	0	0	0	0	0	0.0001	0	0	0	0.0001	0	0	0	0.0001	0	0	0	0	0	0	0	0	0	0	0	0	0	0	0	0	0	0	0	0	0	0	0.0001	0	0	0	0	0	0	0	0	0	0	0	0	0	0	0	0	0	0.0005	0	0	0.0004	0	0.0001	0	0	0	0	0	0	0	0	0	0	0	0	0	0	0	0	0	0	0.0001	0	0	0	0	0	0	0	0	0	0	0	0	0	0	0	0	0	0	0		0	0	0	0	0	0	0	0	0	0	0	0	0	0	0	0	0	0	0	0	0	0	0	0.0001	0	0	0	0	0	0	0	0.0002	0	0	0	0	0	0	0	0.0002	0	0.0001	0	0	0	0	0	0	0	0	0.0001	0	0	0	0	0	0	0	0	0	0	0	0	0	0	0	0	0	0	0	0	0	0	0	0	0	0	0	0	0.0001	0	0	0.0001	0	0	0	0	0	0	0	0	0	0	0	0	0	0	0	0	0	0		0	0	0	0	0	0	0	0	0.0001	0	0	0	0	0	0	0	0	0	0.0007	0	0.0019	0	0	0	0	0	0	0	0	0.0012	0	0	0	0	0	0	0	0.0001	0	0	0	0	0	0	0	0	0	0	0	0	0	0	0	0	0	0	0	0.0001	0	0	0.0002	0.0005	0	0	0	0	0	0.0001	0	0.0001	0	0	0.0001	0	0	0	0	0	0	0	0	0	0	0	0	0	0	0	0	0	0	0	0	0	0	0	0	0	0	0	0	0	0	0	0	0.0001	0	0	0.0001	0	0	0	0	0	0	0	0	0	0	0	0	0	0	0	0	0	0	0.0002	0	0	0	0	0	0	0.0001	0	0	0	0	0	0	0	0	0	0	0	0	0	0	0	0	0	0.0001	0	0	0	0	0	0.0002	0	0	0	0	0	0	0	0	0	0	0	0	0	0	0.0005	0	0	0	0.0001	0	0	0	0	0	0	0	0	0	0	0	0	0	0	0.0001	0	0	0	0	0	0	0	0	0	0	0	0	0	0	0	0	0	0	0	0	0	0	0	0	0	0	0	0	0	0	0	0	0	0	0	0	0	0	0	0	0	0	0	0	0	0	0	0	0	0	0	0	0	0	0	0	0	0	0	0	0	0	0	0	0	0	0	0	0	0	0	0	0	0	0	0	0	0	0	0	0	0	0	0	0.0001	0	0	0	0	0	0	0	0	0	0	0	0	0	0	0	0	0	0	0	0.0001	0	0	0	0	0	0	0	0	0	0	0		0	0	0	0	0	0	0	0	0	0	0	0.0001	0	0	0	0	0
Human	Inguinal	No	177-1	177	NA	NA	Yes	No	0.7426	0.0132	0	0.0012	0.0001	0.0008	0.0212	0.0044	0.0045	0.0005	0.0185	0	0.0166	0	0.0033	0.0001	0.0355	0.0004	0.0008	0	0.0076	0.0005	0	0	0	0.1282				0.0091				0.001											0.0031	0.002		0.0004			0.0018	0.0001	0.0002	0.001	0.0061	0.0002	0.0023	0.001	0.0005	0	0.0044	0.0021	0.0032	0.0006		0.0024	0.0033	0.0034	0	0	0	0	0	0.0019	0.0011	0	0.0011	0.0001	0.0009	0.0001	0.0004	0	0.0006	0	0	0.0002	0	0	0.0013	0	0.0016	0	0	0.0012	0	0.0012	0	0	0	0.0006	0	0	0	0	0	0	0	0	0	0	0	0.0005	0	0	0	0	0	0	0	0	0	0	0	0	0	0.0003	0.0003	0.0217	0	0	0	0	0	0	0	0	0	0.0003	0	0	0	0	0	0	0	0	0	0	0	0	0.0001	0	0	0	0	0	0.0011	0	0	0	0	0	0	0.0001	0	0.0004	0	0	0	0	0	0	0.0006	0	0	0	0	0	0	0	0	0	0	0	0.0003	0	0	0	0	0	0	0	0	0	0	0	0	0	0	0	0	0	0	0	0	0	0	0	0	0	0	0	0	0.0001	0	0	0	0	0	0.0001	0	0	0	0	0	0.0006	0	0.0001	0	0	0	0	0.0003	0	0.0023	0	0	0	0	0.0001	0	0	0	0	0	0	0	0	0	0	0.0008	0	0	0		0	0	0	0	0	0	0	0.0004	0	0	0	0	0	0	0	0	0	0	0	0	0	0	0.0006	0	0	0	0	0	0	0	0	0	0	0	0	0	0	0	0	0	0	0	0	0	0	0	0	0	0	0	0	0.0011	0	0	0	0	0	0.0007	0	0	0	0	0	0	0	0	0	0	0	0	0	0	0	0	0	0	0	0	0	0	0	0.0001	0	0.0001	0	0	0	0.0004	0	0	0.0001	0	0.0002	0	0	0	0	0	0	0	0		0.0002	0	0	0	0	0.0004	0	0	0	0	0	0	0	0.0001	0	0	0	0	0	0	0	0	0	0	0	0	0	0	0	0.0004	0	0	0	0	0	0	0	0.0002	0	0	0	0	0	0	0	0	0	0	0	0	0	0	0	0	0	0	0	0	0	0	0.0027	0	0	0.0001	0	0	0	0	0	0.0002	0	0.0001	0	0	0.0003	0	0	0	0	0	0.0003	0	0	0	0	0	0	0	0	0	0	0	0	0	0	0	0	0.001	0	0	0	0	0	0	0	0	0	0.0002	0	0	0	0	0	0	0	0	0	0	0	0	0	0	0	0	0	0	0	0	0	0	0	0	0	0	0	0.0004	0	0	0	0	0.0003	0	0	0	0.0002	0	0	0	0	0	0	0	0.0134	0	0	0	0	0	0	0	0	0	0	0	0	0	0	0	0	0	0	0	0	0.0012	0	0.0007	0	0	0	0.0003	0	0	0	0	0	0	0	0	0	0	0.0021	0	0.0007	0	0	0	0	0	0	0	0	0	0	0	0	0	0.0002	0	0	0	0	0	0	0	0	0	0	0	0	0	0	0	0	0	0	0	0.0004	0	0	0	0	0.0012	0	0	0	0	0	0	0	0	0	0	0	0	0	0	0	0	0	0	0	0	0	0	0	0	0	0	0	0	0	0	0	0	0	0	0	0	0	0	0	0	0	0	0.0004	0	0	0	0	0	0	0.0044	0	0	0	0.0005	0	0	0.0005	0	0	0	0	0	0	0	0	0	0.0002	0	0	0	0	0	0	0	0	0	0		0	0	0	0	0	0	0	0	0	0	0	0	0	0	0.0006	0	0
Human	Inguinal	No	177-5	177	NA	NA	No	No	0.1872	0.0011	0	0.0001	0	0.0428	0.056	0	0.0004	0.0001	0.001	0	0.0044	0.0001	0	0	0.2214	0.0133	0	0	0	0.0004	0	0.0003	0	0.4714				0.0044				0.0004											0	0.0028		0			0.0001	0	0	0.0001	0.0003	0.0081	0.0102	0.0003	0	0.0002	0.0003	0.0008	0	0		0	0.0001	0	0.0001	0	0.0003	0	0	0.0001	0.0002	0	0.3192	0	0.0002	0.0016	0.0138	0	0.0425	0	0	0.0001	0.0001	0	0.0001	0	0	0	0	0.0006	0	0.0001	0	0	0	0	0	0	0	0	0	0	0	0	0	0	0	0	0	0	0	0	0	0	0	0	0.0002	0.0007	0	0.023	0	0	0.0001	0	0	0	0	0	0	0	0	0	0	0	0	0	0	0	0	0	0	0	0	0	0	0	0	0	0	0	0	0	0.0001	0	0	0	0	0	0	0	0	0	0	0	0	0	0	0	0	0	0	0	0	0	0	0.0001	0	0	0	0	0	0	0	0	0	0	0	0	0	0	0	0	0	0	0	0	0	0	0	0	0	0	0	0	0	0	0.0001	0	0	0	0	0	0	0	0	0	0	0	0	0	0	0	0	0	0	0	0	0	0	0	0	0	0	0.0001	0	0.0001	0	0	0	0	0	0	0	0	0	0	0	0	0	0		0	0	0	0	0	0	0	0	0	0	0	0	0	0	0	0	0	0	0	0	0	0	0	0	0	0	0	0	0	0	0	0	0	0	0	0	0	0	0	0	0	0	0	0	0	0	0	0	0	0	0	0	0	0	0	0	0	0	0	0	0	0	0	0	0	0	0	0	0	0	0	0	0	0	0	0	0	0	0	0	0	0	0	0	0.0136	0	0	0	0	0	0.0002	0	0.0085	0	0	0	0	0	0	0	0		0	0	0	0	0	0	0	0	0	0	0	0	0.0001	0	0	0	0	0	0	0.0027	0.01	0	0	0	0	0	0	0	0	0.0002	0	0	0	0	0	0	0	0	0	0	0	0	0	0	0	0	0	0.0011	0	0	0	0	0	0	0	0	0	0	0.0007	0	0.0002	0	0	0	0	0	0	0.0023	0	0	0	0	0	0	0	0	0	0	0	0	0	0	0	0	0	0	0	0	0	0	0	0	0	0	0	0	0	0	0	0	0	0	0	0	0	0	0	0	0	0	0	0	0	0	0	0	0	0	0	0	0	0	0	0	0	0	0	0.0001	0	0	0	0	0	0	0	0.0001	0	0	0	0	0	0	0	0	0	0	0	0	0	0	0	0	0	0	0	0	0	0	0	0	0	0	0	0	0	0	0	0	0	0	0	0	0	0	0	0	0	0	0	0	0	0	0	0	0	0	0	0	0	0	0	0	0	0	0	0	0	0	0	0	0	0	0	0	0	0	0	0	0	0	0	0	0	0	0	0	0	0	0	0	0	0	0	0	0	0	0	0	0	0	0	0	0	0	0	0	0	0	0	0	0	0	0	0	0	0	0	0	0	0	0	0	0	0	0	0	0	0	0	0	0	0	0	0	0	0	0	0	0	0	0	0	0	0	0	0	0	0	0	0	0	0	0	0	0	0	0	0	0	0	0	0	0	0	0	0	0	0	0	0	0	0	0	0	0	0	0	0	0		0	0	0	0	0	0	0	0	0	0	0	0	0	0	0	0	0
Human	Inguinal	No	183-2	183	NA	NA	No	No	0.8116	0.0016	0.0001	0.0014	0	0.0051	0.0066	0.0001	0.0009	0.0005	0.0019	0	0	0	0.0006	0.0016	0.0835	0.0046	0.0022	0	0	0.0016	0	0.0014	0	0.0747				0.0046				0											0	0.0009		0.0001			0.0016	0	0	0	0.0015	0.0033	0.0002	0	0	0	0.0014	0.0039	0	0		0.0047	0.0006	0	0	0	0	0	0.0036	0.0009	0	0.0008	0.0005	0	0.0007	0.0003	0.0124	0	0.0088	0.0017	0	0	0	0.0004	0	0	0.0015	0.0003	0	0.0001	0	0	0	0	0	0	0	0	0	0	0	0	0	0	0	0	0	0	0	0	0	0	0	0	0	0	0	0	0	0	0	0	0	0	0	0	0	0	0	0	0	0	0	0	0	0	0	0	0	0	0	0	0	0	0	0	0	0	0	0	0	0	0	0	0	0	0	0	0	0	0	0	0	0	0	0	0	0	0	0	0	0	0	0	0	0	0	0	0	0	0	0	0	0	0	0	0	0	0	0	0	0	0	0	0	0	0	0	0	0	0	0	0	0	0	0	0	0	0	0	0	0	0	0	0	0	0	0	0	0	0	0	0	0	0	0	0	0	0	0	0	0	0	0	0	0	0	0	0	0	0	0	0	0	0	0	0	0	0	0		0	0.0009	0	0	0	0	0	0	0	0	0	0	0	0	0	0	0	0	0	0	0	0	0	0	0	0	0	0	0	0	0	0	0	0	0	0	0	0	0	0	0	0	0	0	0	0	0	0	0	0	0	0	0	0	0	0	0	0	0	0	0	0	0	0	0	0	0	0	0	0	0	0	0	0	0	0	0	0	0	0	0	0	0	0	0	0.0001	0	0	0	0	0	0	0	0	0.0002	0	0	0	0	0	0		0	0	0.0001	0	0	0	0	0	0	0	0	0	0	0	0	0	0	0	0	0	0	0	0	0	0	0	0	0	0	0	0	0	0	0	0	0	0	0	0	0.0011	0	0	0	0	0	0	0	0	0	0	0	0	0	0	0	0	0	0	0	0	0	0	0	0	0	0	0	0	0	0	0	0	0	0	0	0	0	0	0	0	0	0	0	0	0	0	0	0	0	0	0	0.0006	0	0	0	0	0	0	0	0	0	0	0	0	0	0	0	0	0	0	0	0	0	0	0	0	0.0001	0	0.0019	0	0	0	0	0	0	0	0	0	0	0	0	0	0	0	0	0	0	0	0	0	0	0	0	0	0.0003	0	0	0	0	0	0	0	0	0	0	0	0	0	0	0	0	0	0	0	0	0	0	0	0	0	0	0	0	0.001	0	0	0	0	0	0	0	0	0	0	0	0	0	0	0	0	0.0011	0	0	0	0	0	0	0	0	0	0	0	0	0	0	0	0	0	0	0	0	0	0	0	0	0	0	0	0	0	0	0	0	0	0	0	0	0	0	0	0	0	0	0	0	0	0	0	0	0	0	0	0	0	0	0	0	0	0	0	0	0	0	0	0	0	0	0.0001	0	0	0.0124	0	0	0	0	0	0	0	0	0	0	0	0	0	0	0	0	0	0	0	0	0	0	0	0	0	0	0	0	0	0	0	0	0	0	0	0	0	0	0	0	0	0	0	0	0	0	0	0		0	0	0	0	0	0	0	0	0	0	0	0	0	0	0	0	0
Human	Inguinal	Yes	188-5	188	NA	NA	No	No	0.4017	0.0009	0	0.0001	0	0.0008	0.1	0	0	0.0001	0	0	0	0	0.0001	0	0.3307	0.002	0.0001	0	0.0002	0	0	0	0	0.1633				0.0002				0.0001											0	0.0031		0			0	0	0.0004	0.0002	0	0.0196	0.0049	0.0002	0	0	0.0003	0	0	0.0079		0	0	0	0	0	0.0124	0	0	0	0	0.0002	0.0001	0	0	0.0001	0.0488	0	0.0019	0	0	0.0007	0	0	0	0	0	0	0	0	0	0	0	0	0	0	0	0	0	0	0	0	0	0	0	0.0001	0	0	0	0	0	0	0	0	0	0	0	0	0	0	0	0	0	0	0	0.0023	0.003	0.0054	0	0	0	0	0	0	0	0	0	0	0	0	0	0	0	0	0	0	0	0	0	0	0	0	0	0	0	0	0	0.0097	0	0	0	0	0	0	0	0	0	0	0	0	0	0	0	0	0	0	0	0	0	0	0	0	0	0	0	0	0	0.0002	0	0	0	0	0	0	0	0	0	0	0	0	0	0	0	0	0	0	0	0	0	0	0	0	0	0	0	0	0	0	0	0	0	0	0	0	0	0	0	0	0	0	0	0	0	0	0	0	0	0	0	0	0	0	0	0	0	0	0	0	0	0		0	0	0	0.0372	0	0	0	0	0	0	0	0	0	0	0	0	0	0	0	0	0	0	0	0	0	0	0	0	0	0	0	0	0	0	0	0	0	0	0	0	0	0	0	0	0	0	0	0	0	0	0	0	0	0	0	0	0	0	0.0002	0	0	0	0	0	0	0	0	0	0	0	0	0	0	0	0	0	0	0	0	0	0	0	0	0	0	0	0	0	0	0	0	0	0.0001	0	0	0	0	0	0	0	0		0	0	0	0	0	0	0	0	0	0	0	0	0	0	0	0	0	0	0	0	0.0018	0	0	0	0	0	0	0	0	0.0005	0	0	0	0	0	0	0	0	0	0	0	0	0	0.0001	0	0	0	0	0	0	0	0	0	0	0	0	0	0.0003	0.0001	0	0.0001	0.0004	0	0	0	0	0	0	0.0001	0	0	0.0003	0	0	0	0	0	0	0	0	0	0	0	0	0	0	0	0	0	0	0	0	0	0	0	0	0	0	0	0	0	0	0	0	0	0	0	0	0	0	0	0	0	0	0	0	0	0	0	0	0	0	0	0	0	0	0	0	0	0	0	0	0	0	0	0	0	0	0	0	0	0	0	0	0	0	0	0	0	0	0	0	0	0	0	0	0	0	0	0	0	0	0	0	0	0	0	0	0	0	0	0	0	0	0	0	0	0	0	0	0	0	0	0	0	0	0	0	0	0	0	0	0	0	0	0	0	0	0	0	0	0	0	0	0	0	0	0	0	0	0	0	0	0	0	0	0	0	0	0	0	0	0	0	0	0	0	0	0	0	0	0	0	0	0	0	0	0	0	0	0	0	0	0	0	0	0	0	0	0	0	0	0	0	0	0	0	0.0001	0	0	0	0	0	0	0	0	0	0	0	0	0	0	0	0	0	0	0	0	0	0	0	0	0	0	0	0	0	0	0.0002	0	0	0	0	0	0	0	0	0	0	0	0	0	0	0	0	0	0	0	0		0	0	0	0	0	0	0	0	0	0	0	0	0	0	0	0	0
Human	Inguinal	Yes	189-5	189	NA	NA	No	No	0.6368	0.0095	0	0.0011	0.0001	0.0002	0.0016	0	0.002	0	0.0895	0	0	0	0.001	0	0.1973	0.0002	0	0.0001	0	0.0001	0	0.0009	0	0.0596				0.0007				0.0009											0	0.0007		0.0003			0.0001	0.0001	0.0001	0.0004	0	0	0.0033	0.0004	0.0005	0	0.0001	0.0023	0.0007	0		0	0.0127	0	0	0	0.0131	0	0	0.0081	0.0001	0.0003	0.0002	0.0003	0.0001	0.001	0.002	0.0001	0.0001	0	0.0002	0.0007	0	0	0	0	0.0001	0	0	0.0001	0.0001	0	0	0	0	0	0	0	0	0	0	0	0	0	0	0	0	0	0	0	0	0	0	0	0	0	0	0	0	0	0	0	0	0	0	0.0022	0.0004	0.0023	0	0	0	0	0.0001	0	0	0	0	0	0	0	0	0	0	0	0	0	0	0	0	0	0	0	0	0.0001	0	0	0	0	0.0001	0	0	0	0	0	0	0	0	0	0	0	0	0	0	0	0	0	0	0	0	0	0	0	0	0	0	0	0	0	0	0	0	0	0	0	0	0	0	0	0	0	0	0	0	0	0	0	0.0003	0	0	0.0001	0	0.0005	0	0	0	0	0	0	0	0	0	0	0	0	0	0	0	0	0	0	0	0	0	0	0	0	0	0	0	0	0	0	0	0	0	0	0	0	0.0001	0		0	0	0	0	0	0	0	0	0	0	0	0	0	0	0	0	0	0	0	0	0	0	0	0	0	0	0	0	0	0	0	0	0	0	0	0	0	0	0	0	0	0	0	0	0	0	0	0	0	0	0	0	0	0	0	0	0	0	0	0	0	0	0	0	0	0	0	0	0	0	0	0	0	0	0	0	0	0	0	0	0	0	0.0003	0	0	0	0	0	0	0	0.0001	0.0002	0.0001	0	0	0	0	0	0	0	0		0.0004	0	0.0003	0	0	0	0	0	0.0001	0	0	0	0	0	0	0.0002	0	0	0	0	0	0	0	0	0	0	0	0	0	0	0	0	0	0	0	0	0	0	0	0	0.0001	0	0	0	0	0	0	0	0	0	0	0	0	0	0	0	0	0	0	0	0	0	0	0	0	0	0	0	0	0.0002	0	0	0	0	0	0	0	0	0	0	0	0	0	0	0	0	0.0001	0	0	0	0	0	0	0	0	0	0	0	0	0	0	0	0	0	0	0	0	0	0	0.0001	0	0	0	0	0	0	0	0	0	0	0	0	0	0	0	0	0	0	0	0	0	0	0	0	0	0.0004	0	0	0	0	0	0	0.0005	0	0	0.0002	0	0	0	0	0	0	0.0001	0	0	0	0	0	0	0	0	0	0	0	0	0	0	0	0	0	0	0	0	0	0	0	0	0	0	0	0	0	0	0	0	0	0	0	0	0	0	0	0	0	0	0	0	0	0	0	0	0	0	0	0	0	0	0	0	0	0	0	0	0	0	0	0	0	0	0	0	0	0	0	0	0	0	0	0	0	0	0	0	0	0	0	0	0	0	0	0	0	0	0	0	0	0	0	0.0001	0	0	0	0	0	0	0	0	0	0	0	0	0	0	0	0	0	0	0	0	0	0	0	0	0	0	0	0	0	0	0	0	0	0	0	0	0	0	0	0	0	0	0	0	0	0	0	0	0	0	0	0	0	0	0	0	0	0	0	0		0	0	0	0	0	0	0	0	0	0	0	0	0	0	0	0	0
Human	Inguinal	Yes	189-4	189	NA	NA	No	No	0.1001	0.0002	0	0	0	0.0013	0.1656	0.0003	0	0	0.0004	0.0003	0.0001	0.0001	0	0.0001	0.7195	0.0001	0	0	0	0.0001	0	0.0001	0	0.0117				0.0005				0.0001											0	0.0002		0.0001			0	0.0001	0.0002	0.0002	0.0001	0	0	0.0002	0	0.0001	0	0	0	0		0	0.0001	0	0	0	0	0	0	0	0	0.0002	0.0004	0.0003	0.0002	0	0.0018	0	0.0008	0	0	0	0	0	0	0	0	0	0	0	0.0002	0	0	0	0	0	0	0	0	0	0	0	0	0	0	0.0002	0	0	0.0001	0	0	0	0	0	0	0	0	0	0	0	0	0	0.0008	0	0	0.0002	0.0028	0	0	0	0	0	0	0	0	0	0	0	0	0	0	0	0	0	0	0	0	0	0	0	0	0	0	0	0	0	0	0	0	0	0	0	0	0	0	0	0	0	0	0	0	0	0	0	0	0	0	0	0	0	0.0001	0	0	0	0	0	0	0	0	0	0	0	0	0	0	0	0	0	0	0	0	0	0	0	0	0	0	0	0	0	0	0	0	0	0	0	0	0	0	0	0	0	0	0	0	0	0	0	0	0	0	0	0	0	0	0	0	0	0	0	0	0	0	0	0	0	0	0	0	0		0	0	0	0	0	0	0	0	0	0	0	0	0	0	0	0	0	0	0	0	0	0	0	0	0	0	0	0	0	0	0	0	0	0	0	0	0	0	0	0	0	0	0	0	0	0	0	0	0	0	0	0	0	0	0	0	0	0.0001	0.0002	0	0	0	0	0	0	0	0	0	0	0	0	0	0	0	0	0	0	0	0	0	0	0	0.0002	0	0	0	0	0	0	0	0	0	0	0	0	0	0	0	0	0	0		0	0	0	0	0	0	0	0	0	0	0	0	0.0001	0	0	0	0	0	0	0	0.0002	0	0	0	0	0	0	0	0	0	0	0	0	0	0	0	0	0	0	0	0	0	0	0	0	0	0	0	0	0	0	0	0	0	0	0	0	0	0	0	0	0	0	0	0	0	0	0	0	0	0	0	0	0	0	0	0	0	0	0	0	0	0	0	0	0	0	0	0	0	0	0	0	0	0	0	0	0	0	0	0	0	0	0	0	0	0	0.0001	0	0	0	0	0	0	0	0	0	0.0001	0	0	0	0	0	0	0	0	0	0	0	0	0	0	0	0	0	0.0001	0	0	0	0	0	0	0	0	0	0	0	0	0	0	0	0	0.0001	0	0	0	0	0	0	0	0	0	0	0.0001	0	0	0	0	0	0	0	0	0	0	0	0	0	0	0	0	0	0	0	0	0	0	0	0	0.0001	0	0	0	0	0	0	0	0	0	0	0	0	0	0	0	0	0	0	0	0	0	0	0	0	0	0	0	0	0	0	0	0	0	0	0	0	0	0	0	0	0	0	0	0	0	0	0	0	0	0	0	0	0	0	0	0	0	0	0	0	0	0	0	0	0	0	0	0	0	0	0	0.0001	0	0	0	0	0	0	0	0	0	0	0	0	0.0001	0	0	0	0	0	0	0	0.0001	0	0	0	0	0	0	0	0	0	0	0	0	0	0	0	0	0	0	0	0	0	0	0	0	0	0	0		0	0	0	0	0	0	0	0	0	0	0	0	0	0	0	0	0
Human	Inguinal	Yes	189-1	189	NA	NA	Yes	No	0.0288	0.0011	0	0	0.0001	0.0041	0.1699	0	0	0	0.0334	0	0.0001	0	0.0001	0.0001	0.7138	0.001	0	0	0	0	0	0.0001	0	0.0474				0.0006				0											0	0.0005		0			0	0.0001	0	0.0001	0	0	0.0015	0.0003	0.0001	0	0.0001	0.0004	0	0		0	0.0066	0	0	0	0.0035	0	0	0.0005	0	0	0	0	0.0002	0.0007	0.0037	0	0.0021	0	0.0001	0.0001	0	0	0	0	0	0	0	0	0	0	0	0	0	0	0	0	0	0	0	0	0	0	0	0	0	0	0	0	0	0	0	0	0	0	0	0.0002	0	0.0002	0	0	0.0002	0	0	0.0004	0.0038	0.001	0	0	0	0	0	0	0	0	0	0	0	0	0	0	0	0	0	0	0	0	0	0	0	0	0	0.0001	0	0	0	0.0002	0	0	0	0.0001	0	0	0	0	0	0	0	0	0	0	0	0	0	0	0	0	0	0	0	0	0	0	0	0	0	0	0	0	0	0	0	0	0	0	0	0	0	0	0	0	0	0	0	0	0	0	0	0.0001	0	0	0	0	0	0	0	0	0	0	0	0	0	0	0	0	0	0	0	0	0	0	0	0	0	0	0	0	0	0	0	0	0	0	0	0	0	0	0	0		0	0	0	0	0	0	0	0	0	0	0	0	0	0	0	0	0	0	0	0	0	0	0	0	0	0	0	0	0	0	0	0	0	0	0	0	0	0	0	0	0	0	0	0	0	0	0	0	0	0	0	0	0	0	0	0	0	0	0	0	0	0	0	0	0	0	0	0	0	0	0	0	0	0	0	0	0	0	0	0	0	0	0	0	0	0	0	0	0	0	0	0	0.0005	0	0.003	0	0	0	0	0	0		0	0	0	0	0	0	0	0	0	0	0	0	0	0	0	0	0	0	0	0.0152	0.0009	0	0	0	0	0	0	0	0	0	0	0	0	0	0	0	0	0	0	0	0	0	0	0	0	0	0	0	0	0	0	0	0	0	0	0	0	0.0001	0	0	0	0	0	0	0	0	0	0.0001	0	0	0	0	0	0	0	0	0	0	0	0	0	0	0.0001	0	0	0	0	0	0	0	0	0	0	0	0	0	0	0	0	0	0	0	0	0	0	0	0	0	0	0	0	0	0	0	0	0	0	0	0	0	0	0	0	0	0	0	0	0	0	0	0	0	0	0	0	0	0	0	0	0	0	0	0	0	0	0	0	0	0	0	0	0	0	0	0	0	0	0	0	0	0	0	0	0	0	0	0	0	0	0	0	0	0	0	0	0	0	0	0	0	0	0	0	0	0	0	0	0	0	0	0	0	0	0	0	0	0	0	0	0	0	0	0	0	0	0	0	0	0	0	0	0	0	0	0	0	0	0	0	0	0	0	0	0	0	0	0	0	0	0	0	0	0	0	0	0	0	0	0	0	0	0	0	0	0	0	0	0	0	0	0	0	0	0	0	0	0	0	0	0	0	0	0	0	0	0	0	0	0	0	0	0	0	0	0	0	0	0	0	0	0	0	0	0	0	0	0	0	0	0	0	0	0	0	0	0	0	0	0	0	0	0	0	0	0	0	0	0	0		0	0	0	0	0	0	0	0	0	0	0	0	0	0	0	0	0
Human	Inguinal	Yes	188-3	188	NA	NA	No	Yes	0.0654	0.1781	0	0	0.0437	0.0022	0.0029	0.0038	0.0428	0.0029	0.0099	0.0004	0.0004	0.0006	0.2458	0.0003	0.0232	0.002	0.0008	0.0953	0.0046	0	0.0009	0.004	0	0.27				0.0054				0.0319											0.0012	0.0005		0.0003			0.0006	0.0005	0.0002	0.0001	0.0071	0.0009	0.0005	0.0001	0.0007	0.0008	0.0051	0.0014	0	0.0005		0.0004	0	0.0176	0.0009	0.0767	0.0008	0.0035	0.0015	0.0006	0	0.0001	0.0009	0.0007	0.0016	0.0002	0.0007	0.0006	0.0003	0	0	0.0001	0.0001	0	0.0007	0	0.0001	0.0001	0.0005	0.0006	0.0013	0.0007	0.0006	0	0	0	0	0	0	0	0	0	0	0	0	0	0	0.0005	0	0	0	0	0	0	0	0	0	0	0	0	0	0.0003	0	0	0	0.0016	0	0.0006	0	0.0002	0	0	0.0001	0.0002	0	0	0	0	0	0.0003	0	0.0001	0.0005	0	0	0	0	0	0	0	0	0	0	0.0001	0	0	0	0.0001	0.0004	0.0005	0.0003	0	0	0	0	0	0	0	0	0	0	0	0	0	0	0	0	0.0003	0	0	0.0009	0.0004	0.0002	0	0.0003	0	0	0.0002	0	0	0	0.002	0	0.0022	0.0003	0	0	0	0	0	0	0	0	0	0	0	0.0011	0	0	0	0	0	0	0	0	0	0	0	0	0.0008	0	0	0	0	0	0	0	0	0	0	0.0002	0	0	0	0	0	0	0	0	0	0	0	0	0	0	0	0.0002	0	0.0003	0		0	0	0	0.0007	0	0	0	0	0.0008	0.0007	0	0	0	0	0	0	0	0	0	0	0.0002	0	0	0.0004	0	0	0	0	0.0005	0	0	0	0	0	0	0	0	0	0	0.0003	0	0.0003	0	0	0	0	0	0	0	0	0	0.0015	0	0	0	0	0	0	0	0	0	0	0	0	0	0	0	0	0	0	0	0	0	0	0	0	0	0	0	0	0	0	0.0037	0	0	0	0	0	0	0	0	0.0007	0.0009	0	0.0005	0	0	0	0.0005	0	0.001		0	0.0001	0.0002	0	0	0	0	0	0	0.0003	0	0	0	0	0	0	0	0	0	0	0.0002	0	0	0	0	0	0	0	0.0001	0.0012	0	0	0	0	0	0	0	0	0	0	0	0	0	0	0	0	0	0	0.0001	0	0	0	0	0	0	0	0	0	0	0	0.0004	0	0	0	0	0	0	0	0	0	0	0	0	0	0	0	0	0	0	0	0	0	0	0	0	0	0	0	0	0	0	0	0	0.0006	0	0	0	0	0	0	0	0	0	0	0	0	0	0	0	0	0	0	0	0	0	0.0003	0.0004	0	0.0004	0	0	0	0	0	0	0	0	0.0006	0	0	0	0	0	0	0	0	0	0	0	0	0	0	0	0	0.0018	0.0003	0	0	0	0	0	0	0.0001	0	0.0001	0	0	0.0002	0	0	0	0.0001	0	0	0	0	0.0002	0	0	0.0001	0	0	0	0.0008	0	0	0	0	0	0	0	0	0	0	0.0001	0	0	0.0006	0.0004	0.0002	0.001	0	0	0.0062	0	0	0	0	0	0	0	0	0	0	0.0003	0.0002	0	0	0.0023	0	0	0	0	0	0	0	0	0	0	0	0	0	0	0	0	0	0	0	0	0	0	0.003	0	0	0	0.0005	0	0	0	0.0002	0	0	0	0	0	0	0	0.0001	0.0004	0	0.0011	0	0	0.0009	0	0	0	0	0	0	0	0	0	0.0001	0	0	0.0005	0	0	0	0	0.004	0	0	0	0	0	0	0	0	0	0	0	0	0.0003	0	0	0	0	0	0	0	0	0	0	0	0	0.0001	0	0.0004	0.0001	0.0407	0	0	0	0	0	0	0		0	0	0	0	0.0001	0	0	0	0	0	0	0	0	0	0	0	0
Human	Inguinal	Yes	188-1	188	NA	NA	Yes	No	0.0012	0.0075	0	0.0002	0.0002	0.0555	0.0163	0.0001	0.0008	0.0001	0.0009	0	0	0	0.0001	0	0.0091	0.0123	0	0	0.082	0.0001	0	0.0003	0	0.8133				0.0007				0.0001											0	0.0002		0			0	0	0	0.0393	0.0004	0.0003	0.3263	0.0047	0	0	0.0001	0.0008	0.0001	0		0	0.0016	0	0	0	0	0	0	0.0001	0	0	0	0	0	0	0.0006	0.0001	0.0137	0	0	0.0001	0.0004	0.0025	0.0001	0	0	0	0	0.0001	0	0.0001	0	0	0	0	0	0	0	0	0	0	0	0	0	0	0	0	0	0	0	0	0	0	0	0	0.0027	0.0006	0	0.0003	0	0	0	0	0	0.0002	0	0	0	0	0	0	0	0	0	0	0	0	0	0	0	0	0	0	0	0	0	0	0	0	0	0	0	0	0	0	0	0	0	0	0	0	0	0	0	0	0	0	0	0	0	0	0	0	0	0.0001	0	0	0	0	0.0001	0	0	0	0	0	0	0	0	0	0	0	0	0.0001	0	0	0	0	0	0	0	0	0	0	0	0	0.0203	0	0	0	0	0	0.0016	0.0003	0	0	0	0	0	0	0	0	0	0	0	0	0	0	0.0026	0	0	0	0	0	0	0	0	0	0	0	0	0	0	0	0	0	0	0	0	0		0	0	0	0	0	0	0	0	0	0	0	0	0	0	0	0	0	0	0	0	0	0	0	0	0	0	0	0	0	0	0	0	0	0	0	0	0	0	0	0	0	0	0	0	0	0	0	0	0	0	0	0	0	0	0	0	0	0	0.0001	0	0	0	0	0	0	0	0	0	0	0	0	0	0	0	0	0	0	0	0	0	0	0	0	0	0	0	0	0	0	0	0	0	0	0	0	0	0	0	0	0	0		0	0	0	0	0	0	0	0	0	0	0	0	0.003	0	0	0.0013	0	0	0.0003	0.0016	0.009	0	0	0	0	0	0	0.0002	0	0.0704	0	0	0	0	0	0	0.0023	0.0096	0	0	0	0	0	0.0553	0	0	0	0.0005	0	0	0	0	0	0	0.0001	0	0	0.1467	0.0011	0.0011	0.0069	0.0468	0	0.0073	0	0	0	0.0191	0	0	0	0	0	0	0	0	0	0	0	0	0	0	0	0	0	0.0002	0.0003	0.0009	0	0.0001	0	0	0	0	0	0	0	0	0	0	0	0	0	0	0	0	0	0	0	0	0	0	0	0	0	0	0	0	0	0	0	0	0	0	0	0	0	0.0001	0	0	0	0	0	0	0	0	0	0	0	0	0	0	0	0	0	0	0	0	0	0	0	0	0.0001	0	0	0	0	0	0	0	0	0	0	0	0	0	0	0	0	0	0	0	0.0073	0	0	0	0	0	0	0	0	0	0	0	0	0	0	0	0	0	0	0	0	0	0	0	0	0	0	0	0	0	0	0	0	0	0	0	0	0	0	0	0.0002	0	0	0	0	0	0	0	0	0	0	0	0	0	0	0	0	0	0	0	0	0	0	0	0	0	0	0	0	0	0	0	0	0	0	0	0	0	0	0	0	0	0	0	0	0	0	0	0	0	0	0	0	0	0	0	0	0	0	0.0001	0	0	0	0	0	0	0	0	0	0	0	0	0	0	0	0	0	0	0	0	0	0	0	0	0	0	0	0	0	0	0	0	0	0	0	0	0		0	0	0	0	0	0	0	0	0	0	0	0	0	0	0	0	0
Human	Inguinal	No	183-1	183	NA	NA	Yes	Yes	0.078	0.0065	0	0.0009	0.0003	0.0006	0.008	0.0003	0.0001	0.0007	0.0445	0.0001	0.0011	0.0002	0.0002	0	0.7937	0.0006	0.0011	0.0003	0.0001	0.0002	0	0.0007	0	0.0618				0.0012				0.0001											0	0.0004		0.0003			0.0019	0.0002	0.0015	0	0.005	0.0001	0.0002	0.0001	0	0.0005	0.01	0.0011	0	0.0001		0.0002	0.0033	0	0	0	0	0	0	0.002	0.0001	0.0001	0.0001	0.0048	0.0047	0	0.0022	0	0.0013	0	0	0.0006	0	0	0	0	0	0.0016	0	0.0002	0	0.0012	0	0	0	0	0	0	0	0	0	0	0	0	0	0	0	0	0	0	0	0	0	0	0	0	0	0.0001	0	0	0	0	0.0002	0	0	0.0015	0.0005	0.0002	0	0	0	0	0	0	0	0	0	0	0	0	0	0	0	0	0	0	0	0	0	0	0	0	0	0.0007	0.0001	0	0	0	0	0	0	0	0	0	0	0	0	0	0	0	0	0	0	0	0	0	0	0.0001	0	0	0	0	0	0	0	0	0	0	0	0	0	0	0	0	0	0	0	0	0	0	0	0	0	0	0	0	0	0	0	0.0015	0	0.0006	0	0	0	0	0	0	0	0	0	0	0	0	0	0	0	0	0	0	0	0	0.0001	0	0	0	0	0	0	0	0	0	0	0.0001	0	0	0.0001	0	0	0		0	0.0037	0	0	0	0	0	0	0	0.0001	0	0	0	0	0	0	0	0	0	0	0	0	0	0	0	0	0	0	0	0	0	0	0	0	0	0	0	0	0	0	0	0	0	0	0	0	0	0	0	0	0	0	0	0	0	0	0.0001	0.0001	0.0003	0	0	0	0	0	0	0	0	0	0	0	0	0	0	0	0	0	0	0	0	0	0	0	0	0	0	0	0	0	0	0	0	0	0	0	0.0001	0	0	0.0001	0	0	0		0.0003	0	0.0004	0	0	0	0	0	0	0	0	0	0	0	0	0	0	0	0	0	0	0	0	0	0	0	0	0	0	0.0001	0	0	0.0015	0	0	0	0	0	0	0	0	0	0	0	0	0	0	0	0	0	0	0	0	0	0	0	0	0	0	0	0	0	0	0	0	0	0	0	0	0.0006	0	0	0	0	0	0	0	0	0	0	0	0	0	0	0	0	0.0001	0	0	0	0.0004	0	0	0.0002	0	0	0	0	0	0	0	0	0	0	0	0	0	0.0001	0	0	0	0	0	0	0	0	0	0	0	0	0	0	0	0	0	0	0	0.0002	0	0	0	0	0	0	0	0	0	0	0	0	0	0	0	0	0.0004	0	0	0.0003	0	0	0	0	0.0001	0	0	0	0	0	0	0	0	0	0	0	0.0007	0	0	0	0	0	0	0	0	0.0001	0	0	0	0	0.0001	0	0	0	0	0	0	0	0	0	0	0	0	0	0	0	0	0	0	0	0	0	0	0	0	0	0	0	0	0	0	0	0	0	0	0	0	0	0	0	0	0	0	0	0	0	0	0	0	0	0	0	0	0.0001	0	0	0	0	0	0	0	0	0	0	0	0	0	0	0	0	0	0	0.0004	0	0	0.0002	0	0	0.0001	0	0	0	0	0	0	0	0	0	0	0	0	0	0	0	0	0	0	0	0	0	0	0	0	0	0	0	0	0	0	0	0	0	0	0	0	0	0	0	0	0	0	0	0	0	0	0	0	0	0	0	0		0	0	0	0	0	0	0	0	0	0	0	0	0	0	0	0	0
Human	Inguinal	Yes	189-6	189	NA	NA	No	Yes	0.0289	0.0011	0	0	0	0.0006	0.0071	0.0001	0.0001	0.0001	0.0042	0	0	0	0.0008	0.0004	0.8068	0.0001	0	0	0	0	0	0	0	0.1497				0.0003				0											0	0.0005		0			0	0	0.0011	0	0	0.0009	0.0025	0	0	0	0.0001	0.0013	0	0		0	0.0049	0	0	0	0.1164	0	0	0	0	0.0001	0.0029	0	0.0001	0	0.0041	0	0.0027	0	0.0002	0	0	0	0	0	0	0	0	0	0.0001	0	0	0	0	0	0	0	0	0	0	0	0	0	0	0	0	0	0	0	0	0	0	0	0	0	0	0	0	0	0	0	0.0001	0	0	0.0001	0.001	0.001	0	0	0	0	0	0	0	0	0	0	0	0	0	0	0	0	0	0	0	0	0	0	0	0	0	0.0004	0	0	0	0.0019	0	0.0001	0	0.0017	0	0	0	0	0	0	0	0	0	0	0	0	0	0	0	0	0	0	0	0	0	0	0	0	0	0	0	0	0	0	0	0	0	0	0	0	0	0	0	0	0	0	0	0.0001	0	0	0	0.0008	0	0.0011	0	0	0	0	0	0	0	0	0	0	0	0	0	0	0	0	0	0	0	0	0	0	0	0	0	0	0	0	0	0	0	0	0	0	0	0	0	0		0	0	0	0	0	0	0	0	0	0	0	0	0	0	0	0	0	0	0	0	0	0	0	0	0	0	0	0	0	0	0	0	0	0	0	0	0	0	0	0	0	0	0	0	0	0	0	0	0	0	0	0	0	0	0	0	0	0	0.0002	0	0	0	0	0	0	0	0	0	0	0	0	0	0	0	0	0	0	0	0	0	0	0	0.0001	0	0.0001	0	0	0	0	0	0	0.0001	0.0001	0	0	0	0	0	0	0	0		0	0	0	0	0	0	0	0	0	0	0	0	0	0	0	0	0	0	0	0	0.001	0	0	0	0	0	0	0	0	0	0	0	0	0	0	0	0	0	0	0	0	0	0	0	0	0	0	0	0	0	0	0	0	0	0	0	0	0	0	0	0	0	0	0	0	0	0	0.0004	0	0	0	0.0008	0	0	0	0	0	0	0	0	0	0	0	0	0	0	0	0	0	0	0.0001	0	0	0	0	0	0	0	0	0	0	0	0	0	0	0	0	0	0	0	0	0	0	0	0	0	0	0	0	0	0	0	0	0	0	0	0	0	0	0	0	0	0	0	0	0	0	0	0	0	0	0	0	0	0	0	0	0	0	0	0	0	0.0003	0	0	0	0	0	0	0	0	0	0	0	0	0	0	0	0	0	0	0	0	0	0	0	0	0	0	0	0	0	0	0	0	0	0	0	0	0	0	0	0	0	0	0	0	0	0	0	0	0	0	0	0	0	0	0	0	0	0	0	0	0	0	0	0	0	0	0	0	0	0	0	0	0	0	0	0	0	0	0	0	0	0	0	0	0	0	0	0	0	0	0	0	0	0	0	0	0	0	0	0	0	0	0	0	0	0	0	0	0	0	0	0	0	0	0	0	0	0	0	0	0	0	0	0	0	0	0	0	0	0	0	0	0	0	0	0	0	0	0	0	0	0	0	0	0	0	0	0	0	0	0	0	0	0	0	0		0	0	0	0	0	0	0	0	0	0	0	0	0	0	0	0	0
Human	Inguinal	Yes	189-7	189	NA	NA	No	No	0.0024	0.0003	0	0	0	0.0015	0.0135	0	0	0	0	0.0001	0	0	0	0	0.5212	0.0006	0	0	0.0001	0	0	0	0	0.4603				0.0002				0.0001											0	0.0017		0			0	0	0.0069	0	0.0009	0.0013	0.0066	0.0002	0	0	0	0	0.0282	0.0026		0	0	0	0	0	0.0488	0	0.0001	0	0	0	0	0	0	0	0.0367	0	0.0063	0	0.0014	0	0	0	0	0	0	0	0	0	0	0	0	0	0	0	0	0	0	0	0	0	0	0	0	0	0	0	0	0	0	0	0	0	0	0	0	0	0	0	0	0	0	0	0	0.0003	0.004	0.0002	0	0	0	0	0	0	0	0	0	0	0	0	0	0	0	0	0	0	0	0	0	0	0	0	0	0	0	0	0	0.0007	0	0	0	0.0002	0	0	0	0	0	0	0	0	0	0	0	0	0	0	0	0	0	0	0	0	0	0	0	0	0	0	0	0	0	0	0	0	0	0	0	0	0	0	0	0	0	0	0	0	0	0	0	0	0	0	0	0	0	0	0	0	0	0	0	0	0	0	0	0	0	0	0	0	0	0	0	0	0	0	0	0	0	0	0	0	0	0	0	0	0	0	0	0		0	0	0	0.0135	0	0	0	0	0	0	0	0	0	0	0	0	0	0	0	0	0	0	0	0	0	0	0	0	0	0	0	0	0	0	0	0	0	0	0	0	0	0	0	0	0	0	0	0	0	0	0	0	0	0	0	0	0	0	0.0002	0	0	0	0	0	0	0	0	0	0	0	0	0	0	0	0	0	0	0	0	0	0	0	0	0	0	0	0	0	0	0	0	0	0.0028	0	0.0019	0	0	0	0	0	0		0	0	0	0	0	0	0	0	0	0	0	0	0	0	0	0	0	0	0	0	0.0003	0	0	0	0	0	0	0	0	0	0	0	0	0	0	0	0	0	0	0	0	0	0	0	0	0	0	0	0	0	0	0	0	0	0	0	0	0	0	0	0	0	0	0	0	0	0	0.0006	0	0	0	0.0003	0	0	0	0	0	0	0	0	0	0	0	0	0	0	0	0	0	0	0	0	0	0	0	0	0	0	0	0	0	0	0	0	0	0	0	0	0	0	0	0	0	0	0	0	0	0	0	0	0	0	0	0	0	0	0	0	0	0	0	0	0	0	0	0	0	0	0	0	0	0	0	0	0	0	0	0	0	0	0	0	0	0	0	0	0	0	0	0	0	0	0	0	0	0	0	0	0	0.2929	0	0.0004	0	0	0	0	0	0	0	0	0	0	0	0	0	0	0	0	0	0	0	0	0	0	0	0	0	0	0	0	0	0	0	0	0	0	0	0	0	0	0	0	0	0	0	0	0	0	0	0	0	0	0	0	0	0	0	0	0	0	0	0	0	0	0	0	0	0	0	0	0	0	0	0	0	0	0	0	0	0	0	0	0	0	0	0	0	0	0	0	0	0	0	0	0	0	0	0	0	0	0	0	0	0	0	0	0	0	0	0	0	0	0	0	0	0	0	0	0	0	0	0	0	0	0	0	0	0	0	0	0	0	0	0	0	0	0	0	0		0	0	0	0	0	0	0	0	0	0	0	0	0	0	0	0	0
Human	Inguinal	Yes	188-2	188	NA	NA	No	No	0.1404	0.0248	0	0.0001	0.0011	0	0.007	0	0.0007	0	0.0003	0	0	0	0	0	0.605	0.0001	0	0	0	0	0	0.0001	0	0.2204				0.0008				0.0006											0	0.0007		0			0	0	0.0012	0	0	0.0001	0.0034	0	0.0001	0	0.0005	0.001	0.0016	0		0	0.0001	0	0	0	0.0366	0	0	0.0002	0.0002	0.0001	0	0.1272	0.0002	0.0005	0.0123	0	0.0007	0	0.0008	0.0009	0	0	0	0	0	0	0	0	0	0	0	0	0	0	0	0	0	0	0	0	0	0	0	0	0	0	0	0	0	0	0	0	0	0	0	0.0003	0	0	0	0	0.0001	0	0	0.0002	0.0034	0.0054	0	0	0	0	0	0	0	0	0	0	0	0	0	0	0	0	0	0	0	0	0	0	0	0	0	0	0	0	0	0.0004	0	0	0	0	0	0	0	0	0	0	0	0	0	0	0	0	0	0	0	0	0	0	0	0	0	0	0	0	0	0	0	0	0	0	0	0	0	0	0	0	0	0	0	0	0	0	0	0	0	0.0008	0	0.0148	0	0.0002	0	0	0	0	0	0	0	0	0	0	0	0	0	0	0	0	0	0	0	0	0	0	0	0	0	0	0	0	0	0	0	0	0	0	0	0	0	0		0	0	0	0	0	0	0	0	0	0	0	0	0	0	0	0	0	0	0	0	0	0	0	0	0	0	0	0	0	0	0	0	0	0	0	0	0	0	0	0	0	0	0	0	0	0	0	0	0	0	0	0	0	0	0	0	0	0	0.0002	0	0	0	0	0	0	0	0	0	0	0	0	0	0	0	0	0	0	0	0	0	0	0	0	0	0	0	0	0	0	0	0	0.0027	0	0	0.0003	0	0	0	0	0	0		0.0001	0	0.0006	0	0	0	0	0	0	0	0	0	0	0	0	0	0	0	0	0	0.0003	0	0	0	0	0	0	0	0	0	0	0	0	0	0	0	0	0.0001	0	0	0	0	0	0	0	0	0	0	0	0	0	0	0	0	0	0	0	0	0	0	0	0	0	0	0	0	0	0.0002	0	0.0001	0	0	0	0	0	0	0	0	0	0	0	0	0	0	0	0	0	0	0	0	0	0	0	0	0	0	0	0	0	0	0	0	0	0	0	0	0	0	0	0	0	0	0	0	0	0.0001	0	0	0	0	0	0	0	0	0	0	0	0	0	0	0	0	0	0	0	0	0	0	0	0	0	0	0	0	0	0	0	0	0	0	0	0	0	0	0	0	0	0	0	0	0	0	0	0	0	0	0	0	0	0	0	0	0.0002	0	0	0	0	0	0	0	0	0	0	0	0	0	0	0	0	0	0	0	0	0	0	0	0.0001	0	0	0	0	0	0	0	0	0	0	0	0	0	0	0	0	0	0	0	0	0	0	0	0	0	0	0	0	0	0	0	0	0	0	0	0	0	0	0	0	0	0	0	0	0	0	0	0	0	0	0	0	0	0	0	0	0	0	0	0	0	0	0	0	0	0	0	0	0	0	0	0	0	0	0	0	0	0	0	0	0	0	0	0	0	0	0	0	0	0	0	0	0	0	0	0	0	0	0	0	0	0	0	0	0	0	0	0	0	0	0	0		0	0	0	0	0	0	0	0	0	0	0	0	0	0	0	0	0
Human	Inguinal	Yes	189-3	189	NA	NA	No	No	0.5444	0.0062	0	0.0004	0.0004	0.0019	0.0072	0	0.0027	0	0.0116	0.0006	0.0068	0.0002	0.0006	0	0.2882	0.0013	0.0001	0.0004	0.0003	0.0006	0	0.0035	0	0.1226				0.0009				0.0016											0.0002	0.0012		0.0005			0	0	0	0.0011	0.0017	0	0.0034	0.0002	0.0033	0.0003	0.0012	0.0039	0.0006	0.006		0.0002	0.0012	0.0016	0	0	0.0015	0.0001	0	0.0003	0.0004	0.0006	0.0073	0.0198	0.0002	0.0008	0.0014	0	0.0008	0.0001	0.0005	0.0005	0.0001	0.0002	0.0006	0	0	0	0.0001	0.0007	0.0106	0.0008	0	0	0	0	0	0.0001	0	0	0	0	0	0	0.0001	0.0004	0	0.0001	0	0	0	0	0	0	0	0	0	0	0	0	0	0	0.0001	0	0	0.0013	0	0	0	0	0	0	0.0005	0.0003	0	0	0	0	0	0.0001	0	0	0.0002	0	0	0	0	0.0001	0	0	0	0	0	0	0.0004	0	0	0	0.0003	0.0035	0.0001	0.0003	0	0	0	0.0001	0	0	0.0009	0	0	0	0.0001	0	0	0.0004	0	0	0	0.0002	0.0003	0	0.0002	0	0.0002	0	0	0	0	0	0	0	0	0	0	0	0	0	0	0	0	0	0	0	0	0.0009	0.0007	0	0	0.0001	0	0.0001	0	0	0	0	0	0	0	0	0	0	0	0.0003	0	0	0	0	0	0	0	0	0.0001	0.0003	0	0	0	0	0	0	0	0	0.0003	0	0	0	0.0005	0	0.0002	0		0.0001	0	0	0	0	0	0	0.0002	0	0.0004	0	0	0	0.0001	0	0	0	0	0	0	0	0	0	0	0	0	0	0	0.0001	0	0.0001	0	0	0	0	0	0	0.0003	0	0	0	0.0002	0	0	0.0001	0	0.0001	0	0	0	0	0	0	0	0	0.0001	0.0001	0.0003	0.0002	0	0	0.0002	0	0	0	0	0.0001	0	0	0	0	0	0	0	0	0	0.0001	0	0.0001	0.0002	0	0	0.0033	0.0003	0.0002	0.0001	0	0	0	0	0	0.0004	0.0008	0	0	0	0	0.0001	0.0012	0	0.0002		0	0	0.0004	0	0	0	0	0	0	0.0002	0	0	0.0009	0.0002	0	0.0001	0	0	0	0	0.0004	0	0	0	0	0	0	0	0	0.0001	0	0	0	0	0	0	0	0.0002	0	0	0.0001	0	0	0	0	0	0	0	0	0	0.0002	0.0003	0	0	0	0	0	0.0001	0	0	0.0002	0.0001	0	0	0	0	0	0.0001	0	0	0	0	0	0	0.0004	0	0	0	0	0	0.0001	0	0.0001	0	0	0	0	0.0009	0	0	0	0	0	0	0	0	0	0.0001	0	0	0	0	0	0	0	0	0.0003	0.0005	0.0001	0.0007	0	0	0	0	0	0.0001	0	0	0.0002	0	0.0001	0	0	0	0	0	0	0.0007	0.0001	0.0001	0.0003	0	0	0.0001	0	0.0005	0	0	0	0	0	0.0001	0.0002	0	0.0022	0.0002	0.0001	0	0	0	0	0	0.0015	0	0	0	0	0	0.0001	0	0	0	0	0.0004	0	0	0	0	0	0.0003	0	0	0	0	0	0	0.0001	0	0	0	0.0001	0	0.0001	0	0.0001	0	0	0.0004	0.0003	0	0.0002	0	0	0	0	0	0	0.0001	0	0	0	0	0	0	0.0002	0	0	0	0	0	0	0	0	0	0	0	0	0.0003	0	0	0	0.0001	0	0	0.0003	0	0	0	0.0002	0	0	0.0006	0	0.0002	0.0001	0.0002	0.0002	0	0	0.0001	0	0	0	0	0	0.0001	0	0	0.0006	0	0.0011	0	0	0	0	0.0001	0	0.0001	0	0	0.0002	0	0	0	0	0	0	0.0002	0	0	0	0.0003	0	0	0	0	0	0	0	0	0	0.0003	0	0	0	0	0	0	0.0004	0	0	0	0	0	0	0	0	0.0002	0	0.0004	0	0	0	0	0.0001	0	0	0	0		0	0	0	0	0.0001	0	0	0	0	0	0	0.0001	0	0	0.0003	0	0
Human	Inguinal	Yes	188-4	188	NA	NA	No	Yes	0.6606	0.0041	0	0.0001	0.0001	0.019	0.0397	0	0	0	0.0004	0	0.0001	0	0.0001	0	0.1768	0.0147	0.0005	0	0.0001	0	0	0.0003	0	0.0834				0.0048				0											0	0.0017		0			0	0	0	0.0028	0.0002	0.0022	0.0224	0.0017	0	0	0	0.0001	0.0002	0		0	0	0	0	0	0	0	0	0	0	0.0002	0.0001	0	0.0001	0.0007	0.0003	0	0.0192	0	0	0	0.0017	0	0	0	0	0	0	0	0	0	0	0	0	0	0	0	0	0	0	0	0	0	0	0	0	0	0	0	0	0	0	0	0	0	0.0007	0.0016	0	0.0018	0	0	0.0001	0	0	0	0	0	0	0	0	0	0	0	0	0	0	0	0	0	0	0	0	0	0	0	0	0	0	0	0	0	0	0	0	0	0	0	0	0	0	0	0	0	0	0	0	0	0.0001	0	0	0	0	0	0	0	0	0	0	0	0.0001	0	0	0	0	0	0	0	0	0	0	0	0	0	0	0	0	0	0	0	0	0	0	0	0	0	0	0	0	0	0	0	0	0	0	0	0	0	0	0	0	0	0	0	0	0	0	0	0	0	0	0	0	0	0	0	0	0	0	0	0	0	0	0	0	0	0	0	0	0		0	0	0	0	0	0	0	0	0	0	0	0	0	0	0	0	0	0	0	0	0	0	0	0	0	0	0	0	0	0	0	0	0	0	0	0	0	0	0	0	0	0	0	0	0	0	0	0	0	0	0	0	0	0	0	0	0.0001	0	0	0	0	0	0	0	0	0	0	0	0	0	0	0	0	0	0	0	0	0	0	0	0	0	0	0	0	0	0	0	0	0	0.0001	0	0.0008	0	0.0001	0	0	0.0001	0	0	0		0	0	0	0	0	0	0	0	0	0	0	0	0.0001	0	0	0	0	0	0	0.0002	0.0103	0	0	0	0	0	0	0.0002	0	0.0001	0	0	0	0	0	0	0	0	0	0.0011	0	0	0	0.0002	0	0	0	0.0017	0	0	0	0	0	0	0	0	0	0.0004	0.0005	0	0.0002	0	0	0	0	0	0	0.0035	0	0.0001	0	0.0001	0	0	0	0	0	0	0	0	0	0	0	0	0	0	0	0	0	0	0	0	0	0	0	0	0	0	0	0	0	0	0	0	0	0	0	0	0	0	0	0	0	0	0	0	0	0	0	0	0	0	0	0	0	0	0	0	0	0	0	0	0	0	0	0	0	0	0	0	0	0	0	0	0	0	0	0	0	0	0	0	0	0	0	0	0	0	0	0	0	0	0	0	0.0001	0	0	0	0	0	0.0001	0	0	0	0	0	0	0	0	0.0001	0	0	0	0	0	0	0	0	0	0	0	0	0	0	0	0	0	0	0	0	0	0	0	0	0	0	0	0	0	0	0	0	0	0	0	0	0	0	0	0	0	0	0	0	0	0	0	0	0	0	0	0	0	0	0	0	0	0	0	0	0	0	0	0	0	0	0	0	0	0	0	0	0	0	0	0	0	0	0	0	0	0	0	0	0	0	0	0	0	0	0	0	0	0	0	0	0	0	0	0	0	0	0	0	0	0	0	0	0	0	0	0	0	0	0	0	0	0	0	0	0	0	0	0	0	0	0	0	0		0	0	0	0	0	0	0	0	0	0	0	0.0004	0	0	0	0	0
Human	Inguinal	Yes	189-2	189	NA	NA	No	No	0.0107	0.0001	0	0	0	0	0.0013	0.0001	0	0	0.0018	0	0	0.0001	0	0	0.9352	0	0	0	0	0	0	0	0	0.0507				0.0002				0											0	0.004		0			0	0	0.0006	0	0.0002	0	0	0	0	0	0	0.0003	0	0		0	0.0017	0	0	0	0.0196	0	0	0	0	0	0.0001	0	0.0001	0	0.0021	0	0	0	0	0	0	0	0	0	0	0	0	0	0.0001	0	0	0	0	0	0	0	0	0	0	0	0	0	0	0	0	0	0	0	0	0	0	0	0	0	0	0	0	0	0	0	0	0	0	0.0007	0.0021	0.0011	0	0	0	0	0	0	0	0	0	0	0	0	0	0	0	0	0	0	0	0	0	0	0	0	0	0	0	0	0	0.0174	0	0	0	0	0	0	0	0	0	0	0	0	0	0	0	0	0	0	0	0	0	0	0	0	0	0	0	0	0	0	0	0	0	0	0	0	0	0	0	0	0	0	0	0	0	0	0	0.0001	0	0	0	0	0	0	0	0	0	0	0	0	0	0	0	0	0	0	0	0	0	0	0	0	0	0	0	0	0	0	0	0	0	0	0	0	0	0	0	0	0	0	0	0		0	0	0	0	0	0	0	0	0	0	0	0	0	0	0	0	0	0	0	0	0	0	0	0	0	0	0	0	0	0	0	0	0	0	0	0	0	0	0	0	0	0	0	0	0	0	0	0	0	0	0	0	0	0	0	0	0	0	0	0	0	0	0	0	0	0	0	0	0	0	0	0	0	0	0	0	0	0	0	0	0	0	0	0	0	0	0	0	0	0	0	0	0	0	0.0002	0	0	0	0	0	0		0	0	0	0	0	0	0	0	0	0	0	0	0	0	0	0	0	0	0	0	0	0	0	0	0	0	0	0	0	0	0	0	0	0	0	0	0	0	0	0	0	0	0	0	0	0	0	0	0	0	0	0	0	0	0	0	0	0	0	0	0	0	0	0	0	0	0	0.0001	0	0	0	0	0	0	0	0	0	0	0	0	0	0	0	0	0	0	0	0	0	0	0	0	0	0	0	0	0	0	0	0	0	0	0	0	0	0	0	0	0	0	0	0	0	0	0	0	0	0	0	0	0	0	0	0	0	0	0	0	0	0	0	0	0	0	0	0	0	0	0	0	0	0	0	0	0	0	0	0	0	0	0	0	0	0	0	0	0	0	0	0	0	0	0	0	0	0	0	0	0	0	0	0	0	0	0	0	0	0	0	0	0	0	0	0	0	0	0	0	0	0	0	0	0	0	0	0	0	0	0	0	0	0	0	0	0	0	0	0	0	0	0	0	0	0	0	0	0	0	0	0	0	0	0	0	0	0	0	0	0	0	0	0	0	0	0	0	0	0	0	0	0	0	0	0	0	0	0	0	0	0	0	0	0	0	0	0	0	0	0	0	0	0	0	0	0	0	0	0	0	0	0	0	0	0	0	0	0	0	0	0	0	0	0	0	0	0	0	0	0	0	0	0	0	0	0	0	0	0	0	0	0	0	0	0	0	0	0	0	0		0	0	0	0	0	0	0	0	0	0	0	0	0	0	0	0	0
Human	Inguinal	No	192-3	192	NA	NA	No	No	0.1613	0.0054	0	0.0006	0.0004	0.0004	0.0035	0.0235	0.0042	0.0011	0.0076	0.0012	0.0005	0.0008	0.0009	0.0025	0.7324	0.0012	0.0013	0.0002	0.0008	0.0004	0.0011	0.0005	0.0002	0.048				0.0014				0.0004											0	0.0024		0.0002			0.0003	0.0007	0.0001	0.0002	0.0018	0.0001	0.0002	0.0001	0	0.0001	0.0022	0.0027	0.0006	0		0.0003	0.0065	0.0002	0	0.0001	0.0004	0	0.0001	0.0006	0.0004	0.0003	0.0001	0.0003	0.0007	0	0.0009	0.0001	0.0001	0.0001	0.0001	0.0001	0	0	0.0004	0.0001	0.0001	0.0001	0.0001	0.0004	0	0.0002	0	0	0.0002	0.0002	0	0	0	0	0	0	0	0	0	0	0	0.0001	0	0	0	0	0	0	0	0	0	0	0	0	0	0	0.0003	0	0	0	0.003	0.0009	0.0065	0	0	0	0	0.0001	0	0	0	0	0	0.0003	0	0	0	0	0	0	0	0	0	0	0	0	0	0	0	0	0	0	0	0.0002	0.0001	0.0001	0	0	0	0	0	0	0.0002	0	0	0	0	0	0	0	0.0004	0	0	0	0	0	0	0	0	0	0	0	0	0	0	0	0	0	0	0	0	0	0	0	0	0	0	0	0	0	0	0	0	0	0	0	0	0	0	0	0	0	0	0	0	0	0	0	0	0	0	0	0	0	0	0	0	0	0	0	0	0	0	0	0	0	0	0	0	0	0	0	0	0.0001		0	0	0	0	0	0	0	0	0	0	0	0	0	0	0	0	0	0	0	0	0	0	0	0	0	0	0	0	0.0001	0	0	0.0001	0	0	0	0	0	0	0	0.0001	0	0.0002	0	0	0	0	0	0	0	0	0	0	0	0	0	0	0	0.0005	0.0005	0	0	0	0	0	0	0	0	0	0	0	0	0	0	0	0	0	0	0	0	0	0	0	0.0001	0	0	0	0	0	0	0	0.0001	0.0001	0	0	0.0001	0	0	0	0	0	0		0	0	0	0	0	0	0	0.0001	0	0	0	0	0.0014	0.0001	0	0	0	0	0	0.0001	0	0	0	0	0	0	0	0	0	0	0	0	0	0	0	0	0.0002	0.0001	0	0	0.0002	0	0	0	0	0	0	0	0	0	0	0	0	0	0	0	0	0	0	0	0.0003	0	0	0	0	0	0	0.0001	0	0.0001	0	0	0	0	0	0	0	0	0	0	0	0	0	0	0	0	0	0	0	0	0.0001	0.0001	0	0	0	0	0	0	0	0	0	0	0	0	0	0	0	0	0	0.0002	0	0	0	0	0	0.0001	0	0	0	0	0	0	0	0	0	0	0	0.0001	0	0	0	0	0	0	0	0.0003	0	0	0	0	0	0	0	0	0.0001	0.0001	0	0	0.0001	0	0	0	0.0002	0	0	0	0	0	0.0001	0	0	0	0	0	0.0002	0	0	0	0.0002	0.0002	0	0	0	0.0002	0	0	0	0	0	0	0	0	0	0	0	0	0	0.0002	0	0	0	0	0	0	0	0	0	0	0	0	0	0	0	0.0001	0	0	0.0001	0	0	0	0	0.0001	0	0	0	0	0	0	0	0	0	0	0.0001	0	0.0001	0	0	0	0	0	0	0	0	0	0	0	0	0	0	0	0	0	0	0	0	0	0	0	0	0	0	0.0005	0	0	0	0	0	0	0	0	0	0	0	0	0	0	0	0	0	0	0	0	0	0	0	0	0	0	0	0	0	0	0	0	0	0.0001	0	0	0	0	0	0	0	0	0	0	0	0	0.0003	0.0004	0	0	0	0	0	0	0	0	0		0	0	0	0	0	0	0.0001	0	0	0	0	0	0	0	0	0	0
Human	Inguinal	Yes	191-2	191	NA	NA	No	No	0.387	0.0225	0.0007	0.0027	0.0011	0.0028	0.0073	0.0985	0.0247	0.0052	0.0125	0.0031	0.003	0.0058	0.0047	0.0083	0.2606	0.0076	0.0042	0.0021	0.0026	0.0014	0.0071	0.0033	0.0012	0.12				0.0078				0.0046											0.0004	0.002		0.0016			0.0011	0.0018	0.001	0.0008	0.0057	0.0011	0.0021	0.0012	0.0004	0.0005	0.0071	0.0026	0.0017	0.0004		0.0006	0.0057	0.0001	0.0004	0.0008	0.0008	0.0002	0.0008	0.0008	0.0015	0.0008	0.0026	0.007	0.0017	0.0015	0.0017	0.0002	0.0011	0.0002	0.0007	0.0008	0.0005	0.0002	0.0015	0.0004	0	0.001	0.0003	0.0002	0.0007	0.0009	0	0	0	0.0008	0	0	0	0.0001	0	0.0001	0	0	0.0001	0.0003	0	0.0001	0	0	0	0	0	0	0	0	0	0	0.0001	0.0001	0	0	0.0003	0.0005	0	0.0001	0	0	0.0003	0	0	0	0	0.0001	0	0	0	0	0	0.0001	0	0	0	0	0	0	0	0	0	0	0	0	0	0	0	0	0.0001	0.0004	0	0.0009	0	0.0005	0	0	0	0	0	0	0.0003	0	0	0	0	0	0	0	0.0001	0.0001	0	0	0.0001	0	0	0	0	0	0	0	0.0002	0	0	0	0	0.0001	0	0	0	0	0	0	0	0	0	0	0	0	0.0002	0	0	0.0003	0	0.0001	0	0	0.0001	0	0	0	0	0	0	0	0	0.0001	0	0	0	0.0002	0	0	0	0	0.0005	0	0.0001	0.0001	0	0	0	0	0	0	0	0.0001	0	0	0	0	0	0.0001		0	0.0001	0.0002	0	0	0	0	0	0	0.0001	0	0.0001	0	0	0	0	0	0	0	0	0	0	0.0003	0.0002	0	0	0	0	0	0	0	0.0001	0	0	0	0	0	0	0	0.0001	0	0.0005	0	0	0	0	0	0	0	0	0	0.0001	0	0	0	0.0001	0	0	0.0037	0	0	0	0	0	0	0	0	0	0.0002	0	0	0	0	0.0001	0	0	0	0	0	0	0	0	0.0005	0	0.0002	0.0001	0	0	0	0	0.0004	0.0003	0.0007	0	0.0002	0	0	0	0.0001	0	0		0.0002	0.0001	0.0004	0	0	0	0	0.0001	0.0002	0	0	0	0.0083	0.0009	0	0.0001	0	0	0	0.0003	0.0002	0	0	0	0	0.0002	0.0002	0	0	0.0006	0	0	0	0	0	0	0	0.0002	0	0	0	0	0	0.0001	0	0	0	0	0.0001	0	0	0	0	0	0	0	0	0.0002	0	0	0.0008	0.0001	0	0	0	0	0	0.0002	0.0004	0	0	0	0	0	0	0	0	0	0	0	0.0001	0	0	0	0	0	0.0001	0	0	0	0.0005	0.0002	0	0	0	0	0	0	0	0	0	0	0	0	0	0	0	0	0.0001	0.0003	0	0	0	0	0	0	0	0	0	0	0	0	0	0	0	0	0	0.0004	0	0	0	0.0001	0	0	0.0001	0.0003	0	0	0	0	0	0	0	0	0.0004	0	0	0	0	0	0	0	0.0005	0	0	0	0	0	0.0003	0	0	0.0001	0	0	0.0001	0.0001	0	0	0.0005	0.0001	0	0	0.0001	0.0002	0	0	0.0002	0	0	0	0	0	0	0	0.0001	0	0	0	0	0	0.0003	0	0.0002	0	0.0001	0	0	0	0	0	0	0	0	0	0	0	0.0005	0	0	0	0	0.0002	0	0	0	0	0	0	0	0	0	0	0	0	0.0002	0	0.0002	0	0.0002	0	0	0.0001	0	0	0	0	0	0	0	0	0	0	0	0	0	0	0	0	0	0	0	0.0021	0	0.0001	0	0	0	0.0001	0	0	0	0	0	0	0	0	0	0.0001	0	0	0	0	0	0	0.0002	0	0	0	0.0001	0	0	0.0001	0	0	0	0	0	0	0	0.0001	0	0	0.0001	0	0	0	0	0	0	0	0	0.0001	0	0.0001	0	0	0	0.0001	0		0	0	0	0	0	0	0	0.0001	0	0	0	0	0	0	0	0	0
Human	Inguinal	No	192-1	192	NA	NA	Yes	No	0.7837	0.0202	0.0003	0.0027	0.0008	0.0004	0.0012	0.0131	0.0022	0.0012	0.0076	0.0005	0.001	0.0009	0.0016	0.0011	0.0919	0.0013	0.0008	0.0004	0.001	0.0002	0.0006	0.0007	0	0.0646				0.0008				0.0011											0.0004	0.0011		0.0003			0.0004	0.0004	0.0001	0.0003	0.0031	0.0001	0.0007	0.0002	0.0001	0	0.0018	0.0033	0.0021	0.0002		0.0004	0.007	0.0002	0.0002	0.0003	0.0004	0	0.0001	0.0007	0.0001	0.0003	0.0013	0.0006	0.0011	0.0004	0.0006	0	0.0004	0	0.0001	0.0005	0	0	0.003	0	0.0002	0	0.0003	0.0001	0.0001	0.0004	0	0	0	0.0001	0	0.0002	0	0	0	0	0	0	0	0	0	0	0	0	0	0	0	0	0	0	0	0	0	0	0	0	0	0.0002	0	0	0	0	0.0107	0	0	0	0	0	0	0	0	0	0	0.0005	0	0	0	0	0	0	0	0	0	0	0	0	0	0	0	0	0	0	0	0.0011	0	0.0001	0	0	0	0	0	0	0.0013	0	0	0	0.0008	0	0	0.0003	0.0002	0	0	0.0001	0	0	0	0	0	0	0	0	0	0	0	0	0	0.0002	0	0	0	0	0	0	0	0	0	0	0	0	0	0	0	0.0001	0	0	0	0	0	0	0.0001	0	0	0	0	0.0001	0	0	0	0	0	0	0	0	0	0	0.0003	0	0	0	0	0	0	0	0	0	0	0	0	0	0.0001	0	0	0		0	0	0	0	0	0	0	0	0	0	0	0	0	0	0	0	0	0	0	0	0	0	0	0	0	0	0	0	0	0	0	0	0.0001	0	0	0	0	0	0	0.0003	0	0.0002	0	0	0	0	0	0	0	0	0	0.0004	0	0	0	0	0	0.0001	0.0012	0	0	0	0	0	0	0	0	0	0	0	0	0	0	0	0	0	0	0	0.0001	0	0	0	0	0	0	0	0	0	0	0	0.0003	0.0002	0	0	0	0	0	0	0.0001	0	0		0.0005	0	0	0	0	0	0	0	0	0	0	0	0.0017	0.0002	0	0	0	0	0	0.0003	0	0	0	0	0	0	0	0	0	0.0002	0	0	0.0001	0	0	0	0.0002	0	0	0	0	0	0	0	0	0	0	0	0.0002	0	0	0	0	0	0	0	0	0	0.0001	0	0	0	0	0	0	0	0	0.0001	0.0001	0	0	0.0001	0	0	0	0	0	0	0	0	0	0	0	0	0	0.0001	0	0	0	0.0001	0	0	0	0	0	0	0	0	0	0.0001	0	0	0	0	0	0.0003	0	0	0	0	0	0	0	0	0	0	0	0	0	0	0	0	0	0	0	0	0	0.0002	0	0.0001	0	0	0	0	0	0.0002	0	0	0	0	0	0	0	0	0.0009	0	0	0	0	0	0	0	0.0004	0	0	0	0	0	0.0002	0	0	0.0001	0	0	0.0003	0	0	0	0	0	0	0	0.0002	0.0002	0	0	0	0	0	0.0001	0	0	0	0	0	0	0	0	0	0	0.0004	0	0.0001	0	0	0	0	0	0	0	0	0	0.0001	0	0	0	0	0	0	0	0.0001	0.0002	0	0	0	0	0	0	0	0	0	0	0.0001	0	0	0	0	0	0	0	0	0.0002	0	0	0	0	0	0	0	0	0	0	0	0	0	0	0	0	0	0	0	0.0007	0	0	0	0	0.0001	0.0001	0	0	0	0	0	0	0	0	0	0	0	0	0	0	0	0	0.0001	0	0	0	0	0	0	0.0001	0	0	0	0	0	0	0	0	0	0	0	0	0	0	0	0	0.0001	0	0	0	0	0.0001	0	0	0	0	0		0	0	0	0	0	0	0	0	0	0	0	0	0	0	0	0	0
Human	Inguinal	No	192-4	192	NA	NA	No	No	0.2212	0.0639	0.0017	0.0069	0.0034	0.0051	0.0058	0.1695	0.0519	0.0134	0.0199	0.0049	0.0083	0.0142	0.0129	0.0172	0.1029	0.0141	0.0072	0.0044	0.0046	0.0022	0.0102	0.0056	0.0014	0.2272				0.0103				0.0049											0.0018	0.0046		0.0046			0.0035	0.0021	0.0013	0.0013	0.0074	0.0007	0.0045	0.0017	0.0007	0.0021	0.0218	0.0075	0.0029	0.0008		0.002	0.0116	0.0005	0.0011	0.0009	0.0019	0.0004	0.0021	0.0014	0.0019	0.0009	0.0029	0.0023	0.0032	0.0014	0.003	0.0004	0.0011	0.0005	0.0002	0.0025	0.0001	0	0.0025	0.0007	0.0008	0.0008	0.0007	0.0008	0.0009	0.0025	0	0	0	0.0023	0	0	0	0	0	0	0	0	0.0001	0.0002	0	0.0002	0	0	0	0	0	0	0	0	0	0	0.0003	0.0004	0	0.0001	0.0001	0.0009	0	0.0005	0.0002	0	0.0013	0	0	0	0	0.0012	0	0.0004	0	0	0	0.0004	0	0	0	0	0	0	0.0003	0	0	0	0	0	0.0004	0	0	0	0.0001	0	0.0003	0.0028	0	0.0003	0	0	0	0	0	0	0.0019	0	0	0	0	0	0	0.0001	0.0003	0	0	0	0.0004	0.0001	0	0	0	0	0	0	0.0003	0	0	0.0002	0	0.0001	0	0	0	0	0	0	0	0	0	0	0	0	0.001	0	0	0.0003	0	0.0001	0.0003	0	0	0.0002	0	0	0	0	0	0.0003	0.0001	0	0	0.0001	0	0	0	0	0.0001	0	0.0006	0	0.0001	0	0	0	0	0	0	0	0	0.0004	0	0	0.0005	0	0	0.0001		0	0.0001	0.0007	0.0001	0	0.0001	0	0	0	0.0001	0	0.0001	0	0	0	0	0	0	0	0	0.0001	0	0.0004	0.0007	0.0001	0	0.0003	0	0	0	0	0.0001	0	0	0	0	0	0.0001	0	0.0003	0	0.0011	0	0	0	0	0	0	0	0	0	0.0009	0	0	0	0	0.0002	0.0014	0.003	0	0	0	0	0	0	0	0	0	0.0002	0	0	0	0.0001	0.0001	0	0	0	0	0.0001	0	0	0	0.0007	0.0001	0.0001	0	0	0	0	0	0.0006	0.0005	0.0002	0.0002	0.0006	0	0	0	0.0001	0	0		0.0017	0.0002	0.0006	0	0	0	0	0.0001	0.0001	0.0003	0	0	0.0208	0.003	0	0	0	0	0	0.0001	0.0002	0	0	0	0	0	0	0	0	0.0018	0	0	0.0005	0	0	0	0	0.0009	0	0	0.0002	0	0.0001	0.0004	0	0	0	0	0.0001	0	0	0	0	0	0	0.0001	0	0.0003	0	0.0001	0.0004	0.0004	0	0.0002	0.0001	0	0	0.0003	0.0003	0.0001	0	0.0001	0	0	0.0001	0.0001	0	0	0	0	0.0001	0	0.0001	0	0	0.0005	0	0	0	0.0002	0.0005	0.0001	0	0	0	0	0	0	0	0	0	0	0	0	0	0	0	0	0	0.0005	0	0	0	0	0	0	0	0	0	0	0	0	0	0	0.0002	0	0	0.0007	0	0.0001	0	0	0	0	0	0.0009	0	0	0	0	0	0	0	0	0.0011	0.0002	0.0001	0	0	0	0	0	0.0001	0	0	0	0	0	0.0003	0	0	0.0003	0	0.0003	0.0004	0	0	0	0.0008	0.0003	0	0	0	0.0007	0	0.0002	0	0.0002	0	0	0.0003	0	0.0001	0.0005	0	0	0	0.0004	0	0	0.0006	0	0.0003	0	0.0001	0	0	0	0	0	0	0	0.0003	0.0001	0	0	0.0004	0	0.0001	0	0.0001	0.0002	0	0	0	0	0	0	0	0	0	0	0	0	0.0002	0	0.0002	0	0.0003	0	0	0.0002	0	0	0.0001	0	0	0	0	0	0	0.0001	0	0	0	0	0	0	0	0.0001	0	0.0059	0	0	0	0	0	0.0002	0	0	0	0	0	0	0	0	0	0.0001	0	0	0	0.0002	0	0	0	0	0	0	0.0001	0.0002	0.0002	0.0004	0	0	0	0	0	0.0002	0.0001	0	0	0	0	0	0	0	0	0	0.0002	0.0002	0	0.0011	0.0001	0	0	0	0	0	0		0	0	0	0	0	0	0.0002	0	0	0	0	0.0001	0	0	0	0	0
Human	Inguinal	Yes	191-3	191	NA	NA	No	No	0.2626	0.0011	0	0.0001	0.0001	0.0006	0.0223	0.0003	0.0003	0	0.0001	0	0.0002	0	0	0	0.6379	0.0002	0	0.0001	0	0	0	0	0	0.0741				0.0008				0.0002											0	0.0011		0			0.0001	0	0	0	0.0021	0.0001	0.0007	0	0	0	0.0001	0.003	0.0001	0		0	0.0003	0	0	0	0.0088	0	0	0	0	0	0.0129	0.0095	0.0005	0.0004	0.0195	0	0.0013	0	0	0.0002	0.0001	0	0.0001	0	0	0	0	0	0	0.0001	0	0	0	0	0	0	0	0	0	0	0	0	0	0	0	0	0	0	0	0	0	0	0	0	0	0	0	0	0	0	0.0002	0	0	0	0.0009	0.0003	0	0	0	0	0	0	0	0	0	0	0	0	0	0	0	0	0	0	0	0	0	0	0	0	0	0	0	0	0	0	0	0	0	0.0052	0	0	0	0	0	0	0.0001	0	0	0	0	0	0	0	0	0	0	0	0	0	0	0	0	0	0	0	0	0	0	0	0	0	0	0	0	0	0	0	0	0	0	0	0	0	0	0	0	0.0001	0	0	0	0	0	0	0.0001	0	0	0	0	0	0	0	0	0	0	0	0	0	0	0	0	0	0	0	0	0	0	0	0	0	0	0	0	0	0	0	0	0		0	0	0	0	0	0	0	0	0	0	0	0	0	0	0	0	0	0	0	0	0	0	0	0	0	0	0	0	0	0	0	0	0	0	0	0	0	0	0	0	0	0	0	0	0	0	0	0	0	0	0	0.0001	0	0	0	0	0	0	0	0	0	0	0	0	0	0	0	0	0	0	0	0	0	0	0	0	0	0	0	0	0	0	0.0001	0	0.0016	0	0	0	0	0	0	0	0.001	0.001	0	0	0	0	0	0	0		0	0	0	0	0	0	0	0	0	0	0	0	0.0001	0	0	0	0	0	0	0.0002	0.0002	0	0	0	0	0	0	0	0	0	0	0	0	0	0	0	0	0	0	0	0	0	0	0	0	0	0	0	0	0	0	0	0	0	0	0	0	0.0001	0.0003	0	0	0	0	0	0	0	0	0.0001	0	0	0	0	0	0	0	0	0	0	0	0	0	0	0	0	0	0	0	0	0	0	0	0	0	0	0	0	0	0	0	0	0	0	0	0	0	0	0	0	0	0	0	0	0	0	0	0	0	0	0	0	0	0	0	0	0	0	0	0	0	0	0	0	0	0	0	0	0	0	0	0	0	0	0	0	0	0	0	0	0	0	0	0	0	0	0	0	0	0	0	0	0	0	0	0	0	0	0	0	0.0004	0	0	0	0	0	0	0	0	0	0	0	0	0	0	0	0	0	0	0	0	0	0	0	0	0	0	0	0	0	0	0	0	0	0	0	0	0	0	0	0	0	0	0	0	0	0	0	0	0	0	0	0	0	0	0	0	0	0	0	0	0	0	0	0	0	0	0	0	0	0	0	0	0	0	0	0	0	0	0	0	0	0	0	0	0	0	0	0	0	0	0	0	0	0	0	0	0	0	0	0	0	0	0	0	0	0	0	0	0	0	0	0	0	0	0	0	0	0	0	0	0	0	0	0	0	0	0	0	0	0	0	0	0	0	0	0	0	0	0	0		0	0	0	0	0	0	0	0	0	0	0	0	0	0	0	0	0
Human	Inguinal	Yes	190-3	190	NA	NA	No	No	0.4686	0.0314	0.0013	0	0.0027	0.0124	0.0027	0.0291	0.0158	0	0.0076	0.0002	0	0	0	0.0001	0.3438	0	0	0.0001	0	0.0001	0	0	0	0.0841				0.0025				0.0009											0	0.0049		0			0.0016	0	0.0001	0	0.0118	0	0.0021	0	0	0.0015	0	0	0	0		0	0.0174	0.0013	0	0	0.0002	0	0	0.0018	0	0	0.0033	0.0003	0	0.0002	0.0012	0	0.0043	0	0	0	0	0	0	0.0004	0.0002	0	0	0	0	0.0007	0	0	0	0	0	0	0	0	0	0	0	0	0	0	0	0	0	0	0	0	0	0	0	0	0	0	0	0.0027	0	0	0.0002	0.0014	0	0	0	0	0	0	0	0	0	0	0	0	0	0	0	0	0	0	0	0	0	0	0	0	0	0	0	0	0	0	0	0	0	0	0	0.0006	0	0	0	0	0	0	0	0	0	0	0	0	0	0	0	0	0	0	0	0	0.0024	0	0	0	0	0	0	0	0.0001	0	0	0	0	0	0	0	0	0	0	0	0	0	0	0	0	0	0	0	0	0	0	0	0	0	0	0	0	0	0	0	0	0	0	0	0	0	0	0	0	0	0	0	0	0	0	0	0	0	0	0	0	0	0	0	0	0	0.003	0	0	0		0	0	0	0	0	0	0	0	0	0	0	0	0	0	0	0	0	0	0	0	0	0	0	0	0	0	0	0	0	0	0	0	0	0	0	0	0	0	0	0	0	0	0	0	0	0	0	0	0	0	0	0	0	0	0	0	0	0	0	0	0	0	0	0	0	0	0	0	0	0	0	0	0	0	0	0	0	0	0	0	0	0	0	0	0	0	0	0	0	0	0	0	0	0	0	0	0	0	0	0	0		0	0.0002	0.0007	0	0	0	0	0	0	0	0	0	0	0	0	0	0	0	0	0.0001	0	0	0	0	0	0	0	0	0	0	0	0	0.0001	0	0	0	0	0	0	0	0	0	0	0	0	0	0	0	0	0	0	0	0	0	0	0	0	0	0	0	0	0	0	0	0	0	0	0	0	0	0	0	0	0	0	0	0	0	0	0	0	0	0	0	0	0	0	0	0	0	0	0	0	0	0	0	0	0	0	0	0	0	0	0	0	0.0001	0	0	0.0001	0	0	0	0	0	0	0	0	0	0	0	0	0	0	0	0	0	0	0	0	0	0	0	0	0	0	0	0	0	0	0	0	0	0	0	0	0	0	0	0	0	0	0	0	0	0	0	0	0	0	0	0	0	0	0	0	0	0	0	0	0	0	0	0	0	0	0	0	0	0	0	0	0	0	0.0108	0	0	0	0	0	0	0	0	0	0	0	0	0	0	0	0	0	0	0	0	0	0	0	0	0	0	0	0	0	0	0	0	0	0	0	0	0	0	0	0	0	0	0	0	0	0	0	0	0	0	0	0	0	0	0	0	0	0	0	0	0	0	0	0	0	0	0	0.0049	0	0	0	0	0	0	0	0	0	0	0	0	0	0	0	0	0	0	0	0	0	0	0	0	0	0	0	0	0	0	0	0	0	0	0	0	0	0	0	0	0	0	0	0	0	0	0	0	0	0	0	0	0	0	0	0	0		0	0	0	0	0	0	0	0	0	0	0	0	0	0	0	0	0
Human	Inguinal	Yes	190-2	190	NA	NA	No	No	0.1272	0.0004	0	0	0	0.0001	0.008	0	0.0002	0	0.0002	0	0	0	0	0	0.8528	0.0001	0	0	0	0	0	0	0	0.011				0.0001				0.0003											0	0.001		0.0001			0.0001	0	0.0006	0	0	0.0001	0.0004	0	0	0.0001	0.0002	0	0	0		0	0	0	0	0	0.0004	0	0	0	0	0	0	0.0003	0	0	0.0028	0	0.0014	0	0	0	0.0001	0	0	0	0	0	0	0	0	0	0	0	0	0	0	0	0	0	0	0	0	0	0	0	0	0	0	0	0	0	0	0	0	0	0	0	0	0	0	0	0.0009	0	0	0	0.0003	0.0011	0	0	0	0	0	0	0	0	0	0	0	0	0	0	0	0	0	0	0	0	0	0	0	0	0	0	0	0	0	0	0	0	0	0	0	0	0	0	0	0	0	0	0	0	0	0	0	0	0	0	0	0	0	0	0	0	0	0	0	0	0.0001	0	0	0	0	0	0	0	0	0	0	0	0	0	0	0	0	0	0	0	0	0	0	0	0	0	0	0	0	0	0	0	0	0	0	0	0	0	0	0	0	0	0	0	0	0	0	0	0	0	0	0	0	0	0	0	0	0	0	0	0	0		0	0	0	0	0	0	0	0	0	0	0	0	0	0	0	0	0	0	0	0	0	0	0	0	0	0	0	0	0	0	0	0	0	0	0	0	0	0	0	0	0	0	0	0	0	0	0	0	0	0	0	0	0	0	0	0	0	0	0	0	0	0	0	0	0	0	0	0	0	0	0	0	0	0	0	0	0	0	0	0	0	0	0	0	0	0	0	0	0	0	0	0	0	0	0	0	0	0	0	0	0		0	0	0.0001	0	0	0	0	0	0	0	0	0	0	0	0	0	0	0	0	0	0	0	0	0	0	0	0	0	0	0	0	0	0	0	0	0	0	0	0	0	0	0	0	0	0	0	0	0	0	0	0	0	0	0	0	0	0	0	0	0	0	0	0	0	0	0	0	0	0	0	0	0	0	0	0	0	0	0	0	0	0	0	0	0	0	0	0	0	0	0	0	0	0	0	0	0	0	0	0	0	0	0	0	0	0	0	0	0	0	0	0	0	0	0	0	0	0	0	0	0	0	0	0	0	0	0	0	0.0002	0	0	0	0	0	0	0	0	0	0	0	0	0	0	0	0	0	0	0	0	0	0	0	0	0	0	0	0	0	0	0	0	0	0	0	0	0	0	0	0	0	0	0	0	0	0	0	0	0	0	0	0	0.0001	0	0	0	0	0	0	0	0	0	0	0	0.0001	0	0	0	0	0	0	0	0	0	0	0	0	0	0	0	0	0	0	0	0	0	0	0	0	0	0	0	0	0	0	0	0	0	0	0	0	0	0	0	0	0	0	0	0	0	0	0	0	0	0	0	0	0	0	0	0	0	0	0	0	0	0	0	0	0	0	0	0	0	0	0	0	0	0	0	0	0	0	0	0	0	0	0	0	0	0	0	0	0	0	0	0	0	0	0	0	0	0	0	0	0	0	0	0	0	0	0	0	0	0	0	0	0	0	0	0		0	0	0	0	0	0	0	0	0	0.0001	0	0	0	0	0	0	0
Human	Inguinal	Yes	190-5	190	NA	NA	No	No	0.7921	0.0043	0	0.0002	0	0.0001	0.108	0.0001	0.0001	0.0003	0.0001	0	0	0	0.0001	0.0001	0.0843	0	0.0001	0	0.0005	0.0001	0	0	0	0.0095				0.0001				0.0005											0	0.0001		0.0001			0	0	0.0001	0.0002	0.0001	0	0.0001	0.0002	0.0004	0	0.0003	0.0001	0.0001	0.0001		0	0.0006	0	0	0.0001	0	0	0	0	0.0001	0.0004	0.0003	0.0001	0.0001	0.0007	0.0007	0	0.0005	0	0	0.0004	0	0	0	0	0.0001	0	0.0001	0	0	0	0	0	0	0	0	0	0	0	0	0	0	0	0	0	0	0	0	0	0	0	0	0	0	0	0	0	0	0	0	0	0	0	0	0	0	0	0	0	0	0	0	0	0	0	0	0	0	0	0	0	0	0	0	0	0	0	0	0	0	0	0	0	0	0	0	0	0.0001	0.0001	0	0	0	0	0	0	0	0	0	0	0	0	0	0	0	0	0	0	0	0	0	0	0	0	0	0	0	0	0	0	0	0	0	0	0	0	0	0	0	0	0	0	0	0	0	0	0	0	0	0	0	0	0	0	0	0	0	0	0	0	0	0	0	0	0	0	0	0	0	0	0	0	0	0	0	0	0	0	0	0	0	0	0	0	0	0	0	0	0	0		0	0	0.0003	0	0	0	0	0	0	0	0	0	0	0	0	0	0	0	0	0	0	0	0	0.0003	0	0	0	0	0.0001	0	0	0	0	0	0	0	0	0	0	0	0	0	0	0	0	0	0	0	0	0	0	0	0	0	0	0	0	0	0	0	0	0	0	0	0	0	0	0	0	0	0	0	0	0	0	0	0	0	0	0.0001	0	0	0	0	0	0.0001	0	0	0	0	0	0	0	0	0	0	0	0	0	0	0		0	0	0.0001	0	0	0	0	0	0	0	0	0	0.0001	0	0	0	0	0	0	0	0	0	0	0	0	0	0	0	0	0.0002	0	0	0	0	0	0	0	0.0001	0	0	0	0	0	0.0001	0	0	0	0	0	0	0	0	0	0	0	0	0	0.0002	0	0	0.0001	0	0	0	0	0	0	0	0	0	0	0	0	0	0	0	0	0	0	0	0	0	0	0	0	0	0	0	0	0.0001	0	0	0	0	0	0	0	0	0	0	0	0	0	0	0	0	0	0	0	0	0	0	0	0	0	0	0	0	0	0	0	0	0	0	0	0	0	0	0	0	0	0	0	0	0	0	0	0	0	0	0	0	0	0	0	0	0	0	0	0	0	0	0	0	0	0	0	0	0	0	0	0	0	0	0	0	0	0	0.0007	0	0	0	0	0	0	0	0	0	0	0	0	0	0	0	0	0	0	0	0	0	0	0	0	0	0	0	0	0	0	0	0	0	0	0	0	0	0	0	0	0	0	0	0	0	0	0	0	0	0	0	0	0	0	0	0	0	0	0	0	0	0	0	0	0	0	0	0	0	0	0	0	0	0	0	0	0	0	0	0	0	0	0	0	0	0	0	0	0	0	0	0	0	0	0	0	0	0	0	0	0	0	0	0	0	0	0	0	0	0	0	0	0	0	0	0	0	0	0	0	0	0	0	0	0	0	0	0	0	0	0	0	0	0	0	0	0	0	0	0		0	0	0	0	0	0	0	0	0	0	0	0	0	0	0	0	0
Human	Inguinal	Yes	191-1	191	NA	NA	Yes	No	0.4673	0.0011	0.0002	0.0002	0	0	0.0003	0.0001	0.0003	0	0.0002	0	0	0	0	0	0.5152	0	0	0	0	0.0001	0	0.0001	0	0.0149				0.0006				0.0003											0.0001	0.0021		0			0.0001	0	0	0	0.0001	0.0002	0	0	0.0002	0	0.0002	0.0028	0.0001	0		0	0.0018	0	0	0	0.0006	0	0	0.0001	0.0002	0	0.0003	0	0.0007	0	0.0001	0	0.0001	0	0	0	0	0	0	0	0.0001	0	0	0.0001	0	0	0	0	0	0	0	0	0	0	0	0	0	0	0	0	0	0	0	0	0	0	0	0	0	0	0	0	0	0	0	0	0.0021	0	0	0	0	0	0	0.0001	0	0	0	0	0	0	0	0	0	0	0	0	0	0	0	0	0	0	0	0	0	0	0	0	0	0	0	0.0001	0	0	0	0	0	0	0	0	0	0	0	0	0	0	0	0	0	0	0	0	0	0	0	0	0	0	0	0	0	0	0	0	0	0	0	0	0	0	0	0	0	0	0	0	0	0	0	0	0	0	0	0	0	0	0	0	0	0	0	0	0	0	0	0	0	0	0	0	0	0	0	0	0	0	0	0	0	0	0	0	0	0	0	0	0	0	0	0	0	0	0	0		0	0	0	0	0	0	0	0	0	0	0	0	0	0	0	0	0	0	0	0	0	0	0	0	0	0	0	0	0	0	0	0	0	0	0	0	0	0	0	0	0	0	0	0	0	0	0	0	0	0	0	0.0002	0	0	0	0	0	0	0.0012	0	0	0	0	0	0	0	0	0	0	0	0	0	0	0	0	0	0	0	0	0	0	0	0	0	0	0	0	0	0	0	0.0001	0	0	0	0	0	0	0	0	0	0		0	0	0	0	0	0	0	0	0	0	0	0	0.0001	0	0	0	0	0	0	0	0	0	0	0	0	0	0	0	0	0	0	0	0	0	0	0	0	0	0	0	0	0	0	0	0	0	0	0	0	0	0	0	0	0	0	0	0	0	0	0	0	0	0	0	0	0	0	0	0	0	0	0	0	0	0	0	0	0	0	0	0	0	0	0	0	0	0	0	0	0	0	0	0	0	0	0	0	0	0	0	0	0	0	0	0	0	0	0	0	0	0	0	0	0	0	0	0	0	0	0	0	0	0	0	0	0	0	0	0	0	0	0	0	0	0	0	0	0	0	0	0	0	0	0	0	0	0	0	0	0	0	0	0	0	0	0	0	0	0	0	0	0	0	0	0	0	0	0	0	0	0	0	0	0	0	0	0	0	0	0	0.0001	0	0	0	0	0	0	0	0	0	0	0	0	0	0	0	0	0	0	0	0	0	0	0	0	0	0	0	0	0	0	0	0	0	0	0	0	0	0	0	0	0	0	0	0	0	0	0	0	0	0	0	0	0	0	0	0	0	0	0	0	0	0	0	0	0	0	0	0	0	0	0	0	0	0	0	0	0	0	0	0	0	0	0	0	0	0	0	0	0	0	0	0	0	0	0	0	0	0	0	0	0	0	0	0	0	0	0	0	0	0	0	0	0	0	0	0	0	0	0	0	0	0	0	0	0	0	0	0		0	0	0	0	0	0	0	0	0	0	0	0	0	0	0	0	0
Human	Inguinal	Yes	190-4	190	NA	NA	No	No	0.8394	0.0051	0.0002	0.0007	0	0.0004	0.0532	0	0.0007	0.0003	0.0002	0	0	0	0.0003	0.0001	0.067	0.0012	0	0	0.0008	0.0001	0	0	0	0.0303				0.0005				0.0055											0.0001	0.0002		0.0004			0.0002	0.0001	0.0002	0.0004	0.0015	0	0	0	0	0	0.0002	0.0001	0.0001	0		0	0.0007	0	0.0002	0	0.0002	0	0	0	0	0.0003	0.0001	0	0.0026	0.0003	0.0052	0	0.0007	0	0	0	0.0008	0	0	0	0.0006	0	0	0.0001	0	0	0.0001	0	0	0	0	0	0	0	0	0	0	0	0	0	0	0.0006	0	0	0	0	0	0	0	0	0	0	0	0.0002	0	0	0.0001	0	0	0	0.0001	0	0	0	0	0	0	0.0001	0	0	0	0	0	0	0	0	0	0	0	0	0	0	0	0	0	0	0	0	0	0	0	0	0.0001	0	0	0	0	0	0.0001	0	0	0	0	0	0	0	0	0	0	0.0003	0	0	0	0	0.0002	0	0	0	0	0	0	0	0	0	0	0	0	0	0	0	0	0	0	0	0	0	0	0	0	0	0	0	0	0	0	0	0.0003	0	0	0	0	0	0	0	0	0	0	0	0	0	0	0	0	0	0	0	0	0	0	0	0	0	0	0	0	0	0	0	0	0	0	0	0	0		0	0	0	0	0	0	0	0	0	0	0	0	0	0	0	0	0	0.0001	0	0	0	0.0001	0	0	0	0	0	0	0	0	0	0	0	0	0	0	0	0	0	0.0003	0	0	0	0	0	0	0	0	0	0	0	0	0	0	0	0	0	0	0	0	0	0	0	0	0	0	0	0	0	0	0	0.0001	0	0	0	0	0	0	0	0	0	0.0001	0	0	0	0	0	0	0	0	0	0	0	0	0	0	0	0	0	0	0		0.0005	0	0	0	0	0	0	0	0	0	0	0	0	0	0	0	0.0001	0	0	0	0	0	0	0	0	0	0	0	0	0.0011	0	0	0	0	0	0	0	0	0	0	0	0	0	0.0003	0	0	0	0	0	0	0	0	0	0	0	0	0	0.0012	0	0	0.0001	0.0004	0	0	0	0	0	0	0	0	0	0	0.0002	0	0	0	0	0	0	0	0	0	0	0.0001	0	0	0	0	0	0	0	0	0	0	0	0	0	0	0	0	0	0	0	0	0	0	0	0.0001	0	0	0	0	0	0	0	0	0	0	0	0	0.0001	0	0	0	0	0	0	0.0005	0	0	0	0	0	0	0	0.0001	0	0	0	0	0	0	0	0	0	0	0	0	0	0	0	0	0	0	0	0	0	0	0	0	0	0	0	0	0	0	0	0	0	0	0	0	0	0.0001	0	0	0	0	0	0	0.0002	0	0	0	0	0	0	0.0001	0.0001	0	0	0	0	0	0	0	0	0	0	0	0	0	0	0	0	0	0	0	0	0	0	0	0	0	0	0	0	0	0	0	0	0	0	0	0	0	0	0	0	0	0	0	0	0	0	0	0	0	0	0	0	0	0	0	0	0	0	0	0	0	0	0	0	0	0	0	0	0	0	0	0	0	0	0	0	0	0	0	0	0	0	0.0001	0	0	0	0	0	0	0	0	0	0	0	0	0	0	0	0	0	0	0	0	0	0	0	0	0	0	0	0.0001	0	0	0	0	0	0	0	0	0		0	0	0	0	0	0	0	0	0	0.0002	0.0003	0	0.0001	0	0	0	0
Human	Inguinal	Yes	191-4	191	NA	NA	No	No	0.0403	0.0002	0.0001	0	0	0	0.0026	0.0001	0	0	0	0	0	0	0	0	0.8578	0.0002	0	0	0	0	0	0	0	0.0987				0.0003				0.0001											0	0.0012		0			0	0	0.0228	0	0.0001	0	0.0036	0	0	0	0.0001	0.0004	0	0		0	0	0	0	0	0.0169	0	0	0	0.0001	0	0	0.0001	0	0	0.028	0	0.0044	0	0	0	0	0	0	0	0	0	0	0.0001	0	0	0	0	0	0	0	0	0	0	0	0	0	0	0	0	0	0	0	0	0	0	0	0	0	0	0	0	0	0	0	0	0.0004	0	0	0	0.0096	0.0003	0	0	0	0	0	0	0	0	0	0	0	0	0	0	0	0	0	0	0	0	0	0	0	0	0	0.0002	0	0	0	0.0088	0	0.0001	0	0.0001	0	0	0	0	0	0	0	0	0	0	0	0	0	0	0	0	0	0	0	0	0	0	0	0	0	0	0.0002	0	0	0	0	0	0	0	0	0	0	0	0	0	0	0	0	0	0	0	0	0	0	0	0	0	0	0	0	0	0	0	0	0	0	0	0	0	0	0	0	0	0	0	0	0	0	0	0	0	0	0	0	0	0	0	0	0	0	0	0	0		0	0	0	0	0	0	0	0	0	0	0	0	0	0	0	0	0	0	0	0	0	0	0	0	0	0	0	0	0	0	0	0	0	0	0	0	0	0	0	0	0	0	0	0	0	0	0	0	0	0	0	0	0	0	0	0	0	0	0.0003	0	0	0	0	0	0	0	0	0	0	0	0	0	0	0	0	0	0	0	0	0	0	0	0	0	0	0	0	0	0	0	0	0	0.0002	0	0	0	0	0	0	0	0		0	0	0	0	0	0	0	0	0	0	0	0	0	0	0	0	0	0	0	0	0	0	0	0	0	0	0	0	0	0	0	0	0	0	0	0	0	0	0	0	0	0	0	0	0	0	0	0	0	0	0	0	0	0	0	0	0	0	0	0	0	0	0	0	0	0	0	0	0.0001	0	0	0.0001	0	0	0	0	0	0	0	0	0	0	0	0	0	0	0	0	0	0	0	0	0	0	0	0	0	0	0	0	0	0	0	0	0	0	0	0	0	0	0	0	0	0	0	0	0	0	0	0	0	0	0	0	0	0	0	0.0001	0	0	0	0	0	0	0	0	0	0	0	0	0	0	0	0	0	0	0	0	0	0	0	0	0	0	0	0	0	0	0	0	0	0	0	0	0	0	0	0	0	0	0	0	0	0	0	0	0	0	0	0	0	0	0	0	0	0	0	0	0	0	0	0	0	0	0	0	0	0	0	0	0	0	0	0	0	0	0	0	0	0	0	0	0	0	0	0	0	0	0	0	0	0	0	0	0	0	0	0	0	0	0	0	0	0	0	0	0	0	0	0	0	0	0	0	0	0	0	0	0	0	0	0	0	0	0	0	0	0	0	0	0	0	0	0	0	0	0	0	0	0	0	0	0	0	0	0	0	0	0	0	0	0	0	0	0	0	0	0	0	0	0	0	0	0	0	0	0	0	0	0	0	0	0	0	0	0	0	0	0		0	0	0	0	0	0	0	0	0	0	0	0	0	0	0	0	0
Human	Inguinal	No	192-2	192	NA	NA	No	No	0.0778	0.0055	0.0001	0	0	0.0001	0.0355	0	0.0061	0	0.051	0	0	0.0002	0	0.0081	0.4519	0.0052	0	0.0073	0	0	0	0	0	0.3512				0.0032				0											0	0.0054		0.0001			0.0003	0	0.0142	0	0.0142	0	0.0055	0	0	0	0.0113	0.0241	0	0		0	0	0	0	0	0.0364	0	0	0.0037	0	0	0.0481	0.0102	0	0.0001	0.0146	0	0	0	0	0	0	0	0	0	0	0	0	0	0	0.0001	0	0	0	0	0	0	0	0	0	0	0	0	0	0	0	0	0	0	0	0	0	0	0	0	0	0	0	0.0098	0	0	0.0005	0	0	0	0	0	0	0.0024	0	0	0	0	0	0	0	0	0	0	0	0	0.0027	0	0	0	0	0	0	0	0	0	0	0	0	0	0	0	0	0.0088	0	0.0001	0	0	0	0	0	0	0	0	0	0	0	0	0	0	0	0	0	0	0.0047	0	0	0	0	0	0	0	0.0001	0	0	0.0024	0	0	0	0	0	0	0	0	0	0	0	0	0	0	0	0	0	0.0215	0	0	0	0	0	0	0	0	0	0	0	0	0	0	0	0	0	0	0	0	0	0	0	0	0	0.0001	0	0	0	0	0	0	0	0	0	0	0	0	0	0		0	0	0	0	0	0	0	0	0	0	0	0	0	0	0	0	0	0	0	0	0	0	0	0	0	0	0	0	0	0	0	0	0	0	0	0	0	0	0	0	0	0	0	0	0	0	0	0	0	0	0	0	0	0	0	0.0055	0.0001	0.0051	0	0	0	0	0	0	0	0	0	0	0	0	0	0	0	0	0	0	0	0	0	0	0	0	0.0539	0	0	0.0001	0	0	0	0	0	0.0176	0	0	0.0037	0	0	0	0	0	0		0	0	0	0	0	0	0	0	0	0	0	0	0	0	0	0	0	0	0	0	0	0	0	0	0	0	0	0	0	0	0	0	0	0	0	0	0	0	0	0	0.012	0	0	0	0	0	0	0	0	0	0	0	0	0	0	0	0	0	0	0	0	0	0	0	0	0	0	0	0	0	0	0	0	0	0	0	0	0	0	0	0	0	0	0	0	0	0	0	0	0	0	0	0	0	0	0	0	0	0	0	0	0	0	0	0	0	0	0	0	0	0	0	0	0	0	0	0	0	0	0	0	0	0	0	0	0	0	0	0	0	0	0	0	0	0	0	0	0	0	0	0	0	0	0	0	0	0	0	0	0	0	0	0	0	0	0	0	0	0	0	0	0	0	0	0	0	0	0	0	0	0	0	0	0	0	0	0	0	0	0	0	0	0	0	0	0	0	0	0	0	0	0	0	0	0	0	0	0	0	0	0	0	0	0	0	0	0	0	0	0	0	0	0	0	0	0	0	0	0	0	0	0	0	0	0	0	0	0	0	0	0	0	0	0	0	0	0	0	0	0	0	0	0	0	0	0	0	0	0	0	0	0	0	0	0	0	0.0001	0	0	0	0	0	0	0	0	0	0	0	0	0	0	0.0085	0	0	0	0	0	0	0	0	0	0	0	0	0	0	0	0	0	0	0	0	0	0	0	0	0	0	0	0	0	0	0	0	0	0	0	0	0		0	0	0	0	0	0	0	0	0	0	0	0	0	0	0	0	0
Human	Lesion	No	177-1	177	NA	NA	Yes	No	0.0088	0.2179	0	0.0186	0.0045	0.0004	0.0008	0.0004	0.0661	0	0.0236	0	0.0063	0.0178	0.2453	0.0032	0.0105	0.0003	0	0.0003	0.0079	0.0015	0	0.0001	0	0.3657				0.0951				0.0135											0.0006	0.001		0.0799			0.0001	0.02	0	0.0006	0.011	0.0001	0.0081	0	0.0005	0.0006	0.0031	0.0026	0.0145	0		0.0013	0.0046	0.001	0	0	0	0.0001	0	0.0021	0.0005	0.0004	0.0002	0.0015	0.0312	0.0001	0.0004	0	0.0018	0	0	0.005	0	0	0.0008	0	0.0193	0	0	0.002	0	0.0006	0	0	0	0	0	0	0	0	0	0	0	0	0	0	0	0.0002	0	0	0	0	0	0	0	0	0	0	0	0.0005	0	0	0	0.0003	0	0	0	0	0	0	0	0	0	0.0004	0	0	0	0	0	0.0001	0	0	0	0.0003	0	0	0	0	0	0	0	0	0.0001	0	0	0	0	0	0	0	0	0	0	0	0	0	0	0	0.0003	0	0	0	0	0	0	0.0004	0	0	0	0	0.0002	0	0	0	0	0	0	0	0	0	0	0	0	0.0004	0	0	0	0	0	0	0.0006	0	0	0	0	0	0.0003	0	0	0	0	0.0002	0	0	0	0	0	0	0	0	0	0.0001	0	0	0	0	0	0	0	0	0	0	0	0	0	0	0	0	0	0	0	0	0	0.0005	0	0	0.0001	0	0	0		0	0	0	0	0	0	0	0.0003	0	0	0	0	0	0	0	0	0	0	0	0	0	0	0	0	0	0	0	0	0	0	0	0	0	0	0	0	0	0	0	0	0	0	0	0	0	0	0	0	0	0	0	0	0.0008	0	0	0.0003	0	0.0015	0.0001	0	0	0	0	0	0	0	0	0	0	0	0	0	0.0008	0	0	0	0	0	0	0	0	0	0	0	0	0	0	0	0	0	0	0.0001	0	0	0	0	0	0.0004	0	0	0		0.0097	0.0003	0.0015	0	0	0	0	0	0	0.0013	0	0	0	0	0	0	0	0	0	0	0	0	0	0	0	0	0	0	0	0	0	0	0	0	0	0	0	0	0	0	0.0007	0	0	0	0	0	0	0	0	0	0	0	0	0	0	0	0	0	0	0	0.0009	0	0	0.0014	0	0	0	0.0002	0	0	0	0	0	0	0	0	0	0	0	0	0	0	0	0	0	0	0.0003	0.0001	0	0	0	0	0	0.0001	0	0	0	0.0003	0	0	0	0	0	0	0	0	0	0	0.0003	0	0	0	0	0	0	0	0	0	0	0	0	0	0	0	0	0	0	0.0001	0	0	0	0	0	0	0	0	0	0	0	0	0	0	0	0	0.0006	0	0	0	0	0	0	0	0.0003	0	0	0	0	0	0	0	0	0	0.0002	0.0001	0.0005	0	0	0	0	0	0	0	0	0	0	0.0001	0.0002	0	0	0	0	0	0	0	0	0	0	0	0.0003	0.0001	0.004	0	0	0	0	0	0.0008	0	0	0	0	0	0	0	0	0	0	0	0	0	0	0	0	0	0	0	0	0	0	0	0	0	0	0	0	0	0	0	0	0	0	0.001	0	0	0	0	0	0	0	0	0	0	0	0	0	0	0	0	0	0	0.0004	0.0038	0	0	0.0002	0	0	0	0	0	0	0	0	0	0	0	0	0	0	0	0	0	0	0	0	0	0	0	0	0.0005	0	0.0006	0	0	0	0	0	0	0	0	0	0	0	0	0	0	0	0	0	0.0001	0	0	0	0	0	0	0	0.0007	0		0	0	0	0	0	0	0	0	0	0	0.0005	0	0	0	0	0	0
Human	Lesion	No	183-1	183	NA	NA	Yes	Yes	0.4675	0.0071	0	0.0137	0.0002	0	0	0.0285	0.0429	0.0014	0.1437	0.0044	0.0079	0	0	0.0094	0.0778	0.0067	0.0001	0	0	0.0056	0.0061	0	0	0.177				0.0148				0											0.0031	0.0001		0.0025			0.0048	0.013	0	0.0032	0.0099	0	0	0	0	0	0.0068	0.007	0	0		0.0054	0.0011	0	0	0	0	0	0	0	0.0062	0.0011	0.0004	0.0089	0	0.0001	0.0022	0.0019	0.0015	0	0	0.0047	0	0	0	0	0	0	0	0	0.0057	0.0012	0	0	0	0.0084	0	0	0	0	0	0	0	0	0	0	0	0	0	0	0	0	0	0	0	0	0	0	0	0	0	0	0	0	0	0.0008	0	0	0	0	0	0	0.0001	0	0	0	0	0	0	0	0	0	0	0	0	0	0	0	0	0	0	0	0	0	0	0	0	0	0	0	0	0	0	0	0	0	0	0	0	0	0	0	0	0	0	0	0.0022	0	0	0	0	0	0	0	0	0	0	0	0	0	0	0	0	0	0	0	0	0	0	0	0	0	0	0	0	0.0045	0.0016	0	0	0.0033	0	0	0.0001	0	0	0	0	0	0	0	0	0	0	0	0	0	0	0	0.0001	0	0	0	0	0	0	0	0	0	0	0	0	0	0	0	0	0	0	0	0	0		0	0.0142	0	0	0	0	0	0	0	0	0	0	0	0	0	0	0	0	0	0	0	0	0	0	0	0	0	0	0	0	0	0	0	0	0	0	0	0	0	0	0	0	0	0	0	0	0	0	0	0	0.0098	0	0	0	0	0	0	0	0.0001	0	0	0	0	0	0	0	0.0001	0	0	0	0	0	0	0	0	0	0	0	0	0	0	0	0	0	0	0	0	0	0	0	0	0.0012	0	0	0	0	0	0	0	0	0		0.0034	0	0.0028	0.0006	0	0	0	0	0	0	0	0	0	0	0	0	0	0	0	0	0	0	0	0	0	0	0	0	0	0	0	0	0.0016	0	0	0	0	0	0	0	0	0	0	0	0	0	0	0	0	0	0	0	0	0	0	0	0	0	0	0	0	0	0	0	0	0	0	0	0	0.0019	0	0	0	0	0	0	0	0	0	0	0	0	0	0	0	0	0	0	0	0	0	0	0	0	0	0	0	0	0	0	0	0	0	0	0	0	0	0	0	0	0	0	0	0	0	0	0	0	0.0007	0	0	0	0	0	0	0	0.0053	0	0	0	0	0	0	0	0	0	0	0	0	0	0	0	0	0	0.0043	0	0	0	0	0	0	0	0	0	0	0	0	0	0	0	0	0	0	0	0	0	0	0	0.0001	0	0	0	0	0	0	0	0.0019	0	0	0	0	0	0	0	0	0	0	0	0	0	0	0	0	0	0	0	0	0	0	0	0	0	0	0	0	0	0	0	0	0.0014	0	0	0	0	0	0	0	0	0	0	0	0	0	0	0	0	0	0	0	0	0	0	0	0	0	0	0	0	0	0	0	0	0	0	0	0	0	0	0	0	0	0	0	0	0	0	0	0	0	0	0	0	0	0	0	0	0	0	0	0	0	0	0	0	0	0	0	0	0	0	0	0	0	0	0	0	0	0	0	0	0	0	0	0	0	0	0	0	0	0	0	0	0.0009	0	0	0	0	0	0		0	0	0	0	0	0	0	0	0	0	0	0	0	0	0	0	0
Human	Lesion	Yes	189-1	189	NA	NA	Yes	No	0.1263	0.0331	0	0.0022	0.0016	0.0051	0.0462	0	0.0081	0.0031	0.0594	0.0017	0.0022	0	0.0133	0.0007	0.1577	0.0057	0	0.0013	0.0002	0.0067	0	0	0	0.5254				0.0122				0.0022											0.002	0.0073		0.0029			0.0017	0	0.0006	0.0026	0.0069	0.0001	0.0073	0.0011	0.0012	0.0015	0.2094	0.0125	0.0014	0.0021		0.0077	0.0045	0.0004	0	0	0.0029	0	0	0.0018	0.0046	0.0029	0.011	0.0127	0.0014	0.0002	0.0131	0	0.0112	0	0.0006	0.0004	0.0002	0	0.001	0	0.0001	0	0	0.0016	0.0223	0.0016	0	0	0	0.001	0	0	0	0	0	0	0	0	0	0	0	0	0	0	0	0	0	0	0	0	0	0	0.0001	0	0	0	0.0001	0	0	0.0025	0.0002	0	0	0	0	0	0.0013	0.0007	0	0	0	0	0	0	0	0.0001	0.0013	0	0	0	0.0001	0.0001	0	0	0	0	0	0	0.0035	0	0.0004	0.0001	0.007	0.0047	0	0.0002	0	0	0	0.0007	0	0	0	0	0	0	0.0007	0	0.0001	0.0006	0	0	0	0	0.0014	0	0	0	0	0	0	0	0.0002	0	0	0.0001	0	0.0004	0	0	0	0	0	0	0	0	0	0.0002	0	0.0032	0.0003	0	0	0.0021	0	0.0001	0	0	0	0	0	0	0	0	0	0.0007	0	0	0	0	0	0.0007	0.0001	0	0	0	0	0	0	0.0001	0	0	0	0	0	0	0	0	0	0	0.0004	0	0	0		0	0.0006	0	0	0	0	0	0	0	0	0	0	0	0	0	0	0	0	0	0	0	0	0	0.0014	0	0	0	0	0	0	0	0	0	0	0	0	0	0	0	0	0	0	0	0	0	0	0	0	0.0009	0	0	0.0009	0	0	0	0	0.0011	0.0001	0.0002	0	0	0	0	0	0	0	0.0021	0	0	0	0	0	0	0	0	0	0	0	0	0	0	0	0.0182	0.0009	0.0003	0	0	0	0	0	0.0009	0.0028	0.0019	0	0.0004	0	0	0	0.0092	0.001	0.0065		0	0.0003	0.0045	0	0	0	0	0	0.0013	0.0025	0	0	0.0031	0	0	0.0005	0	0	0	0	0.0055	0	0	0	0	0	0	0	0	0.0044	0	0	0.001	0	0	0	0	0.0008	0	0	0	0	0	0	0	0	0	0	0	0	0	0	0	0	0	0	0	0.002	0	0	0	0	0	0	0	0	0	0	0.0015	0.0006	0	0	0	0	0.0012	0	0	0.0005	0	0	0	0	0.0002	0	0	0	0	0.0011	0	0	0	0	0	0	0	0	0	0	0	0	0	0.0009	0	0	0	0	0	0	0	0	0	0	0	0	0	0	0	0	0	0	0	0	0	0	0	0	0	0.0002	0	0	0	0	0	0	0.0025	0.0012	0	0	0	0	0	0	0.0001	0	0.003	0	0.0002	0	0	0	0	0	0	0	0	0	0	0	0.0007	0	0	0	0	0.001	0.0004	0	0	0	0	0	0	0	0	0	0	0	0	0	0	0	0.0003	0	0	0	0.0001	0	0	0	0	0.0006	0.0013	0	0	0	0	0	0	0	0	0	0	0	0	0	0	0	0	0	0.0003	0	0	0	0	0.0001	0	0	0	0	0	0	0	0	0	0	0.0025	0	0	0	0	0	0	0.0032	0	0	0.0007	0	0	0	0	0	0	0	0.0001	0	0	0	0	0	0.002	0.0012	0.0008	0	0	0.0029	0	0	0.0001	0	0	0	0	0	0	0	0	0	0	0.0003	0	0.0004	0	0	0	0	0	0	0	0	0	0.0003	0	0.0019	0	0	0	0.0008	0	0	0	0	0	0	0	0	0	0	0.0004	0.001	0.0007	0	0	0	0	0	0	0	0	0.0001	0		0	0	0	0	0	0	0	0	0	0	0	0	0	0	0	0	0
Human	Lesion	Yes	188-1	188	NA	NA	Yes	No	0.1583	0.0421	0	0.0001	0.0049	0.0037	0.0081	0.0115	0.0013	0	0.0893	0	0.0003	0	0.002	0	0.0836	0	0	0.003	0.0004	0.0007	0	0.0026	0	0.5881				0.0355				0.0044											0.0033	0.0041		0.0005			0.0014	0.0001	0	0.0002	0.0242	0	0.0148	0	0.001	0.0009	0.0794	0.0494	0.0028	0		0.0003	0.0243	0.0141	0.0007	0	0.0018	0.0002	0	0.0018	0.0045	0.0029	0.0068	0.0064	0.0082	0	0	0	0.0052	0	0	0.0006	0.0066	0	0.0019	0	0	0	0	0.0002	0.0021	0.0018	0	0	0	0.0011	0	0	0	0	0	0	0	0	0	0	0	0	0	0	0	0	0	0	0	0	0	0	0	0	0	0.0022	0	0	0	0.0104	0	0.0001	0	0	0	0	0	0.0111	0	0	0	0	0.0032	0.0046	0	0	0.0028	0.0015	0	0	0	0	0	0	0	0	0	0	0	0.0001	0	0	0.0089	0.0012	0.0009	0.0003	0	0	0	0	0	0	0.0015	0	0.0002	0	0	0	0	0.0004	0.0045	0.0025	0	0	0.003	0	0	0	0	0	0	0	0.0003	0	0	0.009	0	0.0059	0.0014	0	0	0	0	0	0	0	0	0	0	0	0.0017	0	0	0	0	0.0034	0	0	0	0	0	0	0	0.0021	0	0.0058	0	0	0	0	0	0	0	0	0	0	0	0	0	0	0	0	0	0.0001	0	0	0	0.0055	0	0	0.0007	0	0	0		0.0014	0	0	0	0	0	0	0	0	0.0029	0	0	0	0	0	0	0.0005	0	0	0	0	0	0	0.0034	0	0	0	0	0.0016	0	0	0	0	0	0	0	0	0	0	0.0011	0	0	0	0	0	0	0	0	0	0	0	0.0103	0	0	0	0	0	0	0.0002	0	0	0	0	0	0	0	0	0	0	0	0	0	0.0005	0	0	0	0	0	0.0001	0	0	0	0.0151	0	0.0001	0	0	0	0	0	0	0.0086	0	0	0	0	0	0	0	0	0.0004		0.0036	0.0004	0.0044	0	0	0	0	0	0	0	0	0	0.0002	0	0	0	0	0	0.0023	0.0006	0.0005	0	0	0	0	0	0	0	0	0.0057	0	0	0	0	0	0	0	0	0	0	0	0	0	0.0106	0	0	0	0	0	0	0	0	0	0	0	0	0	0.0144	0	0.0037	0.005	0.0039	0	0	0	0	0	0.0075	0	0	0	0	0	0	0	0	0	0	0	0	0	0	0	0	0	0	0	0	0	0	0	0	0	0	0	0	0	0.0025	0	0	0	0	0	0	0	0	0	0	0	0	0	0	0	0	0	0.0001	0	0	0	0	0	0	0.0001	0	0	0	0	0.006	0	0	0	0	0	0	0	0.0024	0	0	0	0	0	0	0	0	0.002	0	0	0	0	0	0	0	0.0007	0	0	0	0	0	0	0	0	0.0055	0	0.0005	0.0038	0	0	0	0.0001	0	0	0	0	0.0026	0	0.0024	0	0	0	0	0	0	0	0	0	0	0	0	0	0	0.0001	0	0	0	0	0	0	0	0	0	0	0	0	0	0	0	0	0	0	0	0	0	0	0	0	0	0	0	0	0	0	0	0	0	0.0004	0	0	0	0	0	0	0	0	0	0	0	0	0	0	0	0	0	0	0	0	0	0	0	0	0	0	0	0	0.0084	0.0002	0	0.0002	0	0	0	0	0	0	0	0.0044	0	0	0	0	0	0	0.0101	0	0.0049	0.0011	0	0	0	0	0	0	0.0079	0	0	0	0	0	0	0	0	0	0	0	0.0023	0	0	0	0	0.0004	0	0	0	0	0.0012	0	0	0	0	0		0	0	0	0	0	0	0	0	0	0	0	0	0	0	0	0	0
Human	Lesion	Yes	191-1	191	NA	NA	Yes	No	0.1382	0.0035	0	0.0005	0.0001	0.0001	0.001	0.008	0.0011	0.0004	0.0012	0.0002	0.0007	0	0.001	0	0.8182	0	0	0	0	0.0002	0.0003	0.0004	0	0.0249				0.0015				0.0008											0.0001	0.002		0			0.0002	0	0	0.0001	0.0003	0	0	0	0.0003	0	0	0.0034	0.0001	0		0.0001	0.0045	0	0	0	0.0002	0	0.0001	0	0.0003	0	0.0009	0.0001	0.0008	0	0.0005	0	0.0001	0	0	0	0	0	0	0	0	0	0	0	0	0.0001	0	0	0	0.0001	0	0	0	0	0	0	0	0	0	0.0001	0	0	0	0	0	0	0	0	0	0	0	0	0	0	0	0	0.0021	0	0	0	0	0	0.0001	0	0	0	0	0	0	0	0	0	0	0	0	0	0	0	0	0	0	0	0	0	0	0	0	0	0	0	0	0.0001	0.0001	0.0002	0	0.0004	0	0	0	0	0	0	0.0002	0	0	0	0	0	0	0	0	0	0	0	0	0	0	0	0	0	0	0	0	0	0	0.0001	0	0	0	0	0	0	0	0	0	0	0	0	0	0	0	0	0	0	0	0	0	0	0	0	0	0	0	0	0	0	0	0	0	0	0	0	0	0	0	0	0	0	0	0	0	0	0	0	0	0	0	0	0	0	0	0	0	0		0	0	0	0	0	0	0	0	0	0	0	0	0	0	0	0	0	0	0	0	0	0	0	0	0	0	0	0	0	0	0	0	0	0	0	0	0	0	0	0	0	0	0	0	0	0	0	0	0	0	0	0	0	0	0	0	0	0	0.0021	0	0	0	0	0.0001	0	0	0	0	0.0001	0	0	0	0	0	0	0	0	0	0	0	0	0	0	0	0	0.0002	0	0	0	0	0	0	0	0	0	0	0	0	0	0	0		0	0	0	0	0	0	0	0	0.0002	0	0	0	0	0	0	0	0	0	0	0	0	0	0	0	0	0	0	0	0	0.0001	0	0	0	0	0	0	0	0	0	0	0	0	0	0	0	0	0	0	0	0	0	0	0	0	0	0	0	0	0	0	0	0.0001	0	0	0	0	0	0	0	0	0	0	0	0	0	0	0	0	0	0	0	0	0	0	0	0	0	0	0	0	0	0	0	0	0	0	0	0	0	0	0	0	0	0	0	0	0	0	0	0	0	0	0	0	0	0	0	0	0	0	0	0	0	0	0	0	0	0	0	0	0	0	0	0	0	0	0	0	0	0	0	0	0	0	0	0	0	0	0	0	0	0	0.0003	0	0	0	0	0	0	0	0	0	0	0	0	0	0	0	0	0.0001	0	0	0	0	0	0	0	0	0	0	0	0	0	0	0	0	0	0	0	0	0.0001	0	0	0	0	0	0	0	0	0	0	0	0	0	0	0	0	0	0	0	0	0	0	0	0	0	0	0	0	0	0	0	0	0	0	0	0	0	0	0	0	0	0	0	0	0	0	0	0	0	0	0	0	0	0	0	0	0	0	0	0	0	0	0	0	0	0	0	0	0.0003	0	0	0	0	0	0	0	0	0	0	0	0.001	0	0	0.0001	0	0	0	0	0	0	0	0	0	0	0	0	0	0.0001	0	0	0	0	0	0	0	0	0	0	0	0	0	0	0	0	0	0	0	0		0	0	0	0	0	0	0	0	0	0	0	0	0	0	0	0	0
Human	Lesion	No	192-1	192	NA	NA	Yes	No	0.0025	0.0124	0	0.0001	0	0.0374	0.1269	0	0	0	0.0001	0	0	0	0	0	0.1456	0.0121	0	0	0.0065	0	0	0	0	0.6564				0.1464				0.0018											0	0.0068		0.0003			0	0	0	0.0024	0.0001	0.0098	0.1086	0.001	0	0	0	0.0001	0.0002	0		0	0	0	0	0	0.0001	0	0.0002	0.0001	0	0	0	0	0.0002	0.0001	0.1436	0	0.1705	0	0.011	0	0.001	0.0001	0	0	0	0	0	0	0	0	0	0	0	0	0	0	0	0	0	0	0	0	0	0	0	0	0	0	0	0	0	0	0	0	0.0004	0.0087	0	0.0044	0	0	0	0	0	0	0	0	0.0001	0	0	0	0	0	0	0	0	0	0	0	0	0	0	0	0	0	0	0	0	0	0	0	0	0	0	0	0	0	0	0	0	0.0001	0	0	0	0	0	0	0	0	0	0	0	0	0	0	0	0	0	0	0	0	0	0	0	0	0	0	0	0	0	0	0	0	0	0	0	0	0	0	0	0	0	0	0	0	0.0013	0	0	0	0	0	0	0.0007	0	0	0	0	0	0	0	0	0	0	0	0.0003	0	0	0.0002	0	0.0009	0	0	0	0.0001	0	0	0	0	0	0	0	0	0	0	0	0	0	0	0		0	0	0	0	0	0	0	0	0	0	0	0	0	0	0	0	0	0	0	0	0	0	0	0	0	0	0	0	0	0	0	0	0	0	0	0	0	0	0	0	0	0	0	0	0	0	0	0	0	0	0	0	0	0	0	0	0	0	0.0012	0	0	0	0	0	0	0	0	0	0	0	0	0	0	0	0	0	0	0	0	0	0	0	0	0	0	0	0	0	0	0	0	0	0	0	0	0	0	0	0	0	0		0	0	0.0027	0	0	0	0	0	0	0.0001	0	0	0.0001	0	0	0.0001	0	0	0	0	0.0004	0	0	0	0	0	0	0	0	0.0015	0	0	0	0	0	0	0	0.0012	0	0	0	0	0	0	0	0	0	0	0	0	0	0	0	0	0	0.0001	0	0.0026	0	0	0.0006	0.0001	0	0.0001	0	0	0	0.0132	0	0	0	0	0.0005	0	0	0	0	0	0	0	0	0	0	0	0	0	0	0.0001	0	0	0	0	0	0	0	0	0	0	0	0	0	0	0	0	0	0	0	0	0	0	0	0	0	0	0	0	0	0	0	0	0	0	0	0	0	0	0	0	0	0	0	0	0	0	0	0	0	0	0	0	0	0	0	0	0	0	0	0	0	0	0	0	0	0	0	0	0	0	0	0	0	0	0	0	0	0	0	0	0	0	0.0005	0	0	0	0	0	0	0	0	0	0	0	0	0	0	0	0	0	0	0	0	0	0	0	0	0	0	0	0	0	0	0	0	0	0	0	0	0	0	0	0	0	0	0.0004	0	0	0	0	0	0	0	0	0	0	0	0	0	0	0	0	0	0	0	0	0	0	0	0	0	0	0	0	0	0	0	0	0	0	0	0	0	0	0	0	0	0	0	0	0	0	0	0	0	0	0	0	0	0	0	0	0	0	0	0	0	0	0	0	0	0	0	0	0	0	0	0	0	0	0	0	0	0	0	0	0	0	0	0	0	0	0	0	0	0	0	0	0	0	0		0	0	0	0	0	0	0	0	0	0	0	0.0093	0	0	0	0	0
Human	Nose	No	177-5	177	NA	NA	No	No	0.234	0.068	0.0001	0.0134	0.0012	0.0067	0.0063	0.0001	0.0205	0.0001	0.0022	0	0.463	0.0001	0.021	0	0.0629	0.0056	0.0002	0	0.0019	0.009	0	0.0021	0	0.0816				0.0026				0.0035											0.0016	0.0006		0.0008			0.0002	0.0006	0	0.0004	0.0002	0.0015	0.0017	0.0001	0.0005	0.0043	0.0012	0.0003	0.0044	0.0001		0.0001	0.0004	0	0	0	0	0	0.0001	0.0001	0	0.0002	0.0124	0.0004	0.0024	0.0014	0.0014	0	0.0043	0	0	0.0134	0	0	0.0004	0	0.0006	0	0.0001	0.0001	0	0	0.0001	0	0	0	0	0	0	0	0	0	0	0	0	0	0	0	0	0	0	0	0	0	0	0	0.0002	0	0	0.0015	0	0	0	0	0	0	0	0	0	0	0	0	0	0	0	0	0	0	0	0	0	0	0	0	0	0	0	0	0.0001	0	0	0	0.0004	0	0	0	0	0	0	0.0002	0	0	0	0	0	0	0	0	0.0002	0	0	0	0	0	0	0	0	0	0	0.0002	0.0002	0	0	0	0	0	0	0	0	0	0	0.0001	0	0	0	0	0	0	0	0	0	0	0	0	0	0	0	0	0	0	0	0	0	0	0	0	0	0	0	0	0	0	0	0	0	0	0	0	0	0	0.0001	0	0	0	0	0	0	0	0	0	0	0	0	0	0	0	0	0	0	0		0	0	0	0	0	0	0	0	0	0.0002	0	0	0	0	0	0	0	0	0	0	0.0001	0	0	0.0001	0	0	0	0	0.0001	0	0	0	0	0	0	0	0	0.0001	0	0	0	0	0	0	0	0	0	0	0	0.0001	0	0	0	0	0	0	0	0	0	0	0	0	0	0	0	0	0	0	0	0	0	0	0	0.0001	0	0	0	0	0	0	0	0	0	0	0.0008	0	0	0	0	0	0.0018	0	0.001	0	0	0	0	0	0	0	0		0.0074	0.0001	0.0003	0	0	0	0	0	0	0	0	0	0.0002	0	0	0	0	0	0	0.0001	0.0009	0	0	0	0	0	0	0	0	0.0001	0	0	0	0	0	0	0	0	0	0	0	0	0	0	0	0	0	0.0001	0	0	0	0	0	0	0	0	0	0	0.0002	0	0.0002	0	0	0	0	0	0	0.0003	0	0	0	0.0002	0	0	0	0	0	0	0	0	0	0	0	0	0	0	0	0	0	0	0	0	0	0	0	0	0	0	0	0	0	0	0	0	0	0	0	0	0	0	0	0	0	0	0	0	0	0	0	0	0	0	0	0	0	0	0	0.0001	0	0	0	0.0001	0	0	0	0	0	0	0	0	0	0	0	0	0.0001	0	0	0	0	0	0	0	0.0001	0	0	0	0	0	0	0	0	0	0	0.0001	0	0	0	0	0	0.0001	0	0	0	0	0	0	0	0	0	0	0	0	0	0	0	0	0	0	0	0	0.0002	0	0	0	0	0	0	0	0	0	0	0	0	0	0.0003	0	0	0	0	0	0	0	0	0	0	0	0	0	0	0	0	0	0	0	0	0	0	0	0	0	0	0	0	0	0	0	0	0	0	0	0	0	0	0	0	0	0	0	0	0	0	0	0	0	0	0	0	0	0	0	0	0	0	0	0	0	0	0	0	0	0	0	0	0	0	0	0	0	0	0.0003	0	0	0	0	0	0	0	0	0	0	0	0	0	0	0	0	0	0	0	0	0	0	0	0	0	0	0	0	0		0	0	0	0	0	0	0	0	0	0	0	0	0	0	0	0	0
Human	Nose	No	177-2	177	NA	NA	No	No	0.1618	0.0139	0.0513	0.0028	0.0002	0.0003	0.1144	0.0001	0.0023	0.0001	0.0047	0.0001	0.0176	0.0002	0.0025	0.0003	0.554	0.0005	0	0.0001	0.0009	0.0014	0	0.0012	0	0.0693				0.0016				0.0025											0	0.0001		0.0003			0	0.0001	0.0001	0.0004	0.0061	0.0003	0.0022	0	0.0014	0.0086	0.012	0.0002	0.0009	0.0001		0.0008	0.0018	0.0066	0	0	0.0001	0	0	0.0026	0	0	0	0.0012	0	0.0002	0	0	0.0002	0	0	0.0018	0	0	0.0004	0	0.0006	0	0	0.0002	0	0.0002	0	0	0	0.0001	0	0	0	0	0	0	0	0	0	0	0	0	0	0	0	0	0	0	0	0	0	0	0	0	0	0	0	0	0	0	0	0	0	0	0	0	0.0002	0	0	0	0	0	0	0.0001	0	0	0	0	0	0	0	0	0	0	0	0	0	0	0	0	0	0	0	0.0001	0	0	0	0	0	0	0	0	0	0	0	0	0	0	0	0	0	0	0	0	0.0001	0	0	0	0	0	0	0	0.0024	0	0	0	0	0	0	0	0	0	0	0	0	0	0	0	0	0	0	0	0	0.0001	0	0.0001	0	0	0	0	0	0	0	0	0	0	0	0	0	0	0	0	0	0	0	0	0	0	0	0	0	0	0	0	0	0	0	0.002	0	0	0.0002	0	0	0		0	0	0	0	0	0	0	0	0	0	0	0	0.0001	0	0	0	0	0	0	0	0	0	0	0	0	0	0	0	0	0	0	0	0	0	0	0.0001	0	0	0	0	0	0.0001	0	0	0	0	0	0	0	0	0	0	0	0	0	0	0	0	0.0001	0	0	0	0	0	0.0002	0	0	0	0	0	0	0	0	0	0	0	0	0	0	0	0	0	0.0001	0	0	0	0	0	0	0	0.0003	0.0001	0.0002	0	0	0	0	0.0001	0	0	0		0.0002	0	0	0	0	0	0	0	0.0001	0	0	0	0	0	0	0	0	0	0	0.0002	0.0001	0	0	0	0	0	0	0	0	0.0002	0	0	0	0	0	0	0	0	0	0	0.0003	0	0	0	0	0	0	0	0	0	0	0	0	0	0	0	0	0	0	0	0.0002	0	0	0.0001	0	0	0	0.0002	0	0	0	0	0	0	0.0001	0	0	0	0	0	0	0	0	0	0	0	0	0	0	0	0	0	0	0	0	0	0	0	0	0	0	0	0	0	0	0	0	0	0.0001	0	0	0	0	0	0	0.0004	0	0	0	0.0001	0	0	0	0.0001	0	0	0	0.0018	0	0	0	0	0	0	0.0001	0.0003	0	0	0.0001	0	0.0003	0	0	0	0.0003	0	0	0	0	0	0	0	0.0009	0	0	0	0	0	0	0	0	0	0	0	0.0001	0	0	0	0	0	0	0	0	0	0	0	0	0	0	0	0	0	0	0	0	0	0	0	0.0001	0	0.0001	0	0.0001	0	0	0	0	0	0	0	0	0	0	0	0.0007	0	0	0	0	0	0	0	0	0	0	0	0	0	0	0	0	0	0	0	0	0	0	0	0	0	0	0.0009	0	0	0	0	0	0	0	0	0	0	0	0	0	0	0	0	0	0	0.0001	0	0	0	0.0002	0	0	0	0	0	0	0	0	0	0	0	0	0	0	0	0	0	0	0	0	0	0	0	0	0.0001	0	0	0	0	0	0	0	0	0	0	0	0	0	0	0	0	0	0.0002	0	0	0	0	0	0.0001	0	0	0	0	0		0	0	0	0	0	0	0	0	0	0	0	0	0	0	0	0	0
Human	Nose	No	177-4	177	NA	NA	No	No	0.3117	0.0508	0.095	0.0059	0.0052	0.0018	0.0085	0.0002	0.013	0.1038	0.0063	0.0003	0.0801	0.0004	0.0119	0	0.1215	0.0035	0	0.0006	0.0558	0.0013	0	0.0037	0	0.1187				0.0068				0.0105											0.0008	0.001		0.0015			0.0001	0.0008	0	0.0009	0.0008	0.001	0.0023	0.0006	0.0041	0.0095	0.0101	0.0002	0.0036	0.0001		0.0001	0.0009	0.0026	0.0001	0	0	0	0	0.0014	0.0003	0.0001	0.0023	0.0003	0.001	0.0007	0.0008	0	0.0012	0	0	0.0139	0	0.0001	0.0011	0	0.0006	0	0	0.0002	0	0	0	0	0	0	0	0	0	0	0	0	0	0	0	0	0	0.0004	0	0	0	0.0001	0	0	0	0	0.0001	0	0	0.0002	0	0	0	0.0002	0	0.0001	0	0	0	0	0	0	0	0	0	0	0	0	0	0.0001	0	0	0.0001	0	0	0	0.0001	0	0	0.0001	0	0	0.0005	0	0	0	0	0	0	0.0001	0	0	0	0	0	0.0001	0	0	0.0003	0.0001	0	0	0	0	0	0	0.0001	0	0	0	0	0	0	0	0.0001	0	0	0	0.0001	0	0	0.0004	0	0.0002	0	0	0	0	0	0	0	0	0	0	0	0	0.0003	0	0	0	0	0.0005	0	0	0	0	0	0	0	0	0	0.0003	0	0	0	0	0	0	0	0	0.0004	0	0	0	0	0	0	0	0	0	0	0	0	0.0004	0	0	0	0	0	0		0	0	0	0	0	0	0	0	0	0.0003	0	0	0	0	0	0	0	0	0	0	0	0	0	0.0004	0	0	0	0	0	0	0	0	0	0	0	0	0	0	0	0.0001	0	0.0001	0	0	0	0	0	0	0	0	0	0.0002	0	0	0	0	0.0001	0.0003	0	0	0	0	0	0	0	0	0	0	0.0004	0	0	0	0.0001	0	0	0	0	0	0	0.0002	0	0	0	0.0001	0	0	0	0	0	0.0001	0.0013	0.0001	0.0004	0	0	0	0	0.0002	0	0	0		0.0022	0.0009	0.0013	0	0	0	0	0	0	0	0	0	0.0001	0	0	0	0	0	0	0	0.0001	0	0	0	0	0	0	0	0	0.0004	0	0	0	0	0	0	0.0001	0	0	0	0.0002	0	0	0	0	0	0	0.0005	0	0	0	0	0	0	0	0	0	0	0	0	0.0049	0.0001	0	0.0071	0	0	0	0	0	0.0005	0	0.0001	0	0	0.0001	0	0	0	0	0	0	0	0	0	0	0	0.0002	0	0	0	0	0	0	0	0	0	0	0	0	0	0	0	0	0	0	0	0	0	0	0.0001	0	0	0	0	0	0.0002	0.0001	0	0	0	0	0	0	0	0	0	0	0.0007	0	0	0	0	0	0	0	0.0001	0	0	0.0002	0	0.0001	0	0	0	0.0001	0	0.0002	0	0	0	0	0	0.0026	0	0	0	0	0	0	0	0	0	0	0	0	0	0	0	0	0	0	0	0	0	0	0	0	0	0	0	0.0007	0	0	0.0001	0	0	0	0.0001	0	0	0.0001	0	0	0	0.0001	0	0.0002	0	0	0	0	0	0	0	0.0001	0	0	0	0	0	0	0	0	0	0	0	0	0	0	0	0	0	0	0.0002	0	0	0	0	0	0	0	0.0005	0	0	0	0	0	0	0	0	0	0	0	0	0	0	0	0	0	0.0003	0	0	0	0	0.0001	0	0.0001	0	0	0	0	0	0	0	0	0	0	0	0	0	0	0	0	0	0.0002	0	0	0	0	0	0	0	0	0	0	0	0	0	0.0002	0	0	0	0	0	0	0	0	0	0	0	0	0	0	0	0	0	0	0	0		0	0	0	0	0	0	0	0	0	0	0	0.0003	0	0	0	0	0
Human	Nose	No	177-1	177	NA	NA	Yes	No	0.0083	0.1583	0	0.0318	0.0045	0.0003	0.005	0.0005	0.111	0	0.0148	0.0002	0.2041	0.0038	0.1333	0.0002	0.0186	0.0007	0	0	0.0043	0.0003	0.0001	0.001	0	0.2989				0.0173				0.009											0.0015	0.007		0.0265			0.0026	0.001	0	0.0011	0.0137	0.0009	0.0313	0.0003	0.0021	0.0028	0.0213	0.0005	0.0434	0.001		0.0023	0.0024	0.0026	0	0	0.0003	0	0	0.0067	0.0002	0.0001	0.0027	0.0012	0.0005	0.0001	0.0018	0	0.0015	0	0.0002	0.0108	0	0.0003	0.0019	0	0.0289	0	0	0.0008	0	0.0002	0	0	0	0.0002	0	0	0	0	0	0	0	0	0.0009	0	0	0	0	0	0	0	0	0	0	0	0	0.0001	0	0.0013	0	0	0	0.0005	0	0	0	0	0	0	0	0	0	0.0004	0	0	0	0	0	0	0	0	0	0	0	0	0	0	0	0	0	0	0	0	0	0	0	0	0.0001	0	0	0	0	0	0	0	0	0	0	0	0	0	0	0	0	0.0008	0.0003	0.0001	0	0	0	0	0	0	0	0	0	0	0	0	0	0.0003	0	0	0	0	0	0	0	0	0	0	0	0	0	0	0	0	0	0.0001	0	0.0009	0	0.0001	0	0	0	0	0	0	0	0	0	0	0	0	0	0.0004	0	0	0	0	0	0	0	0	0	0	0	0	0	0	0	0.0008	0	0	0.0003	0	0	0		0	0	0	0	0	0	0	0	0	0.0003	0	0	0	0	0	0	0	0	0	0	0	0	0	0.0014	0	0	0.0003	0	0	0	0	0	0	0	0	0	0	0.0005	0	0	0	0	0	0	0	0.0001	0	0	0	0	0	0	0	0	0	0.0001	0	0	0	0	0	0	0	0	0	0	0	0	0.0005	0	0	0	0.0007	0	0	0	0	0	0	0	0	0	0.0002	0	0.0001	0	0	0	0	0	0	0	0	0	0	0	0	0.0006	0	0	0		0.0127	0.0007	0.0017	0	0	0	0	0	0	0.0003	0	0	0.0002	0	0	0	0	0	0	0	0.0011	0	0	0	0	0	0	0	0	0	0	0	0	0	0	0	0	0	0	0	0.0005	0	0	0	0	0	0	0.0008	0	0	0	0	0	0	0	0	0	0.0009	0	0	0.0017	0	0	0	0	0	0	0	0	0	0	0	0	0	0.0002	0	0	0	0	0	0	0	0	0	0	0	0	0	0	0	0	0	0	0	0	0	0	0	0	0	0	0	0	0	0	0	0	0	0	0.0004	0	0	0	0	0	0	0	0	0	0	0	0	0	0	0	0	0	0.0016	0	0	0	0	0	0	0.0003	0	0	0	0	0	0.0002	0	0	0	0	0	0	0	0	0	0	0	0.0088	0	0	0	0	0	0	0	0	0	0.0002	0.0001	0	0	0	0	0	0.0001	0	0	0	0.0008	0	0	0.0001	0	0.0001	0	0	0	0	0	0	0	0	0	0.0013	0	0.0002	0	0	0	0	0	0	0	0	0	0	0	0	0	0	0	0	0	0	0	0	0	0	0	0	0	0	0	0	0	0	0	0	0	0	0	0	0	0	0	0	0.0001	0	0	0	0	0	0	0	0	0	0	0	0	0	0	0	0	0	0	0.0005	0.0001	0	0	0	0	0.0001	0	0	0	0	0	0	0	0	0	0	0	0	0	0	0	0	0	0	0	0	0	0	0.001	0.0001	0	0	0	0	0	0	0.0001	0	0	0	0	0	0	0	0	0	0	0	0	0	0	0	0	0	0	0	0.0002	0		0	0	0	0	0	0	0	0	0	0.0005	0	0	0	0	0	0	0
Human	Nose	No	183-2	183	NA	NA	No	No	0.228	0.004	0.0079	0.0001	0.0003	0.0002	0.0017	0.0001	0.0014	0	0.0024	0	0.001	0.0002	0.0003	0.0003	0.3539	0.0002	0	0	0	0.0004	0	0.0001	0	0.3975				0.0012				0.0001											0	0.3779		0.0001			0	0	0	0	0.0007	0	0.0006	0	0.0002	0.0003	0.0005	0.0025	0.0002	0		0.0001	0.0003	0.0001	0	0.0001	0.0001	0	0	0.0001	0.0001	0.0001	0.0004	0.0001	0.0002	0.0001	0.0011	0	0.0006	0	0.0002	0.0002	0	0	0.0006	0	0	0	0	0.0001	0.0001	0.001	0.0001	0	0	0	0	0	0	0	0	0	0	0	0	0.0002	0	0.0002	0	0	0.0001	0	0	0	0	0	0	0	0	0	0	0	0.0007	0.0004	0	0	0	0	0	0	0	0	0	0	0	0	0	0	0	0	0	0	0	0	0	0	0	0	0	0	0	0	0.0001	0	0	0	0	0	0	0.0002	0	0.0005	0	0	0	0	0	0	0	0	0	0	0	0	0	0	0	0	0	0.0001	0.0003	0	0	0	0	0	0	0	0.0001	0	0	0	0	0	0	0	0	0	0	0	0	0	0	0	0	0	0	0	0	0.0003	0	0.0001	0	0	0	0	0	0	0	0	0	0	0	0	0	0	0	0	0	0	0	0	0	0	0	0	0	0	0	0	0	0	0	0	0	0	0	0	0	0		0	0	0	0	0	0	0	0	0	0	0	0	0	0	0	0	0	0	0	0	0	0	0	0.0002	0	0	0.0001	0	0	0	0	0	0	0	0	0	0	0	0	0.0002	0	0	0	0	0	0	0	0	0	0	0	0.0002	0.0001	0	0	0	0	0.0004	0.0001	0	0	0	0	0	0	0	0	0	0	0	0	0	0	0	0	0	0	0	0	0	0	0	0.0001	0	0	0	0	0	0	0	0	0	0	0	0	0	0	0.0003	0	0	0.0001		0.0001	0	0.0001	0	0	0	0	0	0.0003	0	0	0	0.0001	0	0	0	0	0	0	0	0.0001	0	0	0	0	0	0	0	0	0.0001	0	0	0	0	0	0	0	0	0	0	0	0	0	0	0	0	0	0	0	0	0	0	0	0	0	0	0	0	0.0002	0	0.0001	0	0	0	0	0	0	0	0	0	0	0	0	0	0	0	0	0	0	0	0	0	0	0	0	0	0	0	0	0	0.0001	0	0	0	0	0	0	0	0	0	0	0	0	0	0	0	0	0	0	0	0	0	0	0	0	0	0	0	0	0	0	0	0	0	0.0001	0	0	0	0	0	0	0	0	0	0	0.0001	0	0	0	0	0	0	0	0	0.0001	0	0	0	0	0	0	0	0	0	0	0	0	0	0	0	0	0	0	0	0.0001	0	0	0	0	0	0	0	0	0	0	0	0	0	0	0	0	0	0	0.0001	0.0001	0	0	0	0	0	0.0001	0	0	0	0	0	0	0	0	0	0	0	0	0	0	0	0	0	0	0	0	0	0	0	0	0	0	0	0	0	0	0	0	0	0	0	0	0	0	0	0	0.0003	0	0	0	0	0	0	0	0	0	0	0	0	0	0	0	0	0	0	0.0001	0	0	0	0	0	0	0	0	0	0	0	0	0	0	0	0	0	0	0	0	0	0	0	0	0	0	0	0	0	0	0	0	0	0	0	0	0	0	0	0	0	0	0	0	0	0	0	0	0	0	0	0	0	0	0	0	0	0		0	0	0	0	0	0	0	0	0	0	0	0	0	0	0	0	0
Human	Nose	Yes	189-6	189	NA	NA	No	Yes	0.2203	0.0706	0.0115	0.0026	0.0004	0.0023	0.0132	0.0022	0.0091	0	0.0286	0.0017	0.0728	0	0.0035	0.0001	0.0601	0.001	0.0004	0.0028	0.0029	0.0003	0	0.0053	0	0.4883				0.0037				0.0066											0.0004	0.0077		0.0003			0.0007	0.0012	0.0016	0.0013	0.0511	0.0001	0.0015	0.002	0.0023	0.0012	0.0045	0.0015	0.0066	0.004		0.0019	0.004	0.0008	0	0	0.0053	0.0001	0	0.0007	0.0014	0.0033	0.0148	0.0166	0	0.0005	0.0018	0	0.0031	0.0005	0.0004	0.0059	0	0.0003	0	0	0	0	0	0	0.133	0.0017	0	0	0	0	0	0	0	0	0	0	0	0	0	0	0	0.0001	0	0	0	0	0	0	0	0	0	0	0	0	0	0	0	0	0	0.0067	0	0.0001	0	0	0	0	0.0031	0.0002	0	0	0.0001	0	0	0.0006	0	0	0.0013	0	0	0	0	0	0	0	0	0.0001	0.0003	0	0.0014	0	0	0	0.0047	0.0009	0	0.0009	0	0	0	0	0	0	0.001	0	0	0	0.0005	0	0.0003	0.0012	0	0	0	0.0002	0.0001	0	0.0001	0	0.0002	0.0001	0	0	0.0001	0	0	0.0005	0	0	0	0.0001	0	0	0	0	0	0	0	0	0	0.0049	0.0001	0	0	0.0009	0	0	0.0002	0	0	0	0.0001	0	0	0	0	0.0005	0.0002	0.0001	0	0	0	0.0011	0.0005	0	0	0	0	0	0	0	0.0005	0	0	0	0.0001	0	0.0003	0	0.0005	0	0.0019	0	0.0023	0		0.0003	0.0017	0	0	0	0	0	0	0	0.0014	0	0	0	0.0001	0	0	0	0	0	0	0	0	0	0	0.0012	0	0	0	0	0	0	0.0002	0.0003	0	0	0	0	0.001	0	0.001	0	0.004	0	0	0.0004	0	0	0	0.0003	0	0	0	0	0	0.0004	0	0	0	0.0002	0	0.0003	0.0002	0	0	0	0	0.0008	0.0001	0.0002	0	0	0	0.0006	0	0	0	0.0034	0	0	0	0	0	0.0479	0.0009	0	0.0009	0	0	0	0	0.0048	0.0022	0.0029	0	0.0003	0	0	0	0.0046	0	0		0.0005	0.0006	0.0024	0	0	0.0037	0	0	0.0018	0.0002	0	0	0.0005	0.0003	0.0014	0.0005	0	0	0	0	0.0013	0	0	0.0008	0	0	0	0.0005	0	0.0003	0	0	0	0	0	0	0	0.0001	0	0	0	0	0	0	0	0	0	0	0	0	0	0	0	0	0	0	0	0	0	0	0.0011	0	0	0	0	0	0	0.0003	0.0003	0.0002	0	0.0007	0	0	0.0003	0	0	0	0	0	0	0	0.0026	0	0.0002	0	0	0.0018	0	0	0.0007	0.0001	0	0.0003	0	0.0002	0	0.0009	0	0	0.0001	0	0	0	0	0	0.0009	0.0046	0	0.0064	0	0	0	0	0	0	0.0006	0	0.0023	0	0	0	0	0	0	0	0	0.0009	0.0003	0.0002	0.0011	0.0004	0.0006	0	0.0001	0	0	0	0	0	0.0004	0.0002	0	0	0.0022	0	0.0004	0.0003	0	0	0	0	0.0003	0	0	0	0	0	0	0	0	0	0	0	0.0003	0	0	0.0002	0	0.0002	0	0	0	0.0003	0	0	0	0	0	0	0	0	0	0	0	0	0	0	0	0	0	0	0	0	0	0	0	0	0	0	0	0	0	0	0	0.0001	0	0	0.0002	0	0	0	0	0	0	0	0	0	0	0	0	0	0	0	0.001	0	0.0006	0	0	0	0	0.0014	0	0	0.0003	0	0.0004	0	0	0.0001	0	0	0.0003	0	0	0	0	0.0012	0	0	0.0016	0	0	0.0007	0	0.0007	0	0	0.0032	0	0.0007	0.0006	0	0.0002	0	0	0	0	0	0	0	0.0023	0.0002	0	0	0.0004	0.0004	0	0	0	0	0.0008	0.0003	0	0	0.0002	0	0	0.001	0	0	0	0	0	0	0	0.001	0.0007	0.0014	0	0.0008	0	0	0	0	0	0	0	0		0	0	0	0	0	0	0	0.0003	0	0.0009	0	0.0001	0	0.0002	0	0	0
Human	Nose	No	183-1	183	NA	NA	Yes	Yes	0.03	0.0268	0	0.0052	0.0007	0.001	0.0007	0.0021	0.0019	0.0028	0.176	0	0.4955	0	0.0023	0	0.0244	0.0012	0.0018	0	0	0.0006	0	0.0003	0	0.2267				0.002				0.0022											0.0012	0		0.0004			0.0105	0.0002	0.0001	0.0002	0.0299	0	0.0003	0.0003	0.0007	0.0378	0.0593	0.0004	0.0009	0		0.0017	0.008	0	0.0001	0	0.0004	0	0.0001	0.0159	0	0.0001	0.0001	0.0023	0.0044	0	0.0004	0.0004	0	0.0002	0	0.0013	0	0.0004	0	0	0	0.0007	0	0	0	0.0048	0.0001	0	0	0.0001	0	0	0	0	0	0	0	0	0	0	0	0	0	0	0	0	0	0	0	0	0	0	0	0	0	0	0	0	0	0	0	0	0.0001	0	0	0	0	0	0	0	0	0	0	0	0	0	0	0	0	0	0	0	0	0	0.0002	0	0	0	0	0	0	0	0	0.0004	0	0	0	0	0	0	0	0	0	0	0	0	0	0	0	0	0.0001	0	0	0	0	0	0	0	0.0003	0	0	0	0.0005	0	0	0	0	0	0	0	0	0	0	0	0	0	0	0	0	0	0	0	0	0.0001	0	0.0001	0	0	0	0	0	0	0	0	0	0	0	0	0	0	0	0	0	0	0	0	0	0	0	0	0	0	0	0	0	0	0	0.0002	0	0	0	0	0	0		0	0.0221	0	0	0	0	0	0	0	0	0	0	0	0	0	0	0	0	0	0	0	0	0	0.0005	0	0	0	0	0	0	0	0	0	0	0	0	0	0	0	0	0	0.0029	0	0	0	0	0	0	0	0	0	0	0	0	0	0	0.0005	0.0001	0	0	0	0	0	0	0	0	0	0	0	0	0	0	0	0	0	0	0	0	0	0	0	0	0	0	0	0	0	0	0	0	0	0.0001	0.0002	0	0	0	0	0	0	0	0		0.0008	0	0.0006	0.0001	0	0	0	0	0	0	0	0	0	0	0	0	0	0	0	0	0	0	0	0	0.0001	0	0	0	0	0	0	0.0001	0	0	0	0	0	0	0	0	0	0	0	0	0	0	0	0	0	0	0	0	0	0	0	0	0	0	0	0	0	0	0	0	0	0	0	0.0001	0	0.0004	0	0	0	0	0.0001	0	0	0	0	0	0	0	0	0	0	0	0	0	0	0	0.0001	0	0	0	0	0	0	0	0	0	0	0	0	0	0	0.0001	0	0	0	0	0	0	0	0	0	0.001	0	0	0.0001	0	0	0	0	0	0	0	0	0.0002	0	0	0	0	0	0	0	0.0009	0	0	0	0	0	0	0	0	0.0002	0	0.0001	0	0	0	0	0	0.0005	0	0.0001	0	0	0	0	0	0	0	0	0	0.0001	0	0	0	0	0	0	0	0	0.0002	0	0.0002	0	0	0	0	0	0	0	0	0	0	0	0	0	0	0.0001	0	0	0	0	0	0	0	0	0	0	0	0	0	0	0	0	0	0.0001	0	0	0	0	0	0	0	0	0	0	0	0	0	0	0	0	0	0	0	0	0	0	0.0021	0	0	0	0	0	0	0	0	0	0	0	0	0	0	0	0	0.0001	0	0.0006	0.0001	0	0.0005	0	0	0.0006	0	0	0	0	0	0	0	0	0	0	0	0	0	0	0	0	0	0	0	0	0	0	0	0	0	0	0	0	0	0	0	0	0	0	0	0	0	0.0001	0	0	0	0	0	0	0	0	0	0	0	0	0	0		0	0	0	0	0	0	0	0	0	0	0	0	0	0	0	0	0
Human	Nose	Yes	189-7	189	NA	NA	No	No	0.2764	0.0109	0	0.0014	0.0015	0.0022	0.0904	0.0008	0.003	0.0001	0.0205	0.0021	0.0434	0	0.0004	0.0003	0.1118	0.0014	0.0005	0.0044	0.0009	0.0057	0	0.0014	0	0.4205				0.0028				0.0013											0.0011	0.0761		0.0025			0.001	0.0005	0.001	0.0007	0.0092	0.0002	0.0012	0.0033	0	0.005	0.0036	0.0028	0.0009	0.0014		0.0005	0.0004	0.0013	0	0.0001	0.0078	0.0007	0.0004	0.0027	0.0017	0.0023	0.0147	0.0174	0.0001	0.0005	0.0206	0	0.0365	0	0.001	0.0007	0.0003	0	0.0006	0	0	0.0001	0.0003	0.0001	0.0474	0.004	0	0	0	0.0004	0	0	0	0	0	0	0	0	0	0.0003	0	0.0004	0	0	0	0	0	0	0	0	0	0.0001	0	0.0002	0	0	0	0	0	0.0086	0.0001	0	0	0	0.0001	0	0.0022	0.0003	0	0	0	0	0	0.0004	0.0003	0	0.0013	0	0	0	0	0	0	0	0	0	0	0	0.0015	0	0	0	0.0027	0.0007	0.0001	0.0001	0	0	0	0	0	0	0.0001	0	0.0001	0	0.0002	0	0	0.0005	0	0.0004	0	0	0.0003	0.0001	0.0006	0	0.0006	0.0001	0	0	0.0064	0	0	0.0003	0	0.0001	0	0	0	0	0	0.0001	0	0	0	0.0002	0	0.0076	0	0	0	0	0	0	0.0003	0	0	0	0	0	0	0.0003	0	0.0002	0.0002	0	0	0	0	0	0	0	0.0003	0	0.0001	0	0	0.0001	0	0	0	0.0002	0.0004	0.0001	0	0	0	0	0.0016	0.0002	0.0009	0		0.0002	0.0001	0	0	0	0.0003	0	0	0	0.0008	0.0003	0	0	0	0.0002	0.0001	0.0023	0.0004	0	0	0	0	0.0001	0.0003	0	0	0	0	0	0.0001	0	0.0007	0	0	0	0	0	0.0008	0	0.0005	0	0.0014	0	0	0	0	0	0	0.0004	0.0001	0	0.001	0	0	0	0	0.0002	0.0003	0.0001	0.0001	0.0001	0.0003	0	0	0	0	0.0006	0.0004	0	0	0	0	0	0.0002	0	0	0.0009	0	0.0007	0.0009	0	0	0.021	0.0004	0	0.0009	0	0	0	0	0.0004	0.0003	0.0024	0	0.0001	0	0	0	0.0096	0	0.001		0.0002	0.0004	0.0017	0.0001	0	0.0009	0	0.0003	0	0.0002	0	0	0.0034	0	0.001	0.0001	0	0	0.0001	0.0001	0.0002	0	0	0.0005	0	0	0	0.0001	0	0.0008	0	0	0	0.0001	0.0001	0	0	0.0005	0	0	0.0001	0	0	0	0	0	0	0	0	0	0	0.001	0	0	0	0	0	0.0002	0.0001	0	0.0003	0	0	0	0	0	0	0	0.0002	0.0004	0	0	0	0	0	0	0	0	0	0	0	0	0.0001	0	0.0003	0.0001	0	0.0023	0	0.0001	0	0	0	0.0002	0	0	0	0	0.0001	0.0002	0.0002	0.0001	0	0	0.0001	0	0	0.0002	0.0008	0	0	0	0	0	0	0.0001	0	0	0.0009	0	0	0	0	0	0	0	0	0.0013	0.0001	0	0.0008	0	0.0001	0	0	0.0005	0	0	0	0	0	0	0	0	0.0026	0.0002	0.0002	0	0	0	0	0	0	0.0004	0	0	0	0	0.0002	0	0.0001	0.0007	0	0	0.0001	0	0	0.0001	0	0.0027	0	0	0	0	0	0	0.0008	0	0	0	0.0001	0	0.0002	0	0.0002	0	0.0001	0.0003	0.0001	0.0001	0.0007	0	0	0	0	0	0	0	0	0.0002	0	0	0	0	0.0001	0	0	0	0.0003	0	0	0	0	0.0003	0	0	0	0	0	0	0	0	0	0	0.0012	0	0.0001	0	0	0	0	0.0007	0	0.0003	0.0015	0.0002	0	0	0	0.0007	0	0.0002	0.0006	0	0	0.0009	0	0.0004	0.0006	0	0.0003	0	0	0.0011	0.0001	0	0	0	0	0	0	0.0003	0	0.0001	0	0.0001	0	0.0002	0	0	0	0.0028	0	0	0	0	0.0008	0	0	0	0	0.0006	0	0	0	0.0004	0	0.0001	0	0	0	0	0	0	0	0	0.0005	0.0013	0.0009	0.0002	0	0	0.0003	0	0	0	0	0	0		0	0	0	0	0	0	0	0	0	0	0	0	0.0003	0	0	0	0
Human	Nose	Yes	188-4	188	NA	NA	No	Yes	0.531	0.1047	0.0512	0.0169	0.007	0.0016	0.0048	0.0001	0.04	0	0.0137	0.0001	0.0013	0.0014	0.0378	0.0003	0.0586	0.0051	0	0.0005	0	0.0013	0	0.0069	0	0.1157				0.0013				0.0063											0.0004	0.0038		0.0042			0.0005	0.0014	0	0.0013	0.0027	0.0002	0.0065	0.0002	0.0056	0.0008	0.0029	0.0004	0.0211	0.0013		0	0.0001	0.0002	0	0	0.0006	0	0	0.0003	0	0.0003	0.0002	0.0001	0.0001	0.002	0.0021	0.0004	0.0011	0	0.0001	0.0092	0	0	0.0006	0	0.0073	0.0001	0.0002	0.0011	0	0.0007	0	0	0	0	0	0.0003	0	0	0	0	0	0	0	0.0002	0	0	0	0	0	0	0	0	0	0	0.0001	0.0002	0	0	0	0	0	0	0	0.0001	0	0.0002	0	0	0	0	0	0.0002	0	0.0002	0	0	0	0	0	0	0	0	0	0	0.0002	0	0	0	0	0	0	0	0	0	0	0.0002	0.0006	0.0002	0	0	0.0002	0	0	0	0	0	0	0	0	0	0	0	0	0.0002	0	0.0002	0	0	0.0001	0	0.0001	0	0	0	0	0	0.0001	0	0	0	0	0.0008	0	0	0	0	0	0	0	0	0	0	0	0	0.0003	0	0	0	0	0.0002	0.0002	0	0	0	0	0	0	0	0	0	0	0	0	0	0	0	0	0	0	0	0.0002	0	0	0	0	0	0	0	0	0	0	0	0	0	0	0	0	0		0	0	0	0.0005	0	0	0	0	0	0	0	0	0	0	0	0	0	0	0	0	0.0001	0	0	0.0004	0	0	0	0	0	0	0	0	0	0	0	0.0002	0	0	0	0.0003	0	0.0001	0	0	0	0	0	0	0	0	0	0.0001	0	0	0	0	0	0.0003	0.0001	0	0	0	0	0	0	0	0.0001	0	0	0	0	0	0	0.0001	0	0	0	0	0	0.0002	0	0	0.0007	0	0	0.0001	0	0	0	0	0.0025	0	0.0003	0	0	0	0	0.0006	0	0	0.0005		0.0042	0	0.0016	0	0.0002	0	0	0.0001	0	0	0	0	0	0	0	0	0	0	0	0.0001	0.0011	0	0	0	0	0	0	0.0001	0	0.0004	0	0	0	0	0	0	0	0	0	0.0001	0.0001	0	0	0	0	0	0	0	0	0	0	0	0	0	0	0	0	0.0004	0	0	0.0001	0.0003	0	0.0003	0	0	0	0	0	0.0001	0	0	0	0	0.0003	0	0	0	0	0	0	0	0.0002	0	0	0	0	0.0002	0	0	0.0002	0	0	0	0	0	0	0	0	0	0	0	0	0	0	0.0004	0	0.0001	0.0001	0	0	0	0	0	0	0	0.0002	0	0	0	0	0	0	0	0	0	0	0.0003	0	0	0	0	0	0	0	0	0	0	0	0	0	0	0	0	0.0002	0	0	0	0	0	0	0	0.0001	0	0	0	0	0	0	0	0	0	0	0.0001	0.0004	0	0	0	0	0	0	0	0	0.0003	0	0	0	0	0	0	0	0	0	0	0	0	0	0	0.0002	0	0.0005	0	0	0	0	0	0.0001	0	0	0	0	0	0	0	0	0	0	0	0	0	0	0	0	0	0	0	0	0	0	0	0	0	0	0	0.0002	0	0	0	0	0	0	0.0005	0	0	0	0	0	0	0	0	0	0.0002	0	0	0	0	0	0	0.0002	0	0	0.0002	0	0	0	0	0.0001	0	0	0	0	0	0	0.0001	0	0	0	0	0	0	0	0.0003	0	0	0	0	0	0.0003	0	0	0	0	0	0	0	0	0	0	0	0	0	0	0	0	0	0	0	0	0	0.0001	0.0002	0	0	0	0	0	0	0	0		0	0	0	0	0	0	0	0	0	0	0	0	0	0	0	0	0
Human	Nose	Yes	188-1	188	NA	NA	Yes	No	0.1161	0.0967	0.2667	0.0183	0.005	0.0032	0.0093	0.0001	0.0137	0.0001	0.0101	0	0	0.0014	0.0051	0.0001	0.226	0.0057	0.0003	0	0.0023	0.0043	0	0.0023	0	0.2132				0.0144				0.0061											0.0016	0.0019		0.0017			0.0059	0.0005	0.0001	0.0022	0.0076	0.0009	0.0162	0	0.0035	0	0.006	0.0068	0.015	0.0017		0.0029	0.0186	0	0.0001	0.002	0.0008	0.0004	0	0	0.0002	0.0001	0.0008	0.0017	0	0.0003	0.0003	0	0.0029	0	0	0.0118	0	0	0.0011	0	0	0.0001	0	0.0019	0	0.0003	0	0	0	0.0001	0	0	0	0	0	0	0	0	0	0.0024	0	0	0	0	0	0	0	0	0	0.0001	0	0	0	0	0	0.0004	0	0	0	0.0002	0	0.0005	0	0	0.0006	0	0	0.0001	0	0	0	0	0	0.0001	0	0	0	0.0004	0	0	0	0	0	0	0	0	0	0	0	0	0	0	0.0006	0.0016	0.0009	0.0005	0	0	0	0	0	0	0.0003	0	0	0.0002	0	0	0	0	0	0.0002	0	0.0009	0.0012	0	0	0	0	0	0	0	0	0	0	0	0	0.0009	0	0	0	0	0	0	0	0	0	0	0	0	0.0024	0	0	0.0006	0	0	0	0	0	0	0	0	0	0	0	0.001	0	0.0005	0	0	0	0	0.0004	0	0	0	0	0	0	0	0	0	0	0	0	0	0	0	0	0	0	0	0	0		0	0	0	0	0	0	0	0	0	0.0002	0	0	0	0	0	0	0	0	0	0	0	0	0	0.0002	0	0	0	0	0	0	0	0	0	0	0	0	0	0	0	0	0	0	0	0	0	0	0	0	0	0	0	0	0	0	0	0	0	0	0.0005	0	0	0	0	0	0	0	0	0	0	0	0	0	0	0	0	0	0	0	0	0	0	0	0	0	0.0003	0	0	0	0	0	0.0002	0.0015	0.0005	0	0.0007	0	0	0.0003	0	0	0		0.0105	0.0005	0.0012	0	0	0	0	0	0.0001	0	0	0	0.0014	0	0	0	0	0	0	0.0008	0.0049	0	0	0	0	0	0	0.0005	0	0.0019	0	0	0.0001	0	0	0	0.0005	0.0005	0	0	0.0007	0	0	0.0031	0	0	0	0	0	0	0	0	0	0	0	0.0001	0	0.0024	0	0.0004	0	0.0006	0	0.0016	0	0	0	0.0028	0	0	0	0	0	0	0	0	0	0	0	0	0	0	0	0	0	0	0.0009	0	0	0	0	0	0	0.0005	0	0	0	0	0	0	0	0	0	0	0	0	0	0.0009	0.0002	0	0	0.0001	0	0	0	0	0	0	0	0	0	0	0	0	0.0001	0	0	0	0	0	0	0	0	0	0	0.0047	0	0	0	0	0	0	0	0	0	0	0	0	0.0004	0	0	0	0.0003	0	0	0	0	0	0.0005	0	0	0.0005	0	0	0	0	0	0	0	0	0	0	0	0	0	0	0	0	0	0	0	0	0	0.0004	0	0	0	0	0	0	0.0009	0	0	0	0	0	0	0	0	0	0	0	0.0006	0	0	0	0	0	0	0	0	0	0	0	0	0	0	0	0	0	0	0	0	0	0	0	0	0	0	0	0	0.0006	0	0	0	0	0	0	0	0	0	0	0	0	0	0	0	0.0003	0	0	0	0	0	0	0	0	0	0	0	0	0	0	0	0	0	0	0	0	0	0	0	0.0013	0	0	0	0	0	0.0035	0	0.0003	0	0	0	0	0	0	0	0	0	0	0	0	0	0.0007	0	0	0	0	0	0	0	0	0	0	0	0	0	0	0		0	0	0	0	0	0	0	0.0001	0	0	0	0.0009	0	0	0	0	0
Human	Nose	Yes	189-1	189	NA	NA	Yes	No	0.1073	0.0525	0	0.018	0.0045	0.0019	0.009	0.0002	0.0332	0.0006	0.0308	0.0017	0.2537	0	0.0248	0.0009	0.1154	0.0089	0.0018	0.0028	0.0068	0.0145	0	0.0049	0	0.3058				0.0082				0.0014											0.0003	0.0084		0.001			0.0011	0.0001	0.0025	0.0053	0.0086	0.0001	0.0027	0.0018	0	0.0037	0.0062	0.0009	0.0031	0.0087		0.0006	0.0006	0.0006	0.0002	0.0002	0.0034	0.0007	0.0004	0.0009	0.002	0.0016	0.0108	0.016	0.0004	0	0.0047	0	0.0027	0	0.0028	0.005	0.0001	0.0002	0.0005	0	0.0006	0	0	0.0005	0.0328	0.0016	0	0	0	0	0	0	0	0	0	0	0	0	0	0	0	0	0	0	0	0	0	0	0	0	0	0	0	0	0	0.0003	0	0.0003	0	0.0053	0	0.0004	0	0	0	0	0.0025	0	0	0	0.0001	0.0004	0	0.0004	0	0.0001	0.0019	0	0	0	0.0001	0	0	0.0002	0.0003	0	0.0002	0	0.0009	0	0	0	0.0018	0.001	0.0001	0.0001	0	0	0	0	0	0	0	0.0001	0	0	0	0	0.0002	0.0004	0	0.0005	0	0.0001	0.001	0	0	0	0.0008	0.0002	0	0	0.0009	0	0	0	0	0	0	0	0	0	0	0	0	0	0	0.0001	0	0.0041	0.0013	0	0	0	0	0.0001	0.0004	0	0	0	0	0	0	0.0008	0	0	0	0	0	0	0	0.0019	0	0	0.0059	0	0.0001	0	0	0.0001	0	0	0	0	0.0009	0.0003	0	0	0	0	0.0006	0	0.0002	0		0	0	0	0.0003	0	0	0	0.0004	0	0	0.0004	0	0	0	0.0002	0	0.0006	0	0	0	0.0003	0	0.0001	0.0006	0	0	0	0	0.0007	0	0	0	0	0	0	0	0	0.0007	0	0.0014	0	0.0015	0	0	0	0	0	0	0	0	0	0.0007	0	0	0	0	0.0002	0.0002	0	0.0002	0	0	0	0	0	0	0.0006	0	0	0	0	0	0	0.0001	0	0	0.0009	0	0.0002	0	0	0	0.0185	0.0001	0.0001	0.0015	0	0	0	0	0	0.0013	0.001	0	0.0001	0	0	0.0001	0.0063	0	0		0.0099	0.0002	0.0022	0	0	0.0005	0	0	0	0.0001	0	0	0.0031	0	0	0	0	0	0	0.0004	0	0.0012	0	0.0009	0	0	0	0	0	0.0003	0	0	0	0	0	0	0	0.0003	0	0	0.0004	0	0	0.0001	0	0	0	0	0.0001	0	0	0.0002	0	0	0	0	0	0	0.0002	0	0.0013	0	0	0	0	0	0	0	0	0.0002	0.0003	0.0001	0	0	0	0	0	0	0	0	0.0004	0	0.0009	0	0	0	0.0001	0.0042	0	0	0.0002	0	0	0.0001	0	0	0	0	0	0.0005	0	0	0	0	0	0	0.0002	0	0.0021	0.0003	0	0	0	0	0	0	0	0	0.0009	0	0	0	0	0.0001	0	0	0	0.0033	0	0	0.0006	0	0.0009	0	0	0.0012	0.0003	0	0	0	0	0	0	0	0.0025	0	0	0	0	0	0	0	0.0003	0.0006	0.0002	0	0	0	0	0	0	0	0	0	0	0	0	0	0	0.0007	0	0	0	0	0	0	0	0	0	0	0	0	0	0	0	0	0	0	0.0003	0	0.0009	0	0	0	0	0	0	0	0	0	0	0.0002	0	0	0.0074	0	0	0	0	0	0	0	0.0007	0.0004	0	0	0	0	0	0	0	0	0	0	0.0009	0	0	0	0.0003	0	0	0.0007	0	0	0.0023	0.0008	0	0	0	0.0001	0	0	0.0013	0	0	0.0008	0.0009	0.0001	0.0002	0	0.0024	0	0	0.0006	0	0.0002	0.0004	0	0	0	0	0	0	0.0001	0	0	0	0.0043	0	0.0013	0	0.0007	0	0.0001	0	0	0	0	0	0	0	0.001	0.0002	0	0	0	0	0	0	0	0	0	0.0001	0	0.0001	0.0002	0.0003	0.0011	0.0003	0	0	0	0	0	0	0	0	0	0		0	0	0	0	0	0	0	0	0	0	0.0006	0.0002	0	0	0	0	0
Human	Nose	Yes	188-2	188	NA	NA	No	No	0.4982	0.0486	0	0.0015	0.0005	0.0015	0.0563	0.0138	0.0163	0.0089	0.0287	0.001	0.0004	0.001	0.0043	0.0014	0.099	0.0073	0.0027	0.0005	0.0007	0.0023	0	0.0007	0	0.2044				0.0019				0.0043											0.001	0.0006		0.0006			0.0007	0.0003	0.0001	0.0003	0.0048	0.0008	0.0032	0.0005	0	0.0003	0.0213	0.0082	0.0041	0		0.0005	0.0011	0.0003	0	0	0.0016	0	0.0007	0.0118	0.0004	0.0001	0.0002	0.0175	0	0.0003	0.0414	0.0004	0.0314	0	0	0.0033	0.0001	0	0.0003	0	0	0.0006	0	0.0007	0.0002	0.0009	0	0	0	0.0001	0	0	0	0	0	0	0	0	0	0	0	0.0001	0	0	0	0	0	0	0	0	0	0	0	0	0	0.0002	0.0001	0	0	0.0002	0	0.0006	0	0	0	0	0.0001	0	0	0	0	0	0	0	0	0	0	0	0	0	0	0	0	0	0	0	0	0	0	0	0	0.0006	0.0007	0.0004	0	0.0001	0	0	0	0	0	0	0	0	0	0	0	0	0	0	0	0	0	0.0001	0.0001	0.0001	0.0002	0	0	0	0	0	0.0049	0	0	0.0001	0	0.0005	0	0	0	0	0	0	0	0	0	0	0	0	0.0002	0	0	0.0058	0	0	0	0	0	0	0	0	0	0.0004	0	0.0003	0	0	0	0	0	0	0	0	0	0	0.0008	0	0	0	0	0	0	0	0	0	0	0	0	0	0	0	0	0		0	0.0002	0	0	0	0	0	0	0	0	0	0	0	0.0001	0	0	0	0	0	0	0	0	0	0.0006	0	0	0	0	0.0001	0	0	0	0	0	0	0	0	0	0	0	0	0	0	0	0	0	0	0	0	0	0	0.0004	0	0	0	0	0	0.0003	0.0001	0	0.0001	0	0	0	0	0	0	0	0	0	0	0	0	0	0	0	0	0	0	0	0	0	0.0007	0	0	0	0	0	0	0	0.0002	0.0012	0	0	0	0	0	0	0	0	0.0003		0.0002	0.0001	0.0004	0	0	0.0001	0	0	0	0.0005	0	0	0	0	0	0	0	0	0	0.0001	0.0001	0	0	0	0	0	0	0.0001	0	0.0003	0.0002	0	0	0	0	0	0	0.0001	0	0	0	0	0	0.0002	0	0	0	0	0	0	0	0	0	0	0	0	0	0	0	0	0.0003	0	0	0	0	0	0	0.0002	0	0.0001	0	0	0	0	0	0	0	0	0	0	0	0	0	0	0	0.0003	0	0	0	0	0	0	0	0	0	0	0	0	0	0	0	0	0	0	0	0	0	0	0	0	0	0	0	0	0	0.0033	0	0	0	0	0	0	0	0.0002	0.0001	0	0	0	0	0	0	0	0	0	0	0.0001	0	0	0	0	0	0	0	0	0.0002	0	0	0	0	0	0	0	0.001	0	0	0	0	0	0.0001	0	0	0.0003	0	0	0	0	0	0	0	0	0	0	0	0.0003	0	0	0	0	0	0	0.0011	0	0	0	0.0002	0	0	0.0001	0	0.0001	0.0006	0	0	0	0	0	0	0	0	0	0	0	0	0	0	0	0	0	0.0011	0	0	0	0	0	0	0	0	0	0	0	0	0	0	0	0	0	0	0	0	0	0	0.0007	0	0	0	0	0	0	0	0	0	0	0	0	0	0	0	0.0003	0	0	0	0	0	0.0001	0	0	0.0003	0	0	0	0.0002	0	0	0	0	0	0	0	0	0	0	0.0009	0	0	0	0	0	0	0	0.0003	0	0	0	0	0	0	0	0	0.0002	0	0	0	0	0	0	0	0	0	0.0004	0	0	0.0009	0	0	0	0	0	0	0		0	0.0002	0	0	0	0	0	0	0	0	0	0	0	0	0	0	0
Human	Nose	Yes	189-3	189	NA	NA	No	No	0.1443	0.0397	0	0.0015	0.0023	0.0014	0.0002	0.0008	0.0089	0	0.0416	0.0016	0.274	0	0.0144	0.0014	0.043	0.0043	0	0.0024	0.0015	0.0043	0	0.0098	0	0.4026				0.01				0.004											0.0003	0.0112		0.0004			0.0012	0.0008	0.001	0.0043	0.0075	0	0.0117	0.0005	0.0188	0.005	0.0071	0.0005	0.004	0.0055		0.0027	0.0009	0.0002	0	0	0.0082	0.0008	0	0.0002	0.0026	0.0015	0.0104	0.0134	0.0002	0.0002	0.0005	0	0.0012	0.0002	0.0003	0.0059	0	0.0009	0.0015	0	0.0001	0	0.0002	0.0013	0.049	0.0035	0	0	0	0	0	0	0	0	0	0	0	0	0	0	0	0	0.0009	0	0	0	0	0	0	0	0	0	0.0001	0	0	0	0	0	0	0.0085	0	0	0	0.0005	0	0	0.0026	0.0001	0	0.0001	0	0	0	0.0005	0.0003	0	0.0019	0	0	0	0	0	0	0	0	0	0.0005	0	0.0008	0	0	0	0.0043	0.0007	0	0.0002	0	0	0	0	0	0	0.0011	0	0	0	0.0001	0	0.0006	0.0011	0	0.0007	0	0	0.003	0	0.0007	0	0.0004	0.0003	0	0	0	0	0	0.0002	0	0.0009	0	0	0	0	0	0	0	0	0	0	0	0.0046	0	0	0	0	0	0	0	0	0.0001	0	0	0	0	0	0.0003	0.0005	0	0.0001	0	0	0	0.0012	0	0	0	0	0.0011	0	0	0	0.0009	0.0006	0.0007	0	0.0021	0.0005	0.0023	0	0	0	0.0016	0	0.0032	0		0	0.0004	0	0	0	0	0	0	0	0.003	0	0	0.0003	0	0	0	0	0	0	0	0.0002	0	0	0.0017	0.0005	0	0.0001	0	0	0	0	0	0	0	0	0	0	0.0063	0	0.0001	0	0.0234	0	0.0026	0.0001	0	0	0	0.0002	0	0	0.0012	0	0	0	0	0.0004	0.0012	0.0001	0.0005	0.0002	0	0	0	0	0	0	0	0.0003	0	0	0	0	0.0001	0	0	0.0004	0	0	0.0001	0	0	0.0184	0.0001	0	0.0001	0	0	0	0	0.0024	0	0.0005	0	0	0	0	0	0.0065	0	0.0003		0.0009	0.0017	0.0021	0	0	0.0003	0	0.0003	0.0001	0.0003	0.0001	0	0.0047	0	0.0001	0	0	0	0	0	0.0005	0	0	0	0	0	0	0	0	0.0012	0	0	0	0	0	0	0	0	0	0	0.0004	0	0	0	0	0	0	0	0	0	0	0.0006	0	0	0	0	0	0.0001	0	0	0	0	0	0	0	0	0	0	0	0	0	0.0004	0	0	0.0001	0	0	0	0	0	0	0	0	0	0	0	0.0001	0.0052	0	0.0002	0	0	0	0.0005	0	0	0	0.0002	0	0	0	0	0	0	0	0	0.0001	0.0005	0.0004	0	0	0	0	0	0	0	0.0004	0.0007	0.0011	0	0	0	0	0.0009	0	0	0	0.0084	0	0	0	0.0008	0	0	0	0.001	0	0	0	0	0	0	0	0	0.0032	0.0002	0	0	0	0	0	0	0.0003	0	0	0	0	0	0	0	0	0.0007	0	0.0003	0	0	0	0	0.0001	0.0041	0	0	0	0.0011	0	0	0	0.0001	0	0	0.0006	0	0	0	0	0	0	0	0.0012	0.0003	0.0005	0	0	0	0	0	0	0.0003	0	0	0	0	0	0	0	0	0	0	0	0	0	0	0	0	0	0.0012	0	0	0	0	0	0	0	0	0.0014	0.0003	0	0	0	0	0	0.0022	0	0.0004	0.0003	0	0	0	0	0.0005	0	0	0.0007	0.0002	0	0	0	0	0.0042	0	0.0067	0	0	0.0008	0	0	0	0	0	0	0	0	0	0	0	0.0008	0	0.0008	0.0006	0	0	0.0006	0	0.0012	0.0001	0	0.0002	0	0	0	0	0.0001	0.0006	0	0	0.0004	0.0024	0.0002	0.0027	0	0	0	0	0	0	0	0	0.0009	0	0	0.0005	0	0	0	0	0	0	0	0		0	0	0	0	0	0	0	0.0001	0	0	0	0	0.0018	0	0	0	0
Human	Nose	Yes	188-3	188	NA	NA	No	Yes	0.5753	0.0292	0	0.0007	0.0011	0.0024	0.0412	0.0004	0.0018	0.0008	0.0063	0.0001	0.0008	0	0.0009	0.0002	0.2197	0.0047	0.0001	0	0.0001	0.0004	0	0.0004	0	0.1134				0.002				0.0038											0.0018	0.0005		0.0002			0	0.0005	0.0005	0.0003	0.002	0.0009	0.003	0	0.001	0.0002	0.0029	0.005	0.0031	0		0.0003	0.0015	0.0003	0	0.0003	0.002	0.0001	0.0003	0.0002	0.0001	0.0003	0.0002	0.0029	0.0009	0.0004	0.0154	0	0.0051	0	0	0.0024	0.0007	0	0.003	0	0	0	0.0002	0.0026	0	0.0009	0	0	0	0	0	0	0	0	0	0	0	0	0	0.0001	0	0	0	0	0	0	0	0	0	0	0.0008	0.0001	0	0.0005	0	0.0001	0	0.001	0	0	0.0001	0.0004	0	0	0	0	0	0	0	0.0001	0	0	0	0.0001	0	0.0002	0	0	0	0	0.0001	0	0	0	0.0001	0	0.0003	0.0001	0	0	0	0.0001	0.0001	0.0005	0	0.0003	0	0.0002	0	0	0	0	0	0	0	0	0.0001	0	0	0	0	0	0	0	0.0001	0	0	0	0	0	0.0001	0	0	0	0	0.0005	0	0	0	0	0	0	0	0	0	0	0.0001	0	0	0	0.0004	0	0	0.0005	0	0.0004	0	0	0	0	0	0	0	0	0	0.0001	0	0.0003	0	0	0	0	0	0	0	0	0	0	0	0	0	0	0	0	0	0	0	0.0001	0	0	0.0002	0	0	0		0	0	0	0	0	0	0	0	0	0	0	0	0	0	0	0	0	0	0	0	0	0	0	0.0065	0	0	0	0	0	0	0	0	0	0	0	0.0004	0	0	0	0.0032	0	0	0	0	0	0	0	0	0	0	0	0	0	0	0	0	0	0.0003	0.0001	0	0	0	0	0	0	0	0	0	0	0	0	0	0	0	0	0	0	0	0	0	0.0002	0	0.0007	0	0	0.0001	0	0	0	0	0	0.0001	0.0011	0	0.0001	0	0	0.0031	0	0	0		0.0005	0.0001	0.0004	0.0001	0	0	0	0	0	0	0	0	0.0001	0	0	0	0	0	0	0.0014	0.0042	0	0	0	0	0	0	0	0	0.0003	0	0	0	0	0	0	0.0001	0	0	0	0	0	0	0.0006	0	0	0	0.0003	0	0	0	0	0	0	0	0	0	0.0008	0.0014	0	0.0001	0	0	0	0	0	0	0.0006	0	0.0002	0	0.0001	0	0	0	0	0	0	0	0	0	0	0	0	0	0	0	0	0	0	0	0.0003	0	0	0	0	0	0	0	0	0	0	0	0	0	0	0	0	0.0002	0	0	0	0	0	0	0	0.0001	0.0001	0	0	0	0	0	0	0	0	0	0	0	0	0	0	0	0	0	0.0001	0	0	0	0	0	0	0	0	0	0	0.0001	0	0	0	0	0	0.0007	0	0	0	0	0	0	0	0	0	0	0.0002	0	0	0	0	0	0	0	0	0	0	0	0	0.0003	0	0	0	0.0005	0	0	0	0	0	0	0	0	0.001	0.0048	0	0	0	0	0	0	0	0	0	0	0	0	0	0	0	0	0	0	0	0	0	0	0	0	0	0	0	0	0	0	0	0	0	0	0	0.0001	0	0	0	0	0.0001	0	0	0	0	0	0	0	0	0	0	0	0	0	0	0	0	0	0	0	0.0003	0	0	0	0	0	0.0001	0	0	0	0	0	0	0	0	0	0	0	0	0	0.0002	0	0	0	0	0	0	0	0	0	0	0	0	0	0	0	0	0.0001	0	0	0	0	0	0	0	0	0	0.0003	0.0006	0	0	0	0	0	0	0	0	0		0	0	0	0	0	0	0	0	0	0	0	0	0	0	0	0	0
Human	Nose	Yes	188-5	188	NA	NA	No	No	0.1571	0.0221	0	0	0.0002	0.0002	0.2353	0.0002	0.0196	0	0.0018	0	0.0063	0	0.0003	0	0.4829	0.0004	0	0	0.0001	0	0	0.0097	0	0.0638				0.0007				0.0019											0	0.0021		0			0	0	0	0	0.0023	0	0.0028	0	0	0	0.0079	0.0004	0.0017	0		0.0002	0.0004	0	0	0.0006	0.0005	0	0.0003	0	0	0	0.0002	0.0015	0.0046	0	0.0109	0	0.0073	0	0	0.0005	0	0	0	0	0	0	0	0.0005	0	0.0001	0	0	0	0.0002	0	0	0	0	0	0	0	0	0	0	0	0	0	0	0	0	0	0	0	0	0	0	0	0	0	0	0	0	0	0	0	0	0	0	0	0	0	0	0	0	0	0	0	0	0	0	0	0	0	0	0	0	0	0	0	0	0	0	0	0	0	0	0	0.0048	0	0.0003	0	0	0	0	0	0	0	0	0	0	0.0003	0	0	0	0	0	0	0	0	0	0	0	0	0	0	0	0.0001	0	0	0.0001	0	0	0	0	0	0	0	0	0	0	0	0	0	0	0	0	0	0	0	0	0	0	0	0	0	0	0	0	0	0	0	0	0	0	0	0	0	0	0	0	0	0	0	0	0	0	0	0	0	0	0	0	0	0	0	0	0	0		0	0	0	0	0	0	0	0	0	0.0003	0	0	0	0	0	0	0	0	0	0	0	0	0	0.0001	0	0	0	0	0	0	0	0	0	0	0	0	0	0	0	0	0	0	0	0	0	0	0	0	0	0	0	0.0004	0	0	0	0	0	0	0.0006	0	0	0	0	0	0	0	0	0	0	0	0	0	0	0	0	0	0	0	0	0	0	0	0	0	0	0	0	0	0	0	0	0	0	0	0.0001	0	0	0	0	0	0		0	0	0.0008	0	0	0	0	0	0	0	0	0	0.0013	0	0	0.0001	0	0	0	0	0	0	0	0	0	0	0	0	0	0.0003	0	0	0	0	0	0	0	0	0	0	0	0	0	0.0001	0	0	0	0	0	0	0	0	0	0	0	0	0	0.0001	0	0	0	0.0001	0	0	0	0	0	0.0009	0	0.0005	0	0	0	0	0	0	0	0	0	0	0	0	0	0	0	0	0	0.0001	0	0	0	0	0	0	0	0	0	0	0	0	0	0	0	0	0	0.0003	0	0	0.0001	0	0	0	0	0	0	0	0	0	0	0	0	0	0	0	0	0	0	0.0001	0	0	0	0	0	0	0	0.0002	0	0	0	0	0	0	0	0	0	0	0	0	0	0	0	0	0	0	0	0	0	0	0.0003	0	0	0	0	0.0001	0	0	0	0	0.0001	0	0	0	0	0	0	0	0	0	0	0	0	0	0	0	0	0	0	0	0	0	0	0	0	0	0	0	0	0	0	0	0	0	0	0	0	0	0	0	0	0	0	0	0	0	0	0	0	0	0	0	0	0	0	0	0	0	0	0	0	0	0	0.0007	0	0	0	0	0	0	0	0	0	0	0	0	0	0	0	0	0	0	0	0	0	0	0	0	0	0.0004	0.0021	0	0	0	0	0	0	0	0	0	0	0	0	0	0	0	0	0	0	0	0	0	0.0002	0.0002	0	0	0	0	0	0	0	0	0	0	0	0	0	0	0	0	0	0	0	0	0	0	0	0	0	0	0		0	0	0	0	0	0	0	0	0	0	0	0	0	0	0	0	0
Human	Nose	Yes	189-4	189	NA	NA	No	No	0.2179	0.0344	0	0.0053	0.0036	0.0016	0.0472	0.0042	0.0141	0.0026	0.03	0.0005	0.3041	0.0015	0.0114	0.0005	0.0593	0.0057	0.0022	0.0022	0.0026	0.0046	0	0.0031	0.0001	0.2413				0.002				0.0011											0.0014	0.0026		0.0019			0.0051	0.0003	0.0005	0.0002	0.0083	0.0002	0.0027	0.0007	0.0006	0.0049	0.0114	0.0025	0.0047	0.0023		0.0005	0.0018	0.0005	0.0001	0	0.0015	0.0001	0.0008	0.0041	0.0009	0.001	0.0036	0.0052	0.0013	0.0018	0.0005	0.0007	0.0253	0.0001	0.0008	0.0017	0.0002	0.0002	0.0017	0	0.0005	0	0.0001	0.0014	0.0352	0.0016	0	0	0	0	0	0	0	0	0	0	0	0	0.0001	0.0002	0	0.0002	0	0	0	0	0	0.0001	0	0	0.0001	0	0	0	0	0.0001	0	0	0	0.0022	0.0002	0	0	0	0	0	0.0006	0.0006	0	0.0002	0.0003	0	0	0.0004	0	0	0.0003	0	0	0	0	0	0	0	0	0.0002	0.0002	0.0001	0.0006	0	0	0.0002	0.0016	0.0017	0	0.0004	0	0	0	0	0	0	0.0004	0	0	0	0	0.0001	0.0002	0.0104	0.0002	0.0003	0	0.0002	0.0006	0.0002	0	0	0.0005	0	0	0	0.0004	0	0	0.0004	0	0.0003	0	0.0001	0	0	0	0	0	0	0.0001	0.0002	0	0.0013	0.0004	0	0	0.0004	0	0	0.0004	0	0	0.0002	0	0	0	0	0.0001	0.0003	0	0	0	0	0	0.0001	0	0	0.0002	0	0.0002	0	0	0	0	0	0	0	0	0	0.0001	0.0001	0	0	0.0015	0.0001	0.0013	0		0.0002	0.0008	0	0	0	0	0	0.0001	0	0.0006	0	0	0	0	0	0.0001	0	0	0	0	0.0003	0	0	0.0008	0	0	0.0002	0	0.0005	0	0.0001	0.0001	0	0	0	0	0	0.0001	0.0001	0.0014	0	0.0012	0	0	0	0	0	0	0	0.0003	0	0.0005	0	0	0	0	0.0001	0.0008	0.0001	0	0	0	0	0	0	0	0.0001	0.0001	0.0019	0	0	0	0.0001	0	0	0	0.0002	0	0	0.0003	0	0	0.0062	0.0003	0.0001	0.0003	0	0	0	0	0.0009	0.0004	0.0002	0	0	0.0001	0	0	0.0017	0.0003	0		0.0023	0.0002	0.0015	0	0	0.0003	0.0002	0	0.0024	0.0001	0	0	0.0014	0	0	0	0	0	0	0	0.0001	0	0	0	0	0	0	0.0001	0	0.0007	0	0	0.0001	0	0	0	0	0.0002	0	0	0.0001	0	0	0	0	0	0	0.0001	0.0001	0	0	0.0002	0	0	0	0	0	0.0001	0	0	0.0004	0	0	0	0	0	0	0	0.0003	0.0007	0	0	0	0	0	0	0	0	0	0	0.0001	0	0	0	0	0.0004	0.0001	0.0003	0	0.0001	0.0002	0	0	0	0	0	0	0	0	0	0	0	0	0	0	0	0	0.0001	0.0002	0	0	0	0	0	0.0001	0	0	0.0003	0.0003	0	0	0	0	0.0003	0	0	0	0.0016	0	0	0.0001	0	0.0001	0	0.0003	0.0007	0	0	0	0	0	0	0	0	0.0028	0	0.0003	0	0	0	0	0	0.0002	0	0	0	0	0	0	0	0	0	0	0	0.0001	0	0	0	0	0.0006	0	0	0	0	0	0	0.0007	0.0003	0	0	0.0002	0	0	0	0.0004	0	0	0.0009	0.0058	0	0.0009	0	0	0	0	0	0	0	0	0	0	0	0	0	0	0	0	0	0.0001	0.0001	0	0	0	0	0	0	0	0	0	0	0	0	0	0	0.001	0	0.0003	0	0	0	0	0.002	0	0.0002	0.0002	0.0002	0	0	0	0.0003	0	0	0.0003	0	0	0.0001	0	0	0.0006	0	0.001	0	0	0.0006	0	0	0	0	0	0.0001	0	0.0003	0	0	0	0	0	0	0	0.0001	0	0.0007	0	0	0	0	0.0001	0	0	0	0	0.0014	0.0001	0	0	0.0001	0	0	0	0	0	0	0	0	0	0	0.0001	0.0008	0.0002	0	0	0	0	0	0	0	0	0	0		0	0	0	0.0001	0	0	0	0	0	0	0	0	0	0	0	0	0
Human	Nose	Yes	191-2	191	NA	NA	No	No	0.1235	0.4412	0.0003	0.0017	0.0017	0.001	0.0162	0.0478	0.0099	0.0028	0.0076	0.0012	0.2139	0.0027	0.0021	0.0044	0.0361	0.0026	0.0027	0.0012	0.0017	0.0008	0.0024	0.0014	0.0003	0.0728				0.0039				0.0008											0.0009	0.001		0.0011			0.0013	0.0017	0.0004	0.0003	0.0018	0.0002	0.001	0.0005	0.0006	0.0035	0.0037	0.0012	0.0006	0.0001		0.0001	0.003	0.0002	0.0006	0.0005	0.0005	0	0.0004	0.0001	0.0005	0.0002	0.0054	0.0012	0.0008	0	0.0009	0	0.0012	0.0002	0.0001	0.0004	0.0002	0.0002	0.0018	0.0002	0.0001	0.0001	0.0002	0.0005	0.0006	0.0005	0	0	0	0.0005	0	0	0	0	0	0	0	0	0	0	0	0	0	0	0	0	0	0	0	0.0001	0	0	0	0.0003	0	0	0	0	0	0.0007	0	0	0	0	0	0	0	0.0001	0	0	0	0	0.0002	0.0002	0	0	0	0	0	0	0	0	0	0	0	0	0	0	0	0	0.0002	0	0.0002	0.0007	0	0.0003	0	0	0	0	0	0	0.0002	0	0	0	0	0	0	0.0002	0	0	0	0	0	0	0	0	0	0	0	0	0.0002	0	0	0	0	0	0	0	0	0	0	0	0	0	0	0	0	0	0	0	0	0.0002	0	0	0	0	0	0	0	0	0	0	0	0	0	0.0002	0	0	0	0	0	0	0	0	0.0004	0	0	0.0001	0	0	0	0	0	0	0	0.0002	0	0	0	0	0	0.0001		0	0	0.0005	0	0	0	0	0	0	0	0	0	0	0	0	0	0	0	0	0	0	0	0.0001	0.0002	0	0	0	0	0	0	0	0	0	0	0	0.0001	0	0.0001	0	0.0001	0	0	0	0	0	0	0	0	0	0	0	0.0003	0	0	0	0	0	0	0.0026	0	0	0	0	0	0	0	0.0001	0	0	0	0	0	0	0	0	0	0	0	0	0	0	0	0.0011	0	0.0001	0.0004	0	0	0	0	0.0002	0	0.0006	0.0002	0	0	0	0	0	0	0		0.0003	0	0	0	0	0	0	0	0	0	0	0	0.006	0.0006	0	0	0	0	0	0.0003	0	0	0	0	0	0	0	0	0.0001	0.0002	0	0	0.0001	0	0	0	0	0	0	0	0	0.0001	0	0	0	0	0	0	0	0	0	0	0	0	0	0	0	0.0001	0	0	0.0001	0	0	0	0	0	0	0.0004	0.0001	0	0	0	0	0	0	0	0.0002	0	0	0	0	0	0	0	0	0	0.0001	0	0	0.0001	0.0003	0.0001	0	0.0001	0	0	0	0	0	0	0	0	0	0	0	0	0.0002	0	0	0.0002	0	0	0	0	0	0	0	0	0	0	0	0	0	0	0	0	0	0.0001	0	0	0	0	0	0	0	0.0001	0	0	0	0	0	0	0	0	0	0.0005	0	0	0	0	0	0	0.0001	0	0	0	0	0	0.0002	0	0	0.0002	0	0	0	0.0001	0	0	0.0005	0	0	0	0	0.0001	0	0	0.0001	0	0	0	0.0003	0	0	0.0001	0	0	0	0.0001	0.0001	0	0.0003	0	0.0001	0	0	0	0	0	0	0	0	0	0	0	0	0	0.0003	0	0	0	0	0	0.0001	0	0	0	0	0	0	0	0	0	0	0	0	0	0	0	0	0	0	0.0001	0	0	0	0	0	0	0	0	0	0	0	0	0	0	0	0	0	0.0001	0.0001	0.0012	0	0	0	0	0	0.0001	0	0	0.0001	0	0	0	0	0	0	0	0	0	0	0	0	0	0.0002	0	0	0	0.0001	0	0	0	0	0	0	0	0	0	0	0	0	0	0	0	0	0	0	0	0	0	0	0.0004	0	0	0	0	0	0	0		0	0	0	0	0	0	0	0	0	0	0	0	0	0	0	0	0
Human	Nose	No	192-1	192	NA	NA	Yes	No	0.0418	0.4123	0.0013	0.0413	0.009	0.0021	0.0038	0.0555	0.0328	0.1177	0.0072	0.0028	0.0035	0.0051	0.0075	0.0049	0.0359	0.0086	0.0014	0.0028	0.0025	0.002	0.0026	0.0022	0.0002	0.1932				0.0047				0.0145											0.0005	0.0033		0.0144			0.0007	0.0018	0.0007	0.0021	0.0063	0.0009	0.0043	0.0002	0.0016	0.001	0.0061	0.0025	0.0278	0.0003		0.0007	0.0052	0.0002	0.0003	0.0002	0.001	0.0002	0.0004	0.0005	0.0009	0.0004	0.0007	0.0014	0.0044	0.0004	0.0009	0.0003	0.0006	0.0001	0	0.0114	0.0002	0	0.002	0.0005	0.0009	0.0002	0.0007	0.0002	0.0016	0.0009	0	0	0	0.0005	0	0	0	0	0	0	0	0	0	0.0001	0	0	0	0	0	0	0	0	0	0	0	0	0.0001	0	0	0	0.0002	0.0003	0	0.0012	0	0	0.003	0.0001	0	0	0.0003	0.0002	0	0	0	0	0.0001	0.0014	0	0	0.0001	0	0	0	0	0	0.0002	0	0	0	0.0001	0	0.0001	0	0	0	0	0.0017	0	0	0	0	0	0	0	0	0.0009	0	0	0.0001	0.0001	0	0	0.0005	0	0	0	0	0.0003	0	0	0	0	0	0	0	0.0001	0	0	0	0	0.0001	0	0	0.0001	0	0	0	0	0	0	0	0	0.0003	0.0001	0	0	0	0	0.0001	0	0	0	0	0	0	0	0	0	0.0001	0	0	0	0	0	0	0	0	0.0003	0	0.0001	0	0	0	0	0.0002	0	0.0001	0	0	0	0.0004	0	0	0.0005	0	0	0		0	0	0.0004	0.0001	0.0002	0	0	0	0	0.0002	0	0	0	0	0	0	0	0	0	0	0.0001	0	0.0003	0.0004	0	0	0	0	0	0	0	0.0002	0.0006	0.0002	0	0.0001	0	0.0001	0	0.0001	0	0.0007	0	0	0	0	0	0	0	0	0	0.0002	0.0001	0	0	0.0002	0	0	0.0016	0	0	0.0002	0	0	0	0	0	0	0	0	0	0	0.0002	0	0	0	0	0	0.0001	0	0	0	0.0003	0	0.0001	0	0	0	0	0	0.0002	0.0005	0.0003	0.0003	0.0001	0	0	0.0098	0.0001	0	0		0.0034	0.0003	0.0021	0	0	0	0	0.0014	0	0	0.0002	0	0.0073	0.0002	0	0	0	0	0	0.0006	0	0	0	0	0	0.0001	0	0.0001	0	0	0	0	0	0	0	0	0	0.0001	0	0	0.0004	0	0	0	0	0	0	0	0	0	0	0	0	0	0	0	0	0.0002	0.0001	0	0	0.0001	0	0	0	0	0	0	0.0001	0.0003	0	0	0	0	0.0001	0.0001	0	0	0	0	0	0	0.0001	0	0	0.0001	0	0	0	0	0.0001	0.0002	0	0	0	0	0	0	0	0	0	0	0	0	0	0	0	0	0	0.0001	0	0	0	0	0	0	0	0	0	0.0001	0	0	0	0	0	0	0	0.0004	0	0	0	0	0	0	0	0.0005	0	0	0.0001	0	0.0001	0	0	0.0001	0.001	0.0002	0.0001	0	0.0002	0	0	0	0.0001	0	0	0	0	0	0.0002	0	0	0.0001	0	0.0002	0.0001	0.0001	0	0	0.0005	0.0002	0	0	0	0.0002	0	0	0	0	0	0	0	0	0	0	0	0	0	0.0002	0	0	0.0007	0	0.0001	0	0	0	0	0	0	0	0	0	0	0	0	0	0.0001	0	0	0	0	0	0.0001	0	0	0	0	0	0	0	0	0	0	0	0.0001	0	0.0002	0	0	0	0	0	0	0	0	0	0	0	0	0	0.0001	0	0	0	0	0.0001	0	0	0.0003	0	0	0.0019	0	0	0	0	0.0001	0	0	0	0	0.0001	0	0	0	0	0	0.0001	0	0.0007	0	0.0003	0	0	0.0002	0	0.0011	0	0	0.0001	0	0.0001	0	0	0	0	0	0	0	0	0	0	0	0	0	0	0	0	0	0.0002	0	0	0	0.0005	0	0	0	0	0		0	0.0001	0	0	0	0	0.0001	0	0	0	0	0.0001	0	0	0	0	0
Human	Nose	Yes	190-2	190	NA	NA	No	No	0.3206	0.0151	0.0201	0.0018	0.0011	0.0016	0.0206	0.0377	0.0112	0.0324	0.0065	0.002	0.0015	0.0055	0.0024	0.0049	0.3254	0.0045	0.0025	0.0019	0.0021	0.0001	0.0014	0.0018	0.0005	0.1748				0.0039				0.0015											0.001	0.0516		0.0016			0.0009	0.0008	0.0004	0.0006	0.0033	0.0005	0.0032	0.0004	0.0003	0.0008	0.0055	0.0009	0.0007	0.0002		0.0011	0.0023	0.0002	0.0004	0.0003	0	0	0.0011	0.0001	0.001	0.0005	0.0006	0.0013	0.0009	0.0006	0.0128	0	0.0367	0.0002	0.0003	0.0008	0	0.0001	0.0005	0.0004	0.0001	0.0003	0.0005	0.0004	0.0003	0.0003	0	0	0	0.0003	0	0	0	0	0	0.0001	0	0	0	0.0001	0	0.0003	0	0	0	0	0	0	0.0001	0	0	0	0	0.0001	0	0	0.0001	0.0002	0	0.0004	0	0	0.0001	0	0	0	0	0	0.0001	0.0001	0	0	0	0.0001	0	0	0.0002	0	0	0	0	0	0	0	0	0	0	0	0	0	0.0001	0.0001	0.0003	0.0003	0	0	0	0	0	0.0001	0	0	0.0004	0.0002	0	0	0	0	0	0.0001	0.0001	0.0001	0	0	0.0001	0	0.0001	0	0	0	0	0	0.002	0	0	0	0	0.0001	0	0	0	0	0	0	0	0	0	0	0	0	0.0001	0	0	0.0002	0	0.0002	0.0002	0	0	0	0	0	0	0	0	0.0001	0	0.0001	0	0	0	0	0	0	0	0	0.0001	0	0	0	0	0	0	0	0	0	0	0.0001	0	0	0.0004	0	0	0		0	0	0	0	0.0001	0	0	0	0	0	0	0	0	0	0	0	0	0	0	0	0	0	0.0001	0.0004	0	0	0.0001	0	0	0	0	0	0	0	0	0	0	0	0	0.0004	0	0.0002	0	0	0	0	0	0	0	0	0	0.0002	0	0	0	0.0002	0.0001	0.0001	0.0011	0	0	0.0001	0	0	0	0	0	0	0	0	0	0	0	0	0	0	0	0	0	0	0	0	0.0004	0	0	0	0	0	0	0	0.0001	0.0001	0.0001	0	0	0	0	0	0	0	0.0002		0	0	0.0001	0	0	0	0	0	0	0	0	0	0.0078	0.0006	0	0	0	0	0.0002	0.0002	0	0	0	0	0	0.0001	0	0	0.0001	0.0004	0	0.0001	0	0	0	0	0	0	0	0	0	0	0	0	0	0	0	0	0	0	0	0	0	0	0	0	0	0.0001	0	0	0	0.0001	0	0.0002	0	0	0	0.0003	0.0002	0	0	0.0002	0	0	0	0	0	0	0	0	0	0	0	0	0	0.0001	0.0001	0	0	0	0.0004	0.0001	0	0	0	0	0	0	0	0	0	0.0002	0	0	0	0	0	0	0.0004	0	0	0	0	0	0	0	0	0	0	0	0	0	0	0	0	0	0	0.0009	0	0.0001	0	0	0	0	0.0001	0.0002	0	0	0	0	0	0	0	0	0	0.0001	0.0001	0	0	0	0	0	0.0004	0	0	0	0	0	0.0002	0	0	0.0002	0	0	0.0004	0	0	0	0.0001	0	0.0001	0	0.0002	0.0003	0	0.0002	0.0001	0	0	0	0	0	0	0	0.0003	0	0	0.0003	0	0	0.0002	0	0.0001	0	0.0001	0	0	0	0	0	0	0	0.0003	0	0	0	0	0	0	0	0	0	0	0	0	0	0.0001	0	0	0	0	0	0	0	0.0003	0	0	0	0	0	0	0	0	0	0.0001	0	0	0	0	0.0001	0	0	0	0	0	0	0	0	0	0	0	0.0013	0	0	0	0	0	0.0001	0	0	0	0	0	0	0	0	0	0	0	0	0	0	0	0	0	0	0	0	0	0	0	0	0	0	0	0.0002	0	0	0	0	0	0	0.0002	0	0	0.0001	0	0	0.0001	0	0.0001	0.0002	0	0.0004	0	0	0	0	0		0	0	0	0	0	0	0	0	0	0.0003	0	0.0001	0	0	0	0	0
Human	Nose	No	192-4	192	NA	NA	No	No	0.0079	0.0046	0.2489	0.0011	0.0002	0	0.0005	0.001	0.0021	0.2389	0.0001	0.0015	0.0002	0.0003	0.0007	0.0002	0.4815	0.0006	0	0.0001	0	0.0008	0	0.0002	0	0.0086				0.0024				0.0003											0.0001	0.0004		0.0001			0	0	0	0	0.0001	0.0001	0.0005	0.0001	0	0	0.0002	0	0.0002	0		0	0.0002	0.0001	0	0	0.0001	0	0	0	0	0	0.0003	0	0.0004	0	0.0002	0.0001	0.0001	0	0	0.0004	0	0.0001	0	0	0	0	0.0001	0	0.0001	0.0001	0	0	0	0	0	0	0	0	0	0	0	0	0	0	0	0	0	0	0	0	0	0	0	0	0	0	0	0	0	0	0	0	0	0	0	0	0.0001	0	0	0	0	0	0	0.0001	0	0	0	0	0	0	0	0	0	0	0.0001	0	0	0	0	0	0	0	0	0	0	0	0	0	0	0	0	0	0	0	0	0	0	0	0	0	0	0	0	0	0	0	0	0	0	0	0	0	0	0	0	0	0	0	0	0	0	0	0	0	0	0	0	0	0	0	0	0	0	0	0.0002	0	0	0	0	0	0	0	0	0	0	0	0	0	0	0	0	0	0	0	0	0	0	0	0	0	0	0	0	0	0	0	0	0	0	0	0	0	0	0	0	0	0.0002	0		0	0	0	0	0	0	0	0	0	0	0	0	0	0	0	0	0	0	0	0	0	0	0	0	0	0	0	0	0	0	0	0	0	0	0	0	0	0	0	0	0	0	0	0	0	0	0	0	0	0	0	0	0	0	0	0	0	0	0	0	0	0	0	0	0	0	0	0	0	0	0	0	0	0	0	0	0	0	0	0	0	0	0	0	0	0	0	0	0	0	0	0	0	0	0	0	0	0	0	0	0		0.0002	0.0001	0	0	0	0	0	0	0	0.0001	0	0	0.0001	0	0	0	0	0	0	0	0	0	0	0	0	0	0	0	0	0.0001	0	0	0	0	0	0	0	0	0	0	0	0	0	0	0	0	0	0	0	0	0	0	0	0	0	0	0	0	0	0	0	0	0	0	0	0	0	0	0	0	0	0	0	0	0	0	0	0	0	0	0	0	0	0	0	0	0	0	0	0	0	0	0	0	0	0	0	0	0	0	0	0.0001	0	0	0	0	0	0	0	0	0	0	0	0	0	0	0	0	0	0	0	0	0	0	0	0	0	0.0001	0	0	0	0	0	0	0	0	0	0	0	0	0	0	0	0	0	0	0	0	0	0	0	0	0	0	0	0	0	0	0	0	0	0.0001	0	0	0	0	0	0	0	0	0	0	0	0	0	0	0	0	0	0	0	0	0	0	0	0	0	0	0	0	0	0	0	0	0	0	0	0	0	0	0	0	0	0	0	0	0	0	0	0	0	0	0	0	0	0	0	0	0	0	0	0	0	0	0	0	0	0	0	0	0	0	0	0	0	0	0	0	0	0	0	0	0	0	0	0	0	0	0	0	0	0	0	0	0	0	0	0	0	0	0	0.0001	0	0	0	0	0	0	0	0	0	0	0	0	0	0	0.0001	0	0	0	0	0	0	0	0	0	0	0	0	0	0	0	0	0	0	0	0	0	0	0	0	0	0	0	0	0	0	0	0		0	0	0	0	0	0	0	0	0	0	0	0	0	0	0	0	0
Human	Nose	Yes	190-5	190	NA	NA	No	No	0.0105	0.8577	0.0001	0.001	0.0006	0.0009	0.0001	0.0009	0.006	0.0292	0.0257	0.0008	0.0001	0	0.0025	0.0001	0.0015	0.0019	0.0002	0.0007	0.0004	0.0009	0	0.0329	0	0.0253				0.0012				0.0003											0	0.0001		0.0005			0.0002	0.0002	0	0.0005	0.0011	0.0002	0.0046	0	0	0.0001	0	0	0.0009	0.0003		0	0.0003	0.0002	0.0001	0.0001	0.0002	0	0.0001	0	0	0	0	0.0019	0.0003	0	0.0003	0.0034	0.0001	0.0006	0.0001	0.0008	0	0	0.0002	0	0.0013	0	0.0001	0	0	0	0	0	0	0	0	0	0	0	0	0	0	0	0	0	0	0	0	0	0	0	0	0	0	0	0	0	0	0	0	0.0001	0	0	0	0	0	0	0	0	0	0	0	0.0001	0	0	0	0	0	0	0	0	0	0	0.0001	0	0	0	0	0	0	0	0	0	0	0	0	0	0	0	0	0	0	0	0	0	0	0	0	0	0	0	0	0	0	0	0	0	0	0	0	0	0.0001	0	0	0	0	0	0	0.0001	0	0	0	0	0	0	0	0	0	0	0	0	0	0	0	0	0	0	0	0	0	0	0	0	0	0	0	0	0	0	0	0.0001	0	0	0	0	0	0	0	0	0	0	0	0	0	0	0	0	0	0	0	0	0	0	0	0	0.0003	0	0	0		0	0	0	0	0	0	0	0	0	0	0	0	0	0	0	0	0	0	0	0	0	0	0	0.0002	0	0	0	0	0	0	0	0	0	0	0	0	0	0	0	0	0	0	0	0	0	0	0	0	0	0	0	0.0001	0	0	0	0	0.0003	0.0003	0	0	0	0	0	0	0	0	0	0	0	0	0	0	0	0	0	0	0	0	0	0	0	0	0	0	0	0	0	0	0	0	0	0	0	0	0	0	0	0	0	0	0		0.0003	0	0	0	0	0	0	0	0	0	0	0	0	0	0	0	0	0	0	0	0	0	0	0	0	0	0	0	0	0.0002	0	0	0	0	0	0	0	0	0	0	0	0	0	0	0	0	0	0	0	0	0	0	0	0	0	0	0	0	0	0	0	0	0	0	0	0	0	0	0	0	0	0	0	0	0	0	0	0	0	0	0	0	0	0	0	0	0	0	0	0	0	0	0	0	0	0	0	0	0	0	0	0	0	0	0	0	0	0	0.0001	0.0001	0	0	0	0	0	0	0	0	0	0	0	0	0	0.0001	0	0.0001	0	0.0005	0	0	0	0	0	0	0	0.0001	0	0	0	0	0	0	0	0	0.0002	0	0	0	0	0	0	0	0	0	0	0	0	0	0	0	0	0	0	0	0	0	0	0	0	0	0	0	0.0001	0	0	0	0	0	0	0	0	0	0	0	0	0	0	0.0002	0	0	0.0002	0	0	0	0	0	0	0	0	0	0	0	0.0001	0	0	0	0	0	0	0	0	0	0	0	0	0	0	0	0	0	0	0	0	0	0.0001	0	0	0	0	0	0	0	0	0	0	0	0	0	0	0	0	0	0	0	0	0	0	0	0	0	0	0.0002	0	0	0	0	0	0	0	0.0001	0	0	0	0	0	0	0	0	0	0	0	0	0	0	0	0	0	0	0	0.0001	0	0	0	0	0	0	0	0	0	0	0	0	0	0	0	0	0	0.0001	0.0001	0	0	0.0001	0	0	0	0	0	0	0		0	0	0	0	0	0	0	0.0001	0	0	0	0	0	0	0	0	0
Human	Nose	Yes	191-1	191	NA	NA	Yes	No	0.4966	0.003	0.0001	0.0002	0.0001	0.0002	0.0034	0.0004	0.0005	0.0001	0.0005	0	0.067	0	0.0015	0.0002	0.3852	0	0.0001	0	0	0	0	0.0004	0.0001	0.0404				0.0005				0.0005											0.0002	0.002		0			0	0	0.0001	0.0001	0.0001	0	0.0001	0.0001	0.0002	0.0145	0.0003	0.0015	0.0004	0		0	0.0025	0	0	0	0.0015	0	0	0.0001	0	0.0001	0.004	0	0.0001	0.0005	0.0061	0	0.0006	0	0	0.0001	0	0	0.0001	0	0	0	0	0.0001	0	0.0001	0	0	0	0	0	0	0	0	0	0	0	0	0	0	0	0	0	0	0	0	0	0	0	0	0	0	0	0.0002	0	0	0	0.0002	0	0	0.0002	0.0002	0.0004	0	0	0	0	0	0	0	0	0	0	0	0	0	0	0	0	0	0	0	0	0.0001	0	0	0.0001	0	0	0	0.0001	0.0001	0.0002	0.0001	0	0	0	0	0	0	0	0	0	0	0	0	0	0	0	0	0	0	0	0	0	0	0	0	0	0	0	0	0.0001	0	0	0	0	0	0	0	0	0	0	0	0	0	0	0	0	0	0	0	0	0.0001	0	0	0	0	0	0	0	0	0	0	0	0	0	0	0	0	0	0	0	0	0	0	0	0	0	0	0	0	0	0	0	0	0	0	0	0	0.0001	0	0	0		0	0	0	0	0	0	0	0	0	0	0	0	0	0	0	0	0	0	0	0	0	0	0	0.0001	0	0	0	0	0	0	0	0	0	0	0	0	0	0	0	0	0	0	0	0	0	0	0	0	0	0	0	0	0	0	0	0	0	0	0	0	0	0	0	0	0	0	0	0	0	0	0	0	0	0	0	0	0	0	0	0	0	0	0.0008	0	0	0.0001	0	0	0	0	0	0	0.0002	0	0	0	0	0	0	0	0		0	0	0	0	0	0.0001	0	0	0	0	0	0	0	0	0	0	0	0	0	0	0	0	0	0	0	0	0	0	0	0	0	0	0	0	0	0	0	0	0	0	0	0	0	0	0	0	0	0	0	0	0	0	0	0	0	0	0	0	0	0	0	0.0001	0.0001	0	0	0	0	0.0001	0	0	0	0	0	0	0	0	0	0	0	0	0	0	0	0	0	0	0	0	0	0	0	0	0	0	0	0	0	0	0	0	0	0	0	0	0	0.0001	0	0	0	0	0	0	0	0	0	0	0	0	0	0	0	0	0	0	0	0	0	0	0	0	0	0	0	0	0	0	0	0	0	0	0	0	0	0	0	0	0	0	0	0	0	0	0	0	0	0	0	0	0	0	0	0	0	0	0	0	0	0	0	0	0	0	0	0	0	0	0	0	0	0	0	0	0	0	0	0	0	0	0	0	0	0	0	0	0	0	0	0	0	0	0	0	0	0	0	0	0	0	0	0	0	0	0	0	0	0	0	0	0	0	0	0	0	0	0	0	0	0	0	0	0	0	0	0	0	0	0	0	0	0	0	0	0	0	0	0	0	0	0	0	0	0	0	0	0	0	0	0	0	0	0	0	0	0	0	0	0	0	0	0	0	0	0	0	0	0	0	0	0	0	0	0	0	0	0	0	0	0	0	0	0	0	0	0	0	0	0	0	0	0	0	0	0	0	0	0	0	0	0		0	0	0	0	0	0	0	0	0	0	0	0	0	0	0	0	0
Human	Nose	Yes	191-4	191	NA	NA	No	No	0.5773	0.0013	0	0	0	0.0001	0.0249	0.0007	0.0002	0.0007	0.0012	0	0	0.0001	0.0006	0	0.321	0.001	0	0.0001	0.0001	0	0	0.0006	0	0.0701				0.0002				0.0001											0	0.0234		0			0	0.0002	0.0007	0	0.0009	0	0.0023	0.0001	0	0	0.0012	0.0034	0.0004	0		0	0.0001	0	0	0	0.0005	0	0	0.0001	0	0.0001	0.0023	0	0	0.0005	0.0111	0	0.0079	0	0	0.0003	0.0001	0	0.0003	0	0	0	0	0.0002	0	0.0009	0	0	0	0.0001	0	0	0	0	0	0	0	0	0	0	0	0.0001	0	0	0	0	0	0	0	0.0003	0	0	0	0	0	0	0.0005	0	0	0.0017	0	0	0.0007	0.0003	0	0	0	0	0	0.0001	0	0	0	0	0	0	0	0	0	0	0	0	0	0	0	0	0	0	0	0	0	0	0.0001	0.0038	0	0.0008	0	0	0	0	0	0	0	0	0	0	0	0	0	0	0.0001	0	0	0	0	0	0	0	0	0	0	0	0.0008	0	0	0	0	0	0	0	0	0	0	0	0	0	0	0	0	0	0.0001	0	0	0	0	0	0	0	0	0	0	0	0	0	0	0	0	0	0	0	0	0	0	0	0	0	0	0	0	0	0	0	0.0001	0	0	0	0	0	0	0	0	0	0	0		0	0	0	0	0	0	0	0	0	0	0	0	0	0	0	0	0	0	0	0	0	0	0	0	0	0	0.0001	0	0	0	0	0	0	0	0	0	0	0	0	0.0002	0	0	0	0	0	0	0	0	0	0	0	0	0	0	0	0	0	0	0.0001	0	0	0	0	0	0	0	0	0	0	0	0	0	0	0	0	0	0	0	0	0	0	0	0.0001	0	0	0.0001	0	0	0	0	0	0	0.0001	0	0	0	0	0	0	0	0		0	0	0.0001	0	0	0	0	0	0	0	0	0	0.0001	0	0	0	0	0	0	0	0	0	0	0	0	0	0	0.0001	0	0	0	0	0	0	0	0	0	0	0	0	0	0	0	0	0	0	0	0	0	0	0	0	0	0	0	0	0	0	0	0	0	0	0	0	0	0	0	0	0	0	0	0.0009	0	0	0	0	0	0	0	0	0	0	0	0	0	0	0	0	0	0	0	0	0	0	0	0	0	0.0001	0	0	0	0	0	0	0	0	0	0	0	0	0	0	0	0	0	0	0	0	0	0	0	0	0	0	0	0	0	0	0	0	0	0	0	0	0	0	0	0	0	0	0	0	0	0	0.0002	0	0	0	0	0	0	0	0.0005	0	0	0	0	0	0	0	0	0	0	0	0.0001	0	0	0	0	0	0	0	0	0	0	0	0	0	0	0	0	0	0	0	0	0	0	0	0	0	0.0001	0	0	0	0	0	0	0	0	0	0	0	0	0	0	0	0	0	0	0	0	0	0	0	0	0	0	0	0	0	0	0	0	0	0	0	0	0	0	0	0	0	0	0	0	0	0	0	0	0	0	0	0	0	0	0	0	0	0	0	0	0	0	0.0001	0	0	0	0	0	0	0	0	0	0	0	0	0	0	0	0	0	0.0002	0	0	0	0	0	0	0	0	0	0	0	0	0	0	0	0	0	0	0	0	0	0	0	0	0	0	0	0	0	0	0	0	0	0	0	0	0		0	0	0	0	0	0	0	0	0	0	0	0	0	0	0	0	0
Human	Nose	Yes	190-3	190	NA	NA	No	No	0.1196	0.0464	0.0685	0	0.0001	0.0002	0.0001	0.0002	0.0008	0.4428	0.002	0.0018	0.0016	0.0003	0	0.0002	0.1803	0.001	0.0004	0.0004	0.0005	0.0001	0	0	0	0.1327				0.0019				0.0002											0.0006	0.0516		0			0.0011	0.0009	0	0.0002	0.0002	0	0.0003	0.0007	0	0.0656	0.0011	0	0	0		0.0006	0.0003	0.0002	0	0.0003	0	0	0.0001	0.0001	0	0	0.0005	0.0001	0.0002	0.0002	0.0001	0	0	0	0.0002	0	0	0	0	0	0	0.0004	0	0.0001	0	0	0	0	0	0	0	0	0	0	0	0	0	0	0.0001	0	0	0	0	0	0	0	0	0	0	0	0	0	0	0	0	0.0001	0	0	0	0	0	0	0	0	0	0	0	0	0	0	0	0	0	0	0	0	0	0	0	0	0	0	0	0	0	0	0	0	0	0	0	0	0	0	0	0.0001	0	0	0	0	0	0	0.0002	0.0002	0	0	0	0	0	0.0003	0	0	0	0	0	0	0	0	0	0	0	0	0	0	0	0	0	0	0	0	0	0	0	0	0	0	0	0	0	0	0	0	0	0	0	0	0	0	0	0	0	0	0	0	0	0	0	0	0	0	0	0	0	0	0	0	0	0	0	0	0	0	0	0	0	0	0	0	0	0	0	0	0	0		0	0	0	0	0	0	0	0	0	0.0001	0	0	0	0	0	0	0	0	0	0	0	0	0	0	0	0	0.0001	0	0.0002	0	0	0	0	0	0	0	0	0	0	0.0001	0	0.0002	0	0	0	0	0	0	0	0	0	0	0	0	0	0	0	0	0	0	0	0	0	0	0	0	0	0	0	0	0	0	0	0	0	0	0	0	0.0001	0	0	0	0	0	0	0	0	0	0	0	0.0001	0	0	0	0	0	0	0	0	0	0		0	0	0.0001	0	0	0	0	0	0	0	0	0	0	0	0	0	0	0	0	0	0	0	0	0	0	0	0	0	0	0.0002	0	0	0	0	0	0	0	0	0	0	0	0	0	0.0001	0	0	0	0	0	0	0	0	0	0	0	0	0	0.0001	0	0	0	0	0	0	0	0	0	0	0.0002	0	0	0	0	0	0	0	0	0	0	0	0	0	0	0	0	0	0	0	0	0	0	0.0001	0	0	0	0	0	0	0	0	0	0	0	0	0	0	0	0	0	0	0	0	0	0	0	0	0	0	0	0	0.0002	0	0	0	0	0	0	0	0	0	0	0	0	0	0	0.0001	0	0	0	0.0001	0	0	0	0	0	0	0	0	0	0	0	0	0	0	0	0	0	0	0	0	0	0	0	0.0002	0	0	0	0	0	0	0	0	0.0001	0.0002	0	0	0	0	0	0	0	0	0	0	0	0	0	0	0	0	0.0001	0	0	0	0	0	0	0	0	0	0	0	0	0	0	0	0	0	0	0	0	0	0	0	0	0	0	0	0	0	0	0	0	0	0.0001	0	0	0	0	0	0	0	0	0	0	0	0	0	0	0	0	0	0	0	0	0	0	0	0	0	0	0	0	0	0	0	0	0.0002	0	0	0	0	0	0	0	0	0	0	0	0	0	0	0	0	0	0	0	0	0	0.0001	0	0	0	0	0	0	0	0	0	0	0	0	0	0	0	0	0	0	0	0	0	0.0007	0	0	0	0	0	0	0		0	0	0	0	0	0	0	0	0	0	0	0	0	0	0	0	0.0001
Human	Nose	No	192-3	192	NA	NA	No	No	0.1295	0.1128	0.0001	0.0014	0.0009	0.0002	0.0121	0.0013	0.1101	0.0006	0.0043	0.0001	0.009	0.0001	0.001	0	0.394	0.0001	0.0001	0.0001	0.0001	0.0002	0	0.0005	0	0.2214				0.0017				0.0069											0.0013	0.0755		0.0003			0.0004	0	0.0001	0	0.0042	0	0.0047	0	0.0004	0	0.0012	0.0041	0.0182	0		0.0001	0.0037	0.0002	0	0	0	0.0001	0	0.0003	0.0002	0.0001	0	0.0007	0.0116	0.0001	0.0229	0.0001	0.0194	0	0	0.0013	0	0.0001	0.0004	0	0.0033	0	0	0.0022	0.0005	0.0007	0	0	0	0.0001	0	0	0	0	0	0	0	0	0.0001	0	0	0.0001	0	0	0	0	0	0	0	0	0	0	0	0	0	0	0	0	0	0	0	0	0.0079	0.0001	0	0	0	0.0002	0.0001	0.0001	0	0	0	0.0007	0	0	0.0002	0.0001	0	0	0	0	0	0.0001	0	0	0.0001	0	0	0	0.0001	0	0.0001	0.0057	0	0.0017	0.0001	0	0	0	0	0	0.0008	0	0	0	0.0001	0	0	0.0001	0	0.0001	0	0.0002	0.0003	0	0	0	0	0	0	0	0.0003	0	0	0	0	0	0	0	0	0	0	0	0	0	0	0	0	0	0	0	0	0.0001	0	0	0	0	0	0	0	0	0	0	0	0	0.0001	0.0002	0	0	0	0	0	0	0	0	0	0	0	0	0	0	0	0	0	0	0	0.0002	0	0	0.0003	0	0	0		0	0	0	0	0	0	0	0	0	0.0001	0	0	0	0	0	0	0	0	0	0	0	0	0	0.0002	0	0	0	0	0.0003	0	0	0.0001	0	0.0002	0	0.0004	0	0.0001	0	0.0007	0	0.0007	0	0	0	0	0	0	0	0	0	0.0004	0.0001	0	0	0	0.0001	0	0.0001	0	0	0	0	0	0.0001	0	0	0	0	0	0	0	0	0	0	0	0	0	0	0	0	0.0001	0	0.0001	0	0	0	0	0	0	0	0	0	0	0	0	0	0	0	0	0		0.0003	0	0.0001	0	0	0	0	0.0015	0	0	0	0	0.0004	0	0	0	0	0	0	0	0	0	0	0	0	0	0	0.0001	0	0	0.0001	0	0	0	0	0	0	0	0	0	0.0001	0	0	0	0	0	0	0	0	0	0	0	0	0	0	0	0	0	0	0	0	0	0	0.0002	0	0	0	0.0001	0	0	0	0	0	0	0	0	0	0	0	0	0	0	0	0	0	0	0	0	0	0	0	0	0	0.0012	0	0	0	0	0	0.0001	0	0	0	0	0	0	0	0.0002	0	0.0001	0	0	0	0	0	0	0	0	0.0001	0	0	0	0	0.0001	0	0	0	0.0003	0	0	0	0	0	0	0	0.0003	0	0.0001	0	0	0	0	0	0	0.0006	0	0.0001	0	0	0	0	0	0.0001	0	0.0001	0	0	0	0	0	0	0	0	0.0002	0.0002	0	0	0	0.0002	0	0	0	0	0	0	0	0	0	0.0001	0	0	0	0	0	0	0	0	0	0	0	0.0004	0	0	0	0	0	0	0	0	0	0	0	0	0	0	0	0	0	0	0	0	0	0	0	0	0	0	0	0	0	0	0	0	0	0	0.0001	0	0	0	0	0	0.0003	0	0	0	0	0	0	0	0	0	0	0	0	0	0	0	0	0	0	0	0	0	0	0	0	0	0	0	0	0	0	0	0	0	0.0001	0	0	0	0.0006	0	0.0001	0.0001	0	0	0	0.0011	0	0	0	0	0	0	0	0	0	0	0	0	0	0	0	0	0	0	0	0	0	0.0002	0	0	0	0	0.0001	0	0	0	0	0		0	0	0	0	0	0	0	0.0001	0	0	0	0	0	0	0	0	0
Human	Nose	Yes	191-3	191	NA	NA	No	No	0.0613	0.0013	0	0	0	0	0.0261	0.0007	0.0002	0.7739	0.0001	0.0002	0.0004	0	0.0001	0.0002	0.0116	0.0001	0	0	0	0.0001	0	0	0	0.1237				0.0009				0.0001											0	0.016		0.0001			0.0002	0	0	0	0	0.0002	0.0001	0.0008	0	0	0	0	0.0001	0		0	0.0003	0	0	0.0001	0.0001	0	0	0	0.0002	0.0002	0.0026	0.0003	0.0004	0.0001	0.0417	0	0.0549	0	0	0	0	0	0	0	0	0	0	0	0	0	0	0	0	0	0	0	0	0	0	0	0	0	0	0	0	0	0	0	0	0	0	0	0	0	0	0	0	0	0	0	0	0	0	0.0001	0	0	0	0	0	0	0	0	0	0	0	0	0	0	0	0	0	0	0	0	0	0	0	0	0	0	0.0001	0	0	0	0	0	0	0	0	0.0001	0	0	0	0	0	0	0.0001	0	0	0	0	0	0	0	0	0	0	0	0	0	0	0	0	0	0	0	0.0022	0	0	0	0	0	0	0	0	0	0	0	0	0	0	0	0	0	0	0	0	0	0	0	0	0	0	0	0	0	0	0	0	0	0	0	0	0	0	0	0	0	0	0	0	0	0	0	0	0	0	0	0	0	0	0	0	0	0	0	0	0		0	0	0	0	0	0	0	0	0	0	0	0	0	0	0	0	0	0	0	0	0	0	0	0	0	0	0	0	0	0	0	0	0	0	0	0	0	0	0	0	0	0	0	0	0	0	0	0	0	0	0	0	0	0	0	0	0	0	0.0008	0	0	0	0	0	0	0	0	0	0	0	0	0	0	0	0	0	0	0	0	0	0	0	0	0	0	0	0	0	0	0	0	0	0	0	0	0	0	0	0	0	0		0.0001	0	0	0	0	0	0	0	0	0	0	0	0.0001	0	0	0	0	0	0	0.0002	0	0	0	0	0	0	0	0	0	0	0	0	0	0	0	0	0	0	0	0	0	0	0	0	0	0	0	0	0	0	0	0	0	0	0	0	0	0	0	0	0	0	0	0	0	0	0	0	0	0	0	0	0	0	0	0	0	0	0	0	0	0	0	0	0	0	0	0	0	0	0	0	0	0	0	0	0	0	0	0	0	0	0	0	0	0	0	0	0	0	0	0	0	0	0	0	0	0	0	0	0	0	0	0	0	0	0	0.0001	0	0	0	0	0	0	0	0	0	0	0	0	0	0	0	0	0	0	0	0	0	0	0	0	0	0	0	0	0	0	0	0	0	0	0	0	0	0	0	0	0.0002	0	0	0	0	0	0	0	0	0	0	0	0	0	0	0	0	0	0	0	0.0002	0	0	0	0	0	0	0	0	0	0	0	0	0	0	0	0	0	0	0	0	0	0	0	0	0	0	0	0	0	0	0	0	0	0	0	0	0	0	0	0	0	0	0	0	0	0	0	0	0	0	0	0	0	0	0	0	0	0	0	0	0	0	0	0	0	0	0	0	0	0	0	0	0	0	0	0	0	0	0	0	0	0	0	0	0	0	0	0	0	0	0	0	0	0	0	0	0	0	0	0	0	0	0	0	0	0	0	0	0	0	0	0	0	0	0	0	0	0	0	0		0	0	0	0	0	0	0	0	0	0	0	0	0	0	0	0	0
Human	Nose	No	192-2	192	NA	NA	No	No	0.0664	0.07	0.0007	0.004	0.0022	0.0009	0.0029	0.0093	0.0054	0.5917	0.0201	0.0007	0.0014	0.0028	0.0023	0.0006	0.0236	0.0021	0.0009	0.001	0.0018	0.0006	0.0003	0.0013	0.0001	0.1869				0.0071				0.0038											0.0004	0.0038		0.0022			0.0013	0.0003	0.0014	0.0005	0.0054	0.0008	0.0021	0	0.0001	0.0004	0.0037	0.0105	0.0131	0.0009		0.0003	0.0073	0.0007	0	0	0.001	0.0004	0	0.0015	0.0008	0.0005	0.0008	0.004	0.0137	0.0002	0.0003	0	0	0	0.0001	0.0017	0	0.0002	0.0055	0	0.0002	0	0	0.0012	0.0002	0.0011	0	0	0	0.001	0	0	0	0	0	0	0	0	0.0003	0.0008	0	0.0005	0	0.0004	0	0	0	0.001	0.0001	0	0	0	0	0	0	0.0001	0.0001	0	0	0.0009	0	0	0.0209	0	0	0	0	0.0001	0	0	0	0	0	0.0014	0	0	0.001	0.0003	0.0001	0	0.0002	0.0001	0	0	0	0	0.0014	0.0003	0.0005	0	0	0.0003	0.0016	0.0007	0	0.0001	0	0	0	0	0	0	0.0021	0	0	0	0	0	0	0	0.0006	0.0008	0	0.0003	0.002	0	0	0	0	0	0	0	0.0013	0	0	0	0	0.0001	0	0	0	0	0	0	0	0	0	0	0	0	0.0007	0	0	0	0	0	0	0	0	0	0	0	0	0	0.0007	0.0002	0.0001	0.0009	0	0	0	0	0	0	0	0	0	0	0	0	0	0	0	0	0	0	0	0.0043	0	0	0.0009	0	0	0		0	0	0	0	0	0	0	0.0008	0	0.0006	0	0	0.0004	0	0	0	0	0	0	0	0.0003	0	0	0.0007	0	0	0	0	0.001	0	0	0.0006	0	0.0005	0.0006	0.0006	0	0.0001	0	0.0026	0	0.0005	0	0	0	0.0003	0	0	0	0	0	0	0.0003	0	0	0.0005	0.0001	0.0003	0.001	0	0	0	0	0	0	0	0	0	0	0	0	0	0.0004	0	0	0	0	0	0	0.0001	0.0002	0	0.0003	0.0004	0	0	0	0	0.0005	0	0.0002	0	0	0	0	0	0	0	0	0	0.0001		0.0012	0.0001	0.0001	0.0006	0	0	0	0.0004	0.0007	0	0	0	0.0002	0	0	0	0	0	0	0	0	0	0	0	0	0	0	0	0	0.0004	0	0	0	0	0	0	0	0	0	0	0	0	0	0	0	0	0	0	0	0	0	0	0	0	0	0	0	0	0	0	0	0.0002	0	0	0	0	0	0	0	0	0	0	0	0	0	0	0	0	0	0	0	0	0	0	0	0	0	0	0	0	0	0	0	0.0003	0	0	0	0	0	0	0	0.0005	0	0	0	0	0	0.0004	0.0009	0.0001	0	0	0	0.0003	0	0	0	0	0	0	0	0	0	0	0.0001	0	0	0.0014	0	0	0	0	0	0	0	0.0004	0	0	0	0	0	0	0	0	0.0005	0	0	0	0	0	0	0	0.0001	0	0	0	0	0	0	0	0	0.0004	0.0001	0.001	0.001	0	0	0	0	0.0005	0	0	0	0	0	0	0.0004	0	0	0	0.0001	0	0	0.0001	0	0	0	0	0.0001	0.0001	0.0015	0	0	0	0	0	0	0	0	0	0	0	0.0006	0.0006	0	0	0	0	0	0	0	0	0	0	0	0	0	0	0	0	0	0	0	0	0	0	0	0	0	0	0	0	0	0	0.0004	0	0	0	0	0	0	0	0	0	0	0	0	0	0.0001	0	0	0.0005	0	0.0006	0	0	0	0	0	0.0006	0	0.0004	0	0	0	0	0	0.0001	0	0	0	0.0025	0	0	0.0004	0	0.0003	0	0	0	0	0	0	0	0	0.0002	0	0	0	0	0	0	0	0	0.0002	0	0	0	0	0.0008	0	0	0	0.0008	0	0	0	0	0		0	0	0	0	0	0	0	0	0	0.0008	0	0.0001	0	0	0	0	0
Human	Nose	Yes	190-4	190	NA	NA	No	No	0.0006	0.0066	0.5886	0.0007	0.0002	0.0001	0	0.0001	0.0012	0.0346	0	0.0007	0	0	0.0008	0.0001	0.3552	0.0001	0.0002	0.0001	0	0.0002	0	0.0016	0	0.0083				0.0008				0.0003											0.0001	0.0009		0.0001			0.0002	0.0002	0	0	0	0.0003	0.0008	0	0	0	0.0001	0	0.0001	0		0	0.0001	0	0	0	0	0	0	0	0	0	0	0	0.0009	0	0.0001	0.0002	0.0001	0	0	0.0003	0	0	0	0	0.0006	0	0.0001	0	0	0	0	0	0	0	0	0	0	0	0	0	0	0	0	0	0	0	0	0	0	0	0	0	0	0	0	0	0	0	0	0	0	0	0	0	0	0	0	0	0	0	0	0	0	0	0	0	0	0	0	0	0	0	0	0	0	0	0	0	0	0	0	0	0	0	0	0	0	0	0	0	0	0	0	0	0	0	0	0	0	0	0	0	0	0	0	0	0	0	0	0	0	0	0	0	0	0	0	0	0	0	0	0	0	0	0	0	0	0	0	0	0	0	0	0	0	0	0	0.0001	0	0	0	0	0	0	0	0	0	0	0.0001	0	0	0	0	0	0	0	0	0	0	0	0	0	0	0	0	0	0	0	0	0	0	0	0	0	0	0	0	0		0	0	0	0	0	0	0	0	0	0	0	0	0	0	0	0	0	0	0	0	0	0	0	0.0001	0	0	0	0	0	0	0	0	0	0	0	0	0	0	0	0	0	0	0	0	0	0	0	0	0	0	0	0	0	0	0	0	0	0	0	0	0	0	0	0	0	0	0	0	0	0	0	0	0	0	0	0	0	0	0	0	0	0	0	0	0	0	0	0	0	0	0.0001	0	0	0	0	0	0	0	0	0	0		0.0007	0	0.0001	0	0	0.0001	0	0	0	0	0	0	0	0	0	0.0001	0	0	0	0	0	0	0	0	0	0	0	0	0	0	0	0	0	0	0	0	0	0.0001	0	0	0	0	0	0	0	0	0	0	0	0	0	0	0	0	0	0	0	0	0	0	0	0	0	0	0	0	0	0	0	0	0	0	0	0	0	0	0	0	0	0	0	0	0	0	0	0	0	0	0	0	0	0	0	0	0	0	0	0	0	0.0001	0	0.0001	0	0	0	0	0	0	0	0	0	0	0	0	0	0	0	0	0	0	0	0	0	0	0	0	0	0	0	0	0	0	0	0	0	0	0	0	0	0	0	0	0	0	0	0	0	0	0	0	0	0	0	0	0	0	0	0	0	0	0	0	0	0.0001	0	0	0	0	0	0	0	0	0	0	0	0	0	0	0	0	0	0	0	0	0	0	0	0	0	0	0	0	0	0	0	0	0	0	0	0	0	0	0.0001	0	0.0001	0	0	0	0	0	0	0	0	0	0	0	0	0	0	0	0	0	0	0	0	0	0	0	0	0	0	0	0	0	0	0	0	0	0	0	0	0	0	0	0	0	0	0	0	0	0	0	0	0	0	0	0	0	0	0	0	0	0	0	0	0	0	0	0	0	0	0	0	0	0	0	0	0	0	0	0	0	0	0	0	0	0	0	0	0	0	0	0	0	0	0	0	0	0	0	0	0	0	0	0	0	0	0	0		0	0	0	0	0	0	0	0	0	0	0	0	0	0	0	0	0
Human	Nose	Yes	189-5	189	NA	NA	No	No	0.1582	0.232	0	0.0148	0.009	0.0018	0.0046	0	0.0251	0.0013	0.0393	0.0005	0.0008	0.0008	0.039	0.0001	0.1751	0.0108	0.0002	0.0011	0.0001	0.0051	0	0.0093	0	0.271				0.0007				0.0258											0	0.0018		0.0003			0.0002	0.0021	0.0001	0.0039	0.0006	0.0016	0.0426	0.0002	0.0426	0	0.0003	0.0035	0.0199	0.0002		0.0003	0.0039	0.0007	0	0	0.0101	0.0001	0.0002	0.0054	0	0.0001	0.0004	0.0017	0	0.001	0.0022	0.0024	0.0004	0.0007	0.0009	0.0389	0	0	0.0002	0	0.0031	0	0.0013	0.0002	0.0005	0.0002	0	0	0	0	0	0	0	0	0	0	0	0	0	0	0	0	0	0	0	0	0	0	0	0	0	0	0	0	0	0	0	0.0004	0	0.0019	0.0002	0.0012	0.0005	0	0	0	0	0.0001	0.0002	0.0002	0	0	0	0.0001	0	0	0	0	0.0001	0	0	0	0	0	0	0	0	0	0	0	0	0	0.0003	0.0001	0	0.0001	0	0	0	0	0	0	0	0	0	0	0	0	0	0.0001	0	0	0	0	0	0	0	0	0	0	0	0	0.0007	0	0	0	0	0	0	0	0	0	0	0	0	0	0	0	0	0	0.0025	0	0	0.0002	0	0.0014	0.0001	0	0	0.0002	0	0	0	0	0	0.0006	0	0	0	0	0	0	0	0	0	0	0.001	0	0	0	0	0	0	0	0	0	0	0.0001	0	0	0	0	0	0		0	0	0	0	0	0	0	0	0	0.0002	0	0	0	0	0	0	0	0.0001	0	0	0	0	0	0	0	0	0	0	0	0	0	0	0	0	0	0	0	0	0	0	0	0	0	0.0002	0	0	0	0	0	0	0	0.0004	0	0	0	0	0	0.0001	0	0	0	0	0	0	0	0	0	0	0	0	0	0	0	0	0	0	0	0	0	0	0	0	0.0015	0	0	0	0	0	0	0	0.0086	0.0007	0.0001	0	0.0001	0	0	0	0	0	0		0.0041	0.0009	0.0017	0	0	0	0	0	0.0001	0	0.0001	0	0.0004	0.0003	0	0.0008	0	0	0	0	0	0	0	0	0	0	0	0.0005	0	0.0001	0.0001	0	0	0	0	0	0	0	0	0	0.0018	0	0	0	0	0	0	0	0.0003	0	0	0	0	0	0	0	0	0	0	0	0	0	0	0	0	0	0.0008	0.0007	0	0.0006	0	0.0013	0	0	0.0033	0	0	0	0	0	0	0.0003	0	0	0	0	0.0002	0	0	0	0.0005	0	0	0	0	0.0001	0	0	0	0	0	0	0	0	0	0	0	0	0	0	0	0	0	0	0	0	0	0	0	0	0	0	0	0	0	0	0	0.0001	0	0	0	0.0001	0	0	0	0.0002	0	0	0	0	0	0	0.0016	0	0.0001	0.0005	0.0001	0	0	0	0	0	0.0002	0	0	0	0	0	0	0	0	0	0	0.0003	0.0003	0	0	0	0	0.0002	0	0	0	0	0	0	0	0	0	0	0	0	0	0	0	0	0	0	0	0	0	0	0	0	0	0	0	0.0001	0	0	0	0	0	0	0	0	0	0	0	0	0	0	0	0	0	0	0	0	0	0	0	0	0	0	0	0	0	0	0	0	0	0	0	0	0	0	0	0	0	0	0	0	0	0	0	0	0	0	0.0004	0	0	0.0009	0	0	0	0	0	0	0	0	0	0	0	0	0	0	0	0	0	0	0	0.0001	0	0	0	0	0	0	0	0.0007	0	0.0003	0	0	0	0	0	0	0	0	0	0	0	0	0	0	0.0001	0	0	0	0	0	0	0	0	0	0	0.0001	0		0	0	0	0	0	0	0	0	0	0	0	0	0	0	0	0	0
Human	Nose	Yes	189-2	189	NA	NA	No	No	0.161	0.012	0	0.0026	0.0036	0.01	0.0035	0.0054	0.0174	0.0056	0.0395	0.0061	0.0023	0.0011	0.0016	0.0069	0.0889	0.0121	0.0079	0.0133	0.0054	0.0034	0	0.0091	0	0.5813				0.0098				0.0024											0.0015	0.0174		0.0023			0.0024	0.0001	0.004	0.0055	0.0131	0.0009	0.0001	0.0014	0.0012	0.0014	0.0064	0.0007	0.0031	0.0029		0.0027	0.002	0.0031	0.0004	0.0004	0.0124	0.0016	0.0009	0.0013	0.0057	0.0058	0.0265	0.0317	0.0001	0.0013	0.0007	0.0066	0.0001	0.0016	0.0037	0.0005	0.0009	0.0025	0.0003	0	0.0004	0.0028	0.0008	0.0002	0.0816	0.0026	0	0	0.0003	0.0002	0	0	0.0001	0	0	0	0	0	0	0.0001	0	0	0	0	0	0	0	0	0	0	0	0	0.0003	0	0	0.0001	0.0001	0	0	0.0166	0	0	0.0001	0.0001	0	0	0.0055	0.0004	0	0	0.0008	0.0001	0	0.0018	0.0002	0.0005	0.0054	0.0005	0.0002	0.0001	0	0	0	0	0	0	0	0	0.0032	0.0001	0	0	0.0073	0.001	0.0009	0.0012	0	0	0	0	0	0	0.0003	0.0002	0	0	0.0003	0	0.0006	0.0021	0	0.0002	0	0.0001	0.0021	0	0.0016	0.0001	0.001	0.0004	0	0	0	0	0	0.0002	0	0.0023	0	0	0.0002	0	0	0	0	0	0.0001	0.001	0	0.0118	0.0007	0	0	0.0001	0	0	0.0007	0	0	0	0.0001	0	0	0	0	0.0007	0.0001	0	0	0	0	0.0006	0	0	0.0008	0.0002	0	0	0	0.0001	0	0	0.0004	0	0.0012	0.0005	0	0.0003	0	0	0.0055	0.0012	0.0014	0		0.0009	0.0017	0	0.0009	0	0	0	0	0	0.0018	0	0	0	0	0	0	0.0042	0	0	0	0	0	0	0.0001	0	0.0002	0.0007	0	0	0.0005	0.0002	0.0007	0	0	0	0	0.0002	0.0028	0	0.0003	0	0.004	0	0	0	0	0	0	0.0003	0.0005	0	0.0003	0	0	0	0	0	0	0.0002	0.0002	0.0004	0.0003	0	0	0	0	0.0004	0.0002	0.0003	0	0	0	0.0001	0	0	0	0.0012	0	0.0005	0.0006	0	0	0.0432	0.0016	0	0.0026	0	0	0	0	0	0.0006	0.0056	0	0.0001	0.0001	0	0.0001	0.0141	0.0003	0.0023		0	0.0001	0.0065	0	0	0.001	0.0001	0	0.0001	0.0011	0	0	0.0058	0.0003	0.0009	0.0004	0.0001	0	0	0.0003	0	0	0	0.0003	0	0	0	0	0	0.0021	0	0	0	0	0	0	0	0.0019	0	0	0.0003	0	0	0	0	0	0	0.0006	0.0003	0	0	0.001	0	0	0	0	0	0.0008	0.0001	0	0.0029	0	0.0006	0.0002	0	0	0	0	0.0006	0.0008	0	0.0005	0	0	0	0	0	0	0	0	0.0004	0	0.0002	0	0.0004	0.0001	0	0.0042	0	0.0019	0.0067	0.0013	0	0	0.0001	0.0006	0	0.0012	0	0.0003	0.0009	0.0002	0	0	0	0	0.0004	0	0.001	0	0	0	0	0	0	0.0011	0.0001	0	0.0034	0	0.0002	0	0	0.0003	0.0002	0	0.0002	0.0053	0	0.0001	0.0015	0	0.0004	0.0006	0	0.0006	0	0	0	0	0	0.0001	0	0	0.0053	0	0.0002	0	0	0	0	0.0004	0.0003	0	0	0	0	0	0.0003	0	0	0	0	0.0003	0.0006	0	0	0.0002	0	0.002	0	0	0	0.0001	0.0002	0	0.0017	0	0.0003	0	0	0	0.0001	0	0.0001	0	0	0.0003	0	0	0.0003	0	0	0	0	0	0	0	0	0	0.0006	0.0001	0	0.0003	0.0006	0.0007	0.0001	0	0.0004	0	0	0	0	0	0.0001	0	0	0.0002	0	0	0	0	0	0	0.0024	0	0.0003	0	0.0007	0	0	0.0019	0.0002	0.0004	0.0017	0.0003	0.0001	0	0	0.0011	0	0	0.001	0	0	0.0012	0.0003	0.0012	0.0006	0	0.0069	0	0.0002	0.0036	0	0	0.0002	0	0	0	0.0002	0.0002	0	0.0007	0	0.0002	0	0.0002	0	0	0	0.0027	0	0.0005	0	0	0.0011	0	0	0	0	0.0007	0	0	0	0.0003	0	0	0.0029	0	0	0	0	0.0001	0	0.0004	0.0007	0.0032	0.0021	0.0004	0	0.0004	0.0001	0	0	0	0	0	0		0	0.0001	0	0	0.0002	0	0	0	0	0	0	0	0.0005	0.0001	0	0	0
																																		1																																																																																																																																																																																																																																																																																																																																																																																																																																																																																																																																																																																																																																																																																		
