# Supplementary material for: The shared microbiota of humans and companion animals as evaluated from Staphylococcus carriage sites
Source: Microbiome. 2015 Jan 23;3:2. doi: 10.1186/s40168-014-0052-7 (PMC4335418; doi:10.1186/s40168-014-0052-7)
Supplement: Additional file 4: Table S3. — Core microbiomes. Core OTUs present in each sampled host species and anatomical site. OTUs present in 90% of samples are in non-bold text; OTUs present in 100% of samples are in bold and italic text. [file 40168_2014_52_MOESM4_ESM.xlsx]

## Sheet: Sheet1
Core Microbiomes		% Microbiome Composition	% Core
Cat Oral Cavity			19.015
	Bacteria	0.875
	Bacteria, Actinobacteria, Actinobacteria, Actinomycetales, Actinomycetaceae, Actinomyces	0.215
	Bacteria, Bacteroidetes, Bacteroidia, Bacteroidales	0.135
	Bacteria, Bacteroidetes, Bacteroidia, Bacteroidales, Bacteroidaceae, Bacteroides	0.135
	Bacteria, Bacteroidetes, Bacteroidia, Bacteroidales, Bacteroidaceae, Bacteroides	1.195
	Bacteria, Bacteroidetes, Bacteroidia, Bacteroidales, Bacteroidaceae, Bacteroides	0.06
	Bacteria, Bacteroidetes, Bacteroidia, Bacteroidales, Porphyromonadaceae	1.325
	Bacteria, Bacteroidetes, Bacteroidia, Bacteroidales, Porphyromonadaceae	0.055
	Bacteria, Bacteroidetes, Bacteroidia, Bacteroidales, Porphyromonadaceae	0.08
	Bacteria, Bacteroidetes, Bacteroidia, Bacteroidales, Porphyromonadaceae	0.015
	Bacteria, Bacteroidetes, Bacteroidia, Bacteroidales, Porphyromonadaceae	0.15
	Bacteria, Bacteroidetes, Bacteroidia, Bacteroidales, Porphyromonadaceae	0.035
	Bacteria, Bacteroidetes, Bacteroidia, Bacteroidales, Porphyromonadaceae, Porphyromonas	0.085
	Bacteria, Bacteroidetes, Bacteroidia, Bacteroidales, Porphyromonadaceae, Porphyromonas	0.485
	Bacteria, Bacteroidetes, Bacteroidia, Bacteroidales, Porphyromonadaceae, Porphyromonas	0.62
	Bacteria, Bacteroidetes, Bacteroidia, Bacteroidales, Porphyromonadaceae, Porphyromonas	0.065
	Bacteria, Bacteroidetes, Bacteroidia, Bacteroidales, Prevotellaceae	1.035
	Bacteria, Bacteroidetes, Flavobacteria, Flavobacteriales, Flavobacteriaceae	0.35
	Bacteria, Bacteroidetes, Flavobacteria, Flavobacteriales, Flavobacteriaceae, Capnocytophaga	0.255
	Bacteria, Bacteroidetes, Flavobacteria, Flavobacteriales, Flavobacteriaceae, Capnocytophaga	0.025
	Bacteria, Firmicutes, Bacilli, Bacillales, Staphylococcaceae, Staphylococcus	0.02
	Bacteria, Firmicutes, Bacilli, Lactobacillales	0.12
	Bacteria, Firmicutes, Bacilli, Lactobacillales, Streptococcaceae, Streptococcus	0.35
	Bacteria, Firmicutes, Clostridia, Clostridiales	0.055
	Bacteria, Firmicutes, Clostridia, Clostridiales	0.37
	Bacteria, Firmicutes, Clostridia, Clostridiales	0.07
	Bacteria, Firmicutes, Clostridia, Clostridiales	0.67
	Bacteria, Firmicutes, Clostridia, Clostridiales	0.255
	Bacteria, Firmicutes, Clostridia, Clostridiales	0.12
	Bacteria, Firmicutes, Clostridia, Clostridiales, Incertae Sedis XIV, Proteocatella	0.08
	Bacteria, Firmicutes, Clostridia, Clostridiales, Peptostreptococcaceae, Filifactor	0.305
	Bacteria, Firmicutes, Erysipelotrichi, Erysipelotrichales, Erysipelotrichaceae, Holdemania	0.125
	Bacteria, Fusobacteria, Fusobacteria, Fusobacteriales, Fusobacteriaceae, Fusobacterium	0.76
	Bacteria, Proteobacteria, Betaproteobacteria, Burkholderiales, Comamonadaceae, Comamonas	0.075
	Bacteria, Proteobacteria, Betaproteobacteria, Neisseriales, Neisseriaceae, Conchiformibius	0.975
	Bacteria, Proteobacteria, Betaproteobacteria, Neisseriales, Neisseriaceae, Kingella	0.125
	Bacteria, Proteobacteria, Betaproteobacteria, Neisseriales, Neisseriaceae, Neisseria	0.285
	Bacteria, Proteobacteria, Gammaproteobacteria, Cardiobacteriales, Cardiobacteriaceae, Suttonella	0.1
	Bacteria, Proteobacteria, Gammaproteobacteria, Pasteurellales, Pasteurellaceae	1.215
	Bacteria, Proteobacteria, Gammaproteobacteria, Pasteurellales, Pasteurellaceae	0.38
	Bacteria, Proteobacteria, Gammaproteobacteria, Pasteurellales, Pasteurellaceae	1.27
	Bacteria, Proteobacteria, Gammaproteobacteria, Pasteurellales, Pasteurellaceae	0.135
	Bacteria, Proteobacteria, Gammaproteobacteria, Pasteurellales, Pasteurellaceae	0.05
	Bacteria, Proteobacteria, Gammaproteobacteria, Pasteurellales, Pasteurellaceae	0.06
	Bacteria, Proteobacteria, Gammaproteobacteria, Pasteurellales, Pasteurellaceae	0.24
	Bacteria, Proteobacteria, Gammaproteobacteria, Pasteurellales, Pasteurellaceae	0.03
	Bacteria, Proteobacteria, Gammaproteobacteria, Pasteurellales, Pasteurellaceae, Pasteurella	0.425
	Bacteria, Proteobacteria, Gammaproteobacteria, Pseudomonadales, Moraxellaceae	1.545
	Bacteria, Proteobacteria, Gammaproteobacteria, Pseudomonadales, Moraxellaceae, Moraxella	1.61
Cat Nares			13.125
	Bacteria, Bacteroidetes, Flavobacteria, Flavobacteriales, Flavobacteriaceae	0.18
	Bacteria, Firmicutes, Bacilli, Bacillales, Staphylococcaceae, Staphylococcus	0.605
	Bacteria, Firmicutes, Bacilli, Bacillales, Staphylococcaceae, Staphylococcus	0.72
	Bacteria, Proteobacteria, Betaproteobacteria, Neisseriales, Neisseriaceae, Conchiformibius	0.395
	Bacteria, Proteobacteria, Gammaproteobacteria, Pasteurellales, Pasteurellaceae	1.525
	Bacteria, Proteobacteria, Gammaproteobacteria, Pasteurellales, Pasteurellaceae	0.25
	Bacteria, Proteobacteria, Gammaproteobacteria, Pasteurellales, Pasteurellaceae	0.41
	Bacteria, Proteobacteria, Gammaproteobacteria, Pseudomonadales, Moraxellaceae	8.455
	Bacteria, Proteobacteria, Gammaproteobacteria, Pseudomonadales, Moraxellaceae	0.585
Dog Oral Cavity			29.12
	Bacteria, Bacteroidetes, Flavobacteria, Flavobacteriales, Flavobacteriaceae	0.84
	Bacteria, Firmicutes, Bacilli, Bacillales, Staphylococcaceae, Gemella	0.695
	Bacteria, Firmicutes, Bacilli, Bacillales, Staphylococcaceae, Staphylococcus	0.03
	Bacteria, Firmicutes, Bacilli, Lactobacillales	0.68
	Bacteria, Firmicutes, Bacilli, Lactobacillales, Streptococcaceae, Streptococcus	0.25
	Bacteria, Firmicutes, Bacilli, Lactobacillales, Streptococcaceae, Streptococcus	1.645
	Bacteria, Firmicutes, Bacilli, Lactobacillales, Streptococcaceae, Streptococcus	0.515
	Bacteria, Proteobacteria	0.09
	Bacteria, Proteobacteria, Betaproteobacteria, Neisseriales, Neisseriaceae, Conchiformibius	6.875
	Bacteria, Proteobacteria, Betaproteobacteria, Neisseriales, Neisseriaceae, Conchiformibius	0.22
	Bacteria, Proteobacteria, Betaproteobacteria, Neisseriales, Neisseriaceae, Conchiformibius	0.05
	Bacteria, Proteobacteria, Betaproteobacteria, Neisseriales, Neisseriaceae, Kingella	2.65
	Bacteria, Proteobacteria, Betaproteobacteria, Neisseriales, Neisseriaceae, Neisseria	0.18
	Bacteria, Proteobacteria, Gammaproteobacteria, Pasteurellales, Pasteurellaceae	9.845
	Bacteria, Proteobacteria, Gammaproteobacteria, Pasteurellales, Pasteurellaceae	1.125
	Bacteria, Proteobacteria, Gammaproteobacteria, Pasteurellales, Pasteurellaceae	0.185
	Bacteria, Proteobacteria, Gammaproteobacteria, Pasteurellales, Pasteurellaceae	0.845
	Bacteria, Proteobacteria, Gammaproteobacteria, Pasteurellales, Pasteurellaceae	0.025
	Bacteria, Proteobacteria, Gammaproteobacteria, Pasteurellales, Pasteurellaceae	0.03
	Bacteria, Proteobacteria, Gammaproteobacteria, Pasteurellales, Pasteurellaceae	0.05
	Bacteria, Proteobacteria, Gammaproteobacteria, Pasteurellales, Pasteurellaceae	0.235
	Bacteria, Proteobacteria, Gammaproteobacteria, Pasteurellales, Pasteurellaceae	0.135
	Bacteria, Proteobacteria, Gammaproteobacteria, Pseudomonadales, Moraxellaceae, Moraxella	1.925
Dog Nares			50.495
	Bacteria, Firmicutes, Bacilli, Bacillales, Staphylococcaceae, Staphylococcus	0.205
	Bacteria, Proteobacteria, Gammaproteobacteria	0.06
	Bacteria, Proteobacteria, Gammaproteobacteria, Pseudomonadales, Moraxellaceae	48.335
	Bacteria, Proteobacteria, Gammaproteobacteria, Pseudomonadales, Moraxellaceae	1.605
	Bacteria, Proteobacteria, Gammaproteobacteria, Pseudomonadales, Moraxellaceae	0.14
	Bacteria, Proteobacteria, Gammaproteobacteria, Pseudomonadales, Moraxellaceae	0.15
Human Inguinal Crease/Axillae			34.46
	Bacteria, Actinobacteria, Actinobacteria, Actinomycetales, Corynebacteriaceae, Corynebacterium	1.265
	Bacteria, Actinobacteria, Actinobacteria, Actinomycetales, Corynebacteriaceae, Corynebacterium	0.32
	Bacteria, Actinobacteria, Actinobacteria, Actinomycetales, Corynebacteriaceae, Corynebacterium	0.815
	Bacteria, Actinobacteria, Actinobacteria, Actinomycetales, Corynebacteriaceae, Corynebacterium	6.23
	Bacteria, Actinobacteria, Actinobacteria, Actinomycetales, Corynebacteriaceae, Corynebacterium	0.11
	Bacteria, Actinobacteria, Actinobacteria, Actinomycetales, Corynebacteriaceae, Corynebacterium	2.92
	Bacteria, Firmicutes, Bacilli, Bacillales, Staphylococcaceae, Staphylococcus	7.16
	Bacteria, Firmicutes, Bacilli, Bacillales, Staphylococcaceae, Staphylococcus	15.43
	Bacteria, Firmicutes, Clostridia, Clostridiales, Incertae Sedis XI, Finegoldia	0.21
Human Healing Lesion			10.015
	Bacteria, Actinobacteria, Actinobacteria, Actinomycetales, Corynebacteriaceae, Corynebacterium	0.9
	Bacteria, Actinobacteria, Actinobacteria, Actinomycetales, Corynebacteriaceae, Corynebacterium	0.695
	Bacteria, Actinobacteria, Actinobacteria, Actinomycetales, Micrococcaceae, Micrococcus	0.51
	Bacteria, Firmicutes, Bacilli, Bacillales, Staphylococcaceae, Staphylococcus	2.97
	Bacteria, Firmicutes, Bacilli, Bacillales, Staphylococcaceae, Staphylococcus	4.525
	Bacteria, Firmicutes, Bacilli, Lactobacillales, Streptococcaceae, Streptococcus	0.135
	Bacteria, Firmicutes, Bacilli, Lactobacillales, Streptococcaceae, Streptococcus	0.28
Human Nares			18.13
	Bacteria, Actinobacteria, Actinobacteria, Actinomycetales, Corynebacteriaceae, Corynebacterium	0.555
	Bacteria, Actinobacteria, Actinobacteria, Actinomycetales, Corynebacteriaceae, Corynebacterium	0.22
	Bacteria, Actinobacteria, Actinobacteria, Actinomycetales, Corynebacteriaceae, Corynebacterium	1.81
	Bacteria, Actinobacteria, Actinobacteria, Actinomycetales, Micrococcaceae, Rothia	0.04
	Bacteria, Firmicutes, Bacilli, Bacillales, Staphylococcaceae, Staphylococcus	4.865
	Bacteria, Firmicutes, Bacilli, Bacillales, Staphylococcaceae, Staphylococcus	7.64
	Bacteria, Firmicutes, Bacilli, Lactobacillales, Streptococcaceae, Streptococcus	0.05
	Bacteria, Firmicutes, Bacilli, Lactobacillales, Streptococcaceae, Streptococcus	0.2
	Bacteria, Firmicutes, Bacilli, Lactobacillales, Streptococcaceae, Streptococcus	0.025
	Bacteria, Firmicutes, Bacilli, Lactobacillales, Streptococcaceae, Streptococcus	0.71
	Bacteria, Firmicutes, Bacilli, Lactobacillales, Streptococcaceae, Streptococcus	1.505
	Bacteria, Firmicutes, Clostridia, Clostridiales, Incertae Sedis XI, Finegoldia	0.125
	Bacteria, Fusobacteria, Fusobacteria, Fusobacteriales, Fusobacteriaceae, Fusobacterium	0.05
	Bacteria, Proteobacteria, Gammaproteobacteria, Pasteurellales, Pasteurellaceae	0.205
	Bacteria, Proteobacteria, Gammaproteobacteria, Pseudomonadales, Moraxellaceae, Enhydrobacter	0.13
