# Supplementary material for: The shared microbiota of humans and companion animals as evaluated from Staphylococcus carriage sites
Source: Microbiome. 2015 Jan 23;3:2. doi: 10.1186/s40168-014-0052-7 (PMC4335418; doi:10.1186/s40168-014-0052-7)
Supplement: Additional file 9: Table S4. — Core microbiomes over two visits, 3 months apart. Taxa present in 90% samples at both visits 1 and 2. Taxa present in 100% of samples at visit 1 and visit 2 are denoted with bold italics. Median relative abundance levels are reported, and a Wilcoxon rank-sum tests were conducted to assess if taxa levels were significantly different between the two time visits. The total core compositions at baseline and the 3-month visit are additionally reported. [file 40168_2014_52_MOESM9_ESM.xlsx]

## Sheet: Sheet3
OTUs found in 90% of host species and site at both visits	Baseline (% Median Relative Abundance)	3 month visit (% Median Relative Abundance)	p<0.05? (FDR Corrected Wilcoxon Test)	Total Core Composition Baseline (%)	Total Core Composition 3 month visit (%)
Taxa in bold italics are found in 100% of host species and site at both visits
Cat Oral Cavity
Bacteria, Bacteroidetes, Bacteroidia, Bacteroidales, Bacteroidaceae, Bacteroides	1.195	0.73	No	11.805	15.61
Bacteria, Bacteroidetes, Bacteroidia, Bacteroidales, Bacteroidaceae, Bacteroides	0.06	0.035	No
Bacteria, Bacteroidetes, Bacteroidia, Bacteroidales, Porphyromonadaceae, Porphyromonas	0.085	0.055	No
Bacteria, Bacteroidetes, Bacteroidia, Bacteroidales, Porphyromonadaceae, Porphyromonas	0.485	0.31	No
Bacteria, Bacteroidetes, Bacteroidia, Bacteroidales, Porphyromonadaceae, Porphyromonas	0.62	0.685	No
Bacteria, Bacteroidetes, Bacteroidia, Bacteroidales, Porphyromonadaceae	1.325	2.175	No
Bacteria, Bacteroidetes, Bacteroidia, Bacteroidales, Porphyromonadaceae	0.15	0.08	No
Bacteria, Bacteroidetes, Flavobacteria, Flavobacteriales, Flavobacteriaceae, Capnocytophaga	0.255	0.33	No
Bacteria, Bacteroidetes, Flavobacteria, Flavobacteriales, Flavobacteriaceae	0.35	0.885	No
Bacteria, Firmicutes, Clostridia, Clostridiales	0.055	0.17	No
Bacteria, Firmicutes, Clostridia, Clostridiales	0.37	0.445	No
Bacteria, Firmicutes, Clostridia, Clostridiales	0.255	0.1	No
Bacteria, Firmicutes, Erysipelotrichi, Erysipelotrichales, Erysipelotrichaceae, Holdemania	0.125	0.235	No
Bacteria, Proteobacteria, Betaproteobacteria, Neisseriales, Neisseriaceae, Kingella	0.125	0.225	No
Bacteria, Proteobacteria, Betaproteobacteria, Neisseriales, Neisseriaceae, Neisseria	0.285	0.28	No
Bacteria, Proteobacteria, Gammaproteobacteria, Pasteurellales, Pasteurellaceae, Pasteurella	0.425	0.525	No
Bacteria, Proteobacteria, Gammaproteobacteria, Pasteurellales, Pasteurellaceae	1.215	1.68	No
Bacteria, Proteobacteria, Gammaproteobacteria, Pasteurellales, Pasteurellaceae	1.27	1.08	No
Bacteria, Proteobacteria, Gammaproteobacteria, Pseudomonadales, Moraxellaceae, Moraxella	1.61	2.405	No
Bacteria, Proteobacteria, Gammaproteobacteria, Pseudomonadales, Moraxellaceae	1.545	3.18	No
Cat Nares
Bacteria, Bacteroidetes, Bacteroidia, Bacteroidales, Porphyromonadaceae	0.48	0.105	No	13.28	18.925
Bacteria, Bacteroidetes, Bacteroidia, Bacteroidales, Porphyromonadaceae	0.065	0.15	No
Bacteria, Bacteroidetes, Bacteroidia, Bacteroidales, Porphyromonadaceae, Porphyromonas	0.05	0.085	No
Bacteria, Bacteroidetes, Flavobacteria, Flavobacteriales, Flavobacteriaceae	0.18	0.105	No
Bacteria, Firmicutes, Bacilli, Bacillales, Staphylococcaceae, Staphylococcus	0.605	1.19	No
Bacteria, Firmicutes, Bacilli, Bacillales, Staphylococcaceae, Staphylococcus	0.72	1.3	No
Bacteria, Proteobacteria, Betaproteobacteria, Neisseriales, Neisseriaceae, Conchiformibius	0.395	0.125	No
Bacteria, Proteobacteria, Gammaproteobacteria, Pasteurellales, Pasteurellaceae	1.525	0.735	No
Bacteria, Proteobacteria, Gammaproteobacteria, Pasteurellales, Pasteurellaceae	0.41	0.62	No
Bacteria, Proteobacteria, Gammaproteobacteria, Pseudomonadales, Moraxellaceae	8.455	14.15	No
Bacteria, Proteobacteria, Gammaproteobacteria, Pseudomonadales, Moraxellaceae, Moraxella	0.395	0.36	No
Dog Oral Cavity
Bacteria, Bacteroidetes, Bacteroidia, Bacteroidales, Porphyromonadaceae, Porphyromonas	0.18	0.39	No	23.8	24.15
Bacteria, Bacteroidetes, Bacteroidia, Bacteroidales, Porphyromonadaceae, Porphyromonas	0.12	0.22	No
Bacteria, Bacteroidetes, Flavobacteria, Flavobacteriales, Flavobacteriaceae	0.84	0.74	No
Bacteria, Firmicutes, Bacilli, Lactobacillales	0.68	0.14	No
Bacteria, Firmicutes, Bacilli, Lactobacillales, Streptococcaceae, Streptococcus	1.645	1.04	No
Bacteria, Firmicutes, Clostridia, Clostridiales	0.095	0.14	No
Bacteria, Fusobacteria, Fusobacteria, Fusobacteriales, Fusobacteriaceae, Fusobacterium	0.125	0.39	No
Bacteria, Proteobacteria, Betaproteobacteria, Burkholderiales	0.1	0.04	No
Bacteria, Proteobacteria, Betaproteobacteria, Neisseriales, Neisseriaceae, Conchiformibius	6.875	7.97	No
Bacteria, Proteobacteria, Betaproteobacteria, Neisseriales, Neisseriaceae, Conchiformibius	0.02	0.29	No
Bacteria, Proteobacteria, Betaproteobacteria, Neisseriales, Neisseriaceae, Neisseria	0.115	0.13	No
Bacteria, Proteobacteria, Gammaproteobacteria, Pasteurellales, Pasteurellaceae	9.845	6.08	No
Bacteria, Proteobacteria, Gammaproteobacteria, Pasteurellales, Pasteurellaceae	1.125	0.54	No
Bacteria, Proteobacteria, Gammaproteobacteria, Pasteurellales, Pasteurellaceae, Pasteurella	0.11	0.22	No
Bacteria, Proteobacteria, Gammaproteobacteria, Pseudomonadales, Moraxellaceae, Moraxella	1.925	5.82	No
Dog Nares
Bacteria, Firmicutes, Bacilli, Bacillales, Staphylococcaceae, Staphylococcus	0.23	1.43	No	50.57	32.54
Bacteria, Firmicutes, Bacilli, Bacillales, Staphylococcaceae, Staphylococcus	0.205	0.64	No
Bacteria, Proteobacteria, Betaproteobacteria, Neisseriales, Neisseriaceae, Conchiformibius	0.055	0.73	p=0.0122
Bacteria, Proteobacteria, Betaproteobacteria, Neisseriales, Neisseriaceae, Kingella	0.05	0.72	No
Bacteria, Proteobacteria, Gammaproteobacteria, Pasteurellales, Pasteurellaceae	0.09	0.83	p=0.0208
Bacteria, Proteobacteria, Gammaproteobacteria, Pseudomonadales, Moraxellaceae	48.335	26.77	No
Bacteria, Proteobacteria, Gammaproteobacteria, Pseudomonadales, Moraxellaceae	1.605	1.42	No
Human Inguinal Crease/Axillae
Bacteria, Actinobacteria, Actinobacteria, Actinomycetales, Corynebacteriaceae, Corynebacterium	1.265	1.56	No	34.11	36.07
Bacteria, Actinobacteria, Actinobacteria, Actinomycetales, Corynebacteriaceae, Corynebacterium	0.815	0.96	No
Bacteria, Actinobacteria, Actinobacteria, Actinomycetales, Corynebacteriaceae, Corynebacterium	6.23	6.35	No
Bacteria, Actinobacteria, Actinobacteria, Actinomycetales, Corynebacteriaceae, Corynebacterium	0.01	0.08	p=0.02799
Bacteria, Actinobacteria, Actinobacteria, Actinomycetales, Corynebacteriaceae, Corynebacterium	2.92	1.38	No
Bacteria, Firmicutes, Bacilli, Bacillales, Staphylococcaceae, Staphylococcus	7.16	11.54	No
Bacteria, Firmicutes, Bacilli, Bacillales, Staphylococcaceae, Staphylococcus	15.43	13.73	No
Bacteria, Firmicutes, Bacilli, Bacillales, Staphylococcaceae, Staphylococcus	0.07	0.04	No
Bacteria, Firmicutes, Clostridia, Clostridiales, Incertae Sedis XI, Finegoldia	0.21	0.43	No
Human Nares
Bacteria, Actinobacteria, Actinobacteria, Actinomycetales, Corynebacteriaceae, Corynebacterium	0.555	0.83	No	17.875	10.14
Bacteria, Firmicutes, Bacilli, Bacillales, Staphylococcaceae, Staphylococcus	4.865	3.69	No
Bacteria, Actinobacteria, Actinobacteria, Actinomycetales, Corynebacteriaceae, Corynebacterium	0.22	0.16	No
Bacteria, Actinobacteria, Actinobacteria, Actinomycetales, Corynebacteriaceae, Corynebacterium	1.81	0.84	No
Bacteria, Actinobacteria, Actinobacteria, Actinomycetales, Micrococcaceae, Rothia	0.04	0.06	No
Bacteria, Proteobacteria, Gammaproteobacteria, Pasteurellales, Pasteurellaceae	0.205	0.23	No
Bacteria, Firmicutes, Bacilli, Bacillales, Staphylococcaceae, Staphylococcus	7.64	2.61	No
Bacteria, Firmicutes, Bacilli, Lactobacillales, Streptococcaceae, Streptococcus	0.2	0.06	No
Bacteria, Firmicutes, Clostridia, Clostridiales, Incertae Sedis XI, Finegoldia	0.125	0.15	No
Bacteria, Firmicutes, Bacilli, Lactobacillales, Streptococcaceae, Streptococcus	0.71	1.34	No
Bacteria, Firmicutes, Bacilli, Lactobacillales, Streptococcaceae, Streptococcus	1.505	0.17	No
Human Healing Lesion
Bacteria, Actinobacteria, Actinobacteria, Actinomycetales, Corynebacteriaceae, Corynebacterium	0.9	0.53	No	10.065	9.38
Bacteria, Actinobacteria, Actinobacteria, Actinomycetales, Corynebacteriaceae, Corynebacterium	0.695	0.36	No
Bacteria, Actinobacteria, Actinobacteria, Actinomycetales, Micrococcaceae, Micrococcus	0.51	0.09	No
Bacteria, Firmicutes, Bacilli, Bacillales, Staphylococcaceae, Staphylococcus	2.97	3.995	No
Bacteria, Firmicutes, Bacilli, Bacillales, Staphylococcaceae, Staphylococcus	4.525	3.19	No
Bacteria, Firmicutes, Bacilli, Lactobacillales, Streptococcaceae, Streptococcus	0.28	0.655	No
Bacteria, Firmicutes, Clostridia, Clostridiales, Incertae Sedis XI, Anaerococcus	0.06	0.245	No
Bacteria, Firmicutes, Clostridia, Clostridiales, Incertae Sedis XI, Finegoldia	0.125	0.315	No
